# Supplementary material for: Human pathways in animal models: possibilities and limitations
Source: Nucleic Acids Res. 2021 Feb 1;49(4):1859–71. doi: 10.1093/nar/gkab012 (PMC7913694; doi:10.1093/nar/gkab012)
Supplement: gkab012_Supplemental_Files [file gkab012_supplemental_files.zip]

Archive with 5 entries (5 files):
- Suppl_Results_and_Figures_revised.pdf
- Suppl_Table_11.xlsx
- Suppl_Table_12.xlsx
- Suppl_Table_13.xlsx
- Suppl_Table_1_10.xlsx
