# Supplementary material for: Human pathways in animal models: possibilities and limitations
Source: Nucleic Acids Res. 2021 Feb 1;49(4):1859–71. doi: 10.1093/nar/gkab012 (PMC7913694; doi:10.1093/nar/gkab012)
Supplement: gkab012_Supplemental_Files [file gkab012_supplemental_files.zip › Suppl_Table_11.xlsx]

## Sheet: Suppl.Table11_top200_mouse
Tissue	Category	PathwayName	Pathway	principal component 1	principal component 2	principal component 3	distance	Jacc_Pig_Human	Jacc_Mouse_Human	Jacc_Rat_Human	Category2	#Human	#Mouse	#Rat	#Pig	Perc2Human	Perc2Mouse	Perc2Rat	Perc2Pig
heart	1 Metabolism	Folate biosynthesis	790	-0.142261	0.0777184	0.178809	0.194969	0.428571	0.714286	0.5	18 Metabolism of cofactors and vitamins	7	5	5	3	0.875	0.625	0.714	0.429
heart	5 Organismal Systems	Taste transduction	4742	-0.372569	-0.0947204	0.167364	0.192308	0.428571	0.571429	0.25	57 Sensory system	6	5	4	4	0.353	0.385	0.333	0.333
heart	5 Organismal Systems	Complement and coagulation cascades	4610	-0.234564	0.0776169	0.170056	0.186931	0.37931	0.655172	0.448276	51 Immune system	28	20	14	12	0.596	0.571	0.424	0.375
heart	1 Metabolism	beta-Alanine metabolism	410	0.176873	-0.0754129	0.150446	0.168289	0.733333	0.866667	0.6	16 Metabolism of other amino acids	14	14	10	12	0.737	0.737	0.526	0.8
kidney	2 Genetic Information Processing	Sulfur relay system	4122	0.258718	0.0847092	0.251626	0.265502	0.625	1	0.714286	23 Folding, sorting and degradation	7	7	5	6	0.778	0.778	0.625	0.75
kidney	1 Metabolism	Fructose and mannose metabolism	51	0.0628108	0.0151789	0.200648	0.201221	0.583333	0.846154	0.571429	11 Carbohydrate metabolism	12	12	10	7	0.75	0.75	0.625	0.438
kidney	2 Genetic Information Processing	Base excision repair	3410	-0.207363	0.0115244	0.167306	0.167702	0.444444	0.666667	0.421053	24 Replication and repair	16	14	11	10	0.571	0.483	0.393	0.37
liver	5 Organismal Systems	Taste transduction	4742	-0.589376	-0.0495169	0.227082	0.232418	0.25	0.5	0.125	57 Sensory system	8	4	1	2	0.421	0.333	0.111	0.2
liver	5 Organismal Systems	Renin-angiotensin system	4614	-0.0815287	0.0259699	0.182162	0.184004	0.5	0.75	0.5	52 Endocrine system	8	6	4	4	0.615	0.6	0.5	0.444
lung	1 Metabolism	Glycosaminoglycan degradation	531	-0.0293662	-0.129333	0.302204	0.328716	0.6	0.875	0.375	17 Glycan biosynthesis and metabolism	8	7	3	8	0.667	0.636	0.375	0.8
lung	1 Metabolism	Pentose phosphate pathway	30	-0.00655839	-0.112098	0.303021	0.323091	0.6	0.888889	0.4	11 Carbohydrate metabolism	8	9	6	8	0.615	0.692	0.5	0.667
lung	1 Metabolism	Folate biosynthesis	790	-0.518187	-0.0620777	0.265433	0.272596	0.285714	0.571429	0.142857	18 Metabolism of cofactors and vitamins	5	6	3	4	0.625	0.75	0.429	0.5
lung	5 Organismal Systems	Taste transduction	4742	-0.423059	-0.119553	0.21677	0.247552	0.4	0.583333	0.181818	57 Sensory system	9	10	4	5	0.474	0.5	0.308	0.333
lung	1 Metabolism	Nitrogen metabolism	910	-0.283247	0.079054	0.217007	0.230958	0.333333	0.666667	0.4	12 Energy metabolism	8	7	6	4	0.571	0.5	0.462	0.5
lung	1 Metabolism	Pantothenate and CoA biosynthesis	770	-0.20227	0.0100559	0.221478	0.221706	0.428571	0.714286	0.4	18 Metabolism of cofactors and vitamins	6	6	8	4	0.545	0.545	0.8	0.364
lung	5 Organismal Systems	Ovarian steroidogenesis	4913	-0.22763	-0.0758992	0.159796	0.176905	0.5	0.647059	0.352941	52 Endocrine system	15	13	8	12	0.536	0.433	0.296	0.48
muscle	1 Metabolism	Glycosaminoglycan biosynthesis - chondroitin sulfate / dermatan sulfate	532	-0.490034	0.0571461	0.242984	0.249614	0.222222	0.571429	0.25	17 Glycan biosynthesis and metabolism	5	6	5	6	0.333	0.4	0.333	0.4
muscle	1 Metabolism	Retinol metabolism	830	-0.193831	0.0676622	0.196863	0.208166	0.4	0.7	0.454545	18 Metabolism of cofactors and vitamins	9	8	7	5	0.429	0.333	0.438	0.333
muscle	1 Metabolism	One carbon pool by folate	670	-0.342534	0.0529176	0.177402	0.185126	0.333333	0.6	0.363636	18 Metabolism of cofactors and vitamins	9	7	6	3	0.75	0.636	0.545	0.3
muscle	1 Metabolism	Glycosaminoglycan biosynthesis - heparan sulfate / heparin	534	-0.484359	0.0688927	0.152412	0.167259	0.25	0.5	0.3	17 Glycan biosynthesis and metabolism	5	10	8	5	0.278	0.556	0.533	0.294
nervous_system	1 Metabolism	Riboflavin metabolism	740	0.289755	-0.121414	0.236258	0.26563	0.8	1	0.6	18 Metabolism of cofactors and vitamins	5	5	3	4	0.714	0.625	0.429	0.571
nervous_system	1 Metabolism	Pentose phosphate pathway	30	0.272836	-0.00270872	0.244459	0.244474	0.7	1	0.666667	11 Carbohydrate metabolism	9	9	6	8	0.692	0.692	0.462	0.615
nervous_system	1 Metabolism	Primary bile acid biosynthesis	120	-0.185287	0.097652	0.149907	0.178908	0.4	0.666667	0.5	13 Lipid metabolism	5	5	4	2	0.556	0.455	0.364	0.222
spleen	5 Organismal Systems	Glutamatergic synapse	4724	-0.186824	0.00218769	0.198399	0.198411	0.451613	0.703704	0.413793	56 Nervous system	23	23	18	22	0.5	0.418	0.353	0.512

## Sheet: Suppl.Table11_top200_rat
Tissue	Category	Category2	PathwayName	Pathway	principal component 1	principal component 2	principal component 3	distance	Jacc_Pig_Human	Jacc_Mouse_Human	Jacc_Rat_Human	#Human	#Mouse	#Rat	#Pig	Perc2Human	Perc2Mouse	Perc2Rat	Perc2Pig
heart	1 Metabolism	12 Energy metabolism	Nitrogen metabolism	910	0.0218812	0.317319	-0.0474028	0.32084	0.428571	0.625	0.857143	7	6	6	3	0.538	0.545	0.5	0.5
heart	5 Organismal Systems	55 Excretory system	Proximal tubule bicarbonate reclamation	4964	0.0118637	0.266473	-0.0508102	0.271274	0.461538	0.615385	0.818182	9	12	11	10	0.529	0.857	0.688	0.714
heart	1 Metabolism	17 Glycan biosynthesis and metabolism	Mucin type O-Glycan biosynthesis	512	-0.431947	0.187292	-0.161378	0.247227	0.307692	0.272727	0.545455	10	4	7	7	0.588	0.25	0.5	0.5
heart	5 Organismal Systems	55 Excretory system	Collecting duct acid secretion	4966	0.247508	0.152612	-0.145791	0.211058	0.714286	0.666667	0.923077	13	12	12	11	0.684	0.706	0.8	0.688
heart	5 Organismal Systems	51 Immune system	Antigen processing and presentation	4612	0.285775	0.177113	-0.0380982	0.181164	0.678571	0.777778	0.916667	24	24	22	23	0.686	0.706	0.71	0.767
heart	5 Organismal Systems	51 Immune system	NOD-like receptor signaling pathway	4621	-0.0743818	0.14693	-0.10423	0.180145	0.52	0.52	0.708333	18	20	23	20	0.486	0.588	0.639	0.69
heart	6 Human Diseases	63 Immune diseases	Rheumatoid arthritis	5323	0.105767	0.16647	-0.0498345	0.173769	0.588235	0.666667	0.806452	29	26	27	25	0.527	0.473	0.587	0.581
kidney	4 Cellular Processes	41 Transport and catabolism	Regulation of autophagy	4140	-0.259532	0.235837	-0.125988	0.26738	0.357143	0.4	0.666667	10	11	10	9	0.526	0.579	0.556	0.474
kidney	5 Organismal Systems	58 Development	Dorso-ventral axis formation	4320	0.314	0.178376	-0.191701	0.261854	0.75	0.666667	1	11	9	11	10	0.733	0.643	0.786	0.769
kidney	3 Environmental Information Processing	32 Signal transduction	VEGF signaling pathway	4370	0.235482	0.202162	-0.0513523	0.208582	0.636364	0.73913	0.909091	22	18	20	14	0.759	0.643	0.714	0.583
kidney	6 Human Diseases	63 Immune diseases	Asthma	5310	-0.122529	0.187207	-0.010423	0.187497	0.428571	0.571429	0.666667	6	5	4	4	0.429	0.313	0.333	0.364
kidney	1 Metabolism	13 Lipid metabolism	Biosynthesis of unsaturated fatty acids	1040	0.136778	0.179109	-0.0136707	0.17963	0.583333	0.714286	0.818182	10	14	10	9	0.714	1	0.769	0.75
kidney	1 Metabolism	111 Xenobiotics biodegradation and metabolism	Drug metabolism - other enzymes	983	-0.183705	0.139916	-0.100434	0.172231	0.461538	0.461538	0.636364	9	10	9	10	0.643	0.667	0.692	0.909
kidney	1 Metabolism	-	Ascorbate and aldarate metabolism	53	0.4476	0.0889329	-0.145641	0.170647	0.875	0.777778	1	8	8	8	7	1	0.889	1	0.778
kidney	1 Metabolism	18 Metabolism of cofactors and vitamins	One carbon pool by folate	670	0.138237	0.166514	-0.0315903	0.169484	0.6	0.7	0.818182	9	8	11	7	0.75	0.667	0.917	0.583
liver	6 Human Diseases	63 Immune diseases	Primary immunodeficiency	5340	-0.654219	0.183751	-0.205667	0.275796	0.2	0.111111	0.428571	6	4	4	6	0.25	0.174	0.2	0.273
liver	4 Cellular Processes	41 Transport and catabolism	Regulation of autophagy	4140	-0.186856	0.130346	-0.191061	0.231288	0.5	0.384615	0.666667	9	9	11	6	0.474	0.45	0.611	0.316
liver	1 Metabolism	18 Metabolism of cofactors and vitamins	Ubiquinone and other terpenoid-quinone biosynthesis	130	0.262328	0.167079	-0.021883	0.168506	0.666667	0.777778	0.888889	8	8	9	7	0.889	0.889	1	0.778
lung	1 Metabolism	18 Metabolism of cofactors and vitamins	One carbon pool by folate	670	-0.562127	0.310018	-0.0433202	0.31303	0.1	0.3	0.5	10	3	5	1	0.833	0.273	0.417	0.1
lung	1 Metabolism	17 Glycan biosynthesis and metabolism	Glycosphingolipid biosynthesis - globo and isoglobo series	603	-0.461974	0.246804	-0.17011	0.299749	0.25	0.25	0.571429	5	5	6	5	0.556	0.556	0.75	0.625
muscle	1 Metabolism	18 Metabolism of cofactors and vitamins	Ubiquinone and other terpenoid-quinone biosynthesis	130	0.153381	0.214232	-0.0259321	0.215796	0.571429	0.714286	0.857143	6	6	7	5	0.667	0.75	0.875	0.625
nervous_system	5 Organismal Systems	54 Digestive system	Fat digestion and absorption	4975	0.11127	0.236206	-0.0921624	0.25355	0.555556	0.636364	0.875	8	10	7	6	0.32	0.4	0.35	0.316
nervous_system	1 Metabolism	17 Glycan biosynthesis and metabolism	Glycosylphosphatidylinositol(GPI)-anchor biosynthesis	563	0.0346373	0.226347	-0.0398013	0.229819	0.5	0.636364	0.8	9	9	9	9	0.529	0.529	0.6	0.529
nervous_system	2 Genetic Information Processing	21 Transcription	RNA polymerase	3020	-0.187125	0.168297	-0.131258	0.21343	0.45	0.434783	0.666667	17	16	13	12	0.708	0.667	0.565	0.5
nervous_system	6 Human Diseases	610 Infectious diseases: Parasitic	African trypanosomiasis	5143	0.0108375	0.147613	-0.146046	0.207651	0.583333	0.533333	0.777778	9	14	7	10	0.375	0.609	0.292	0.5
nervous_system	1 Metabolism	17 Glycan biosynthesis and metabolism	Glycosphingolipid biosynthesis - globo and isoglobo series	603	-0.162153	0.131356	-0.154717	0.202957	0.5	0.428571	0.666667	5	5	5	4	0.556	0.556	0.625	0.444
spleen	1 Metabolism	13 Lipid metabolism	Synthesis and degradation of ketone bodies	72	0.171687	0.362368	-0.100084	0.375935	0.5	0.666667	1	5	5	5	4	0.625	0.714	0.625	0.571
spleen	1 Metabolism	19 Metabolism of terpenoids and polyketides	Terpenoid backbone biosynthesis	900	-0.112168	0.164451	-0.143538	0.218282	0.5	0.466667	0.714286	11	11	13	7	0.647	0.611	0.722	0.412
spleen	1 Metabolism	17 Glycan biosynthesis and metabolism	Glycosylphosphatidylinositol(GPI)-anchor biosynthesis	563	-0.530157	0.212978	-0.0220384	0.214115	0.181818	0.333333	0.444444	5	7	8	8	0.313	0.412	0.533	0.5
spleen	1 Metabolism	18 Metabolism of cofactors and vitamins	One carbon pool by folate	670	0.0458264	0.184624	-0.0902271	0.205492	0.555556	0.6	0.8	9	7	9	5	0.75	0.636	0.818	0.455
spleen	1 Metabolism	111 Xenobiotics biodegradation and metabolism	Drug metabolism - other enzymes	983	-0.353813	0.177605	-0.090523	0.199344	0.333333	0.375	0.555556	7	4	7	5	0.583	0.333	0.583	0.417
spleen	4 Cellular Processes	42 Cell growth and death	p53 signaling pathway	4115	0.0503344	0.187267	-0.0127347	0.1877	0.527778	0.666667	0.771429	31	34	31	24	0.646	0.694	0.646	0.5
spleen	6 Human Diseases	66 Cardiovascular diseases	Hypertrophic cardiomyopathy (HCM)	5410	-0.135564	0.15052	-0.0869328	0.17382	0.47619	0.5	0.666667	16	14	14	15	0.41	0.378	0.359	0.417
spleen	2 Genetic Information Processing	24 Replication and repair	Homologous recombination	3440	-0.271306	0.0939906	-0.144279	0.172194	0.461538	0.375	0.571429	12	10	10	7	0.571	0.476	0.476	0.333
spleen	1 Metabolism	11 Carbohydrate metabolism	Butanoate metabolism	650	0.0158217	0.150793	-0.0688927	0.165785	0.555556	0.6	0.75	7	9	7	7	0.412	0.5	0.438	0.467

## Sheet: Suppl.Table11_top200_pig
Tissue	Category	PathwayName	Pathway	Category2	principal component 1	principal component 2	principal component 3	distance	Jacc_Pig_Human	Jacc_Mouse_Human	Jacc_Rat_Human	#Human	#Mouse	#Rat	#Pig	Perc2Human	Perc2Mouse	Perc2Rat	Perc2Pig
heart	5 Organismal Systems	Renin-angiotensin system	4614	52 Endocrine system	-0.643428	-0.138399	-0.165655	0.21586	0.428571	0.142857	0.2	5	3	1	5	0.385	0.273	0.111	0.556
heart	6 Human Diseases	Bladder cancer	5219	62 Cancers: Specific types	0.0628587	-0.155998	-0.137693	0.208074	0.833333	0.5625	0.6	12	13	12	10	0.6	0.619	0.667	0.526
heart	2 Genetic Information Processing	Non-homologous end-joining	3450	24 Replication and repair	-0.643832	-0.187322	-0.0680323	0.199294	0.428571	0.222222	0.125	7	4	2	3	0.583	0.308	0.167	0.3
heart	1 Metabolism	Primary bile acid biosynthesis	120	13 Lipid metabolism	0.0424148	-0.196735	0.00331923	0.196763	0.8	0.666667	0.5	5	5	4	4	0.455	0.5	0.444	0.5
heart	1 Metabolism	Alanine, aspartate and glutamate metabolism	250	15 Amino acid metabolism	-0.175269	-0.150328	-0.112058	0.187498	0.684211	0.45	0.45	18	11	11	14	0.667	0.44	0.44	0.636
kidney	1 Metabolism	Nitrogen metabolism	910	12 Energy metabolism	-0.0283307	-0.254576	-0.0813708	0.267265	0.833333	0.555556	0.454545	6	8	10	5	0.429	0.533	0.769	0.625
kidney	2 Genetic Information Processing	Non-homologous end-joining	3450	24 Replication and repair	-0.570653	-0.189655	-0.144584	0.238482	0.5	0.2	0.2	10	2	2	5	0.833	0.154	0.167	0.417
kidney	5 Organismal Systems	Vitamin digestion and absorption	4977	54 Digestive system	-0.285391	-0.192237	-0.011143	0.19256	0.615385	0.470588	0.3125	10	15	11	11	0.5	0.652	0.579	0.611
kidney	6 Human Diseases	African trypanosomiasis	5143	610 Infectious diseases: Parasitic	-0.198774	-0.159705	-0.0818655	0.179465	0.666667	0.461538	0.416667	12	7	5	8	0.5	0.318	0.25	0.5
liver	2 Genetic Information Processing	Non-homologous end-joining	3450	24 Replication and repair	-0.321135	-0.187413	-0.102591	0.213655	0.625	0.375	0.333333	8	3	4	5	0.615	0.25	0.333	0.417
liver	5 Organismal Systems	Long-term potentiation	4720	56 Nervous system	0.0261142	-0.206892	-0.0357126	0.209952	0.8125	0.625	0.5	16	10	11	13	0.667	0.435	0.688	0.65
liver	6 Human Diseases	Bladder cancer	5219	62 Cancers: Specific types	0.0584023	-0.148035	-0.103759	0.180777	0.8125	0.588235	0.588235	16	11	11	13	0.8	0.579	0.579	0.684
liver	1 Metabolism	Amino sugar and nucleotide sugar metabolism	520	11 Carbohydrate metabolism	0.0713705	-0.11988	-0.127038	0.174671	0.807692	0.576923	0.625	22	19	17	25	0.71	0.594	0.586	0.862
liver	1 Metabolism	Folate biosynthesis	790	18 Metabolism of cofactors and vitamins	0.423371	-0.169986	-0.00439193	0.170043	1	0.875	0.75	8	7	6	8	1	0.875	0.857	1
liver	6 Human Diseases	African trypanosomiasis	5143	610 Infectious diseases: Parasitic	-0.263687	-0.162238	-0.0376741	0.166555	0.615385	0.461538	0.357143	12	7	7	9	0.5	0.412	0.467	0.563
lung	1 Metabolism	Drug metabolism - cytochrome P450	982	111 Xenobiotics biodegradation and metabolism	-0.006775	-0.249216	-0.031901	0.251249	0.823529	0.608696	0.45	16	21	13	15	0.64	0.808	0.565	0.714
lung	6 Human Diseases	Primary immunodeficiency	5340	63 Immune diseases	-0.300418	-0.2169	-0.0713873	0.228345	0.647059	0.411765	0.3125	14	10	7	14	0.519	0.345	0.304	0.538
lung	1 Metabolism	Ubiquinone and other terpenoid-quinone biosynthesis	130	18 Metabolism of cofactors and vitamins	0.0507309	-0.175125	-0.118119	0.211237	0.833333	0.571429	0.571429	6	5	5	5	0.667	0.556	0.625	0.714
lung	2 Genetic Information Processing	Base excision repair	3410	24 Replication and repair	-0.275845	-0.19912	-0.0574583	0.207244	0.642857	0.4375	0.333333	12	11	12	11	0.414	0.379	0.444	0.379
lung	4 Cellular Processes	Regulation of autophagy	4140	41 Transport and catabolism	-0.256919	-0.207001	0.00548717	0.207074	0.636364	0.5	0.3125	10	8	11	8	0.526	0.421	0.647	0.421
lung	5 Organismal Systems	Insulin secretion	4911	52 Endocrine system	-0.0887516	-0.198769	-0.0379011	0.20235	0.741935	0.558824	0.4375	27	26	19	27	0.482	0.5	0.442	0.551
lung	1 Metabolism	Terpenoid backbone biosynthesis	900	19 Metabolism of terpenoids and polyketides	0.0885771	-0.127	-0.155979	0.201143	0.833333	0.5625	0.642857	12	13	11	10	0.706	0.722	0.611	0.625
lung	5 Organismal Systems	Circadian rhythm	4710	510 Environmental adaptation	-0.0328805	-0.161852	-0.0472592	0.16861	0.75	0.583333	0.5	11	8	7	10	0.688	0.5	0.467	0.667
muscle	5 Organismal Systems	Vitamin digestion and absorption	4977	54 Digestive system	-0.55573	-0.254254	0.00832767	0.25439	0.5	0.333333	0.1	5	7	6	7	0.238	0.333	0.333	0.467
muscle	1 Metabolism	Glycosaminoglycan biosynthesis - keratan sulfate	533	17 Glycan biosynthesis and metabolism	-0.548745	-0.226022	-0.0375197	0.229115	0.5	0.3	0.142857	5	8	3	4	0.455	0.667	0.273	0.4
muscle	1 Metabolism	Pentose phosphate pathway	30	11 Carbohydrate metabolism	-0.0383555	-0.183166	-0.088758	0.203538	0.777778	0.545455	0.5	7	10	8	9	0.538	0.769	0.615	0.692
muscle	5 Organismal Systems	Long-term potentiation	4720	56 Nervous system	0.142344	-0.198112	-0.0433463	0.202799	0.875	0.684211	0.578947	15	17	15	15	0.6	0.708	0.652	0.682
muscle	1 Metabolism	Alanine, aspartate and glutamate metabolism	250	15 Amino acid metabolism	-0.00708747	-0.147157	-0.134159	0.199133	0.785714	0.526316	0.5625	12	17	13	13	0.444	0.607	0.52	0.565
muscle	6 Human Diseases	Type I diabetes mellitus	4940	67 Endocrine and metabolic diseases	0.107883	-0.110685	-0.158756	0.193532	0.833333	0.571429	0.666667	5	6	5	6	0.278	0.286	0.278	0.353
muscle	5 Organismal Systems	Long-term depression	4730	56 Nervous system	-0.0235455	-0.178726	-0.0608882	0.188813	0.772727	0.576923	0.5	20	21	16	19	0.606	0.618	0.5	0.655
muscle	5 Organismal Systems	Proximal tubule bicarbonate reclamation	4964	55 Excretory system	0.075174	-0.133959	-0.121479	0.180838	0.818182	0.583333	0.615385	9	10	12	11	0.529	0.588	0.75	0.733
muscle	5 Organismal Systems	Glutamatergic synapse	4724	56 Nervous system	-0.268213	-0.162217	-0.0592247	0.17269	0.62069	0.441176	0.363636	26	23	19	21	0.464	0.418	0.396	0.438
muscle	5 Organismal Systems	Salivary secretion	4970	54 Digestive system	-0.152837	-0.123042	-0.116623	0.169529	0.678571	0.459459	0.483871	27	27	19	20	0.574	0.574	0.442	0.476
nervous_system	1 Metabolism	Retinol metabolism	830	18 Metabolism of cofactors and vitamins	-0.319547	-0.160178	-0.15482	0.22277	0.625	0.333333	0.375	5	7	6	8	0.217	0.292	0.353	0.348
nervous_system	2 Genetic Information Processing	Homologous recombination	3440	24 Replication and repair	-0.563703	-0.184956	-0.0191907	0.185949	0.454545	0.307692	0.153846	11	6	4	5	0.5	0.316	0.2	0.25
spleen	5 Organismal Systems	Carbohydrate digestion and absorption	4973	54 Digestive system	-0.0178198	-0.187922	-0.157559	0.245233	0.818182	0.5	0.538462	10	11	10	10	0.476	0.55	0.417	0.625
spleen	1 Metabolism	Galactose metabolism	52	11 Carbohydrate metabolism	0.088667	-0.190512	-0.0282914	0.192601	0.833333	0.666667	0.545455	10	10	7	12	0.625	0.625	0.467	0.8
spleen	6 Human Diseases	Pathogenic Escherichia coli infection	5130	68 Infectious diseases: Bacterial	0.211945	-0.181338	-0.0619447	0.191626	0.909091	0.708333	0.64	21	20	20	21	0.778	0.714	0.714	0.75
spleen	1 Metabolism	Starch and sucrose metabolism	500	11 Carbohydrate metabolism	0.215232	-0.176673	-0.041402	0.181459	0.9	0.727273	0.636364	9	10	9	10	0.5	0.526	0.529	0.625
spleen	5 Organismal Systems	Protein digestion and absorption	4974	54 Digestive system	-0.125662	-0.104016	-0.136984	0.172	0.6875	0.458333	0.521739	15	20	20	12	0.395	0.455	0.488	0.4
spleen	1 Metabolism	beta-Alanine metabolism	410	16 Metabolism of other amino acids	0.114401	-0.130179	-0.109482	0.170097	0.833333	0.615385	0.636364	10	11	8	12	0.667	0.579	0.5	0.75

## Sheet: Suppl.Table11_top200_mouse&rat
Tissue	Category	PathwayName	Pathway	Category2	principal component 1	principal component 2	principal component 3	distance	Jacc_Pig_Human	Jacc_Mouse_Human	Jacc_Rat_Human	#Human	#Mouse	#Rat	#Pig	Perc2Human	Perc2Mouse	Perc2Rat	Perc2Pig
heart	2 Genetic Information Processing	Mismatch repair	3430	24 Replication and repair	-0.311518	0.236018	0.0852619	0.250946	0.25	0.545455	0.545455	10	7	7	5	0.526	0.368	0.389	0.294
heart	6 Human Diseases	Primary immunodeficiency	5340	63 Immune diseases	-0.572026	0.244054	0.00555656	0.244117	0.125	0.333333	0.428571	5	7	5	4	0.185	0.28	0.238	0.211
heart	1 Metabolism	Ubiquinone and other terpenoid-quinone biosynthesis	130	18 Metabolism of cofactors and vitamins	0.16937	0.145019	0.137902	0.200119	0.571429	0.857143	0.75	6	7	8	5	0.667	1	1	0.714
heart	1 Metabolism	Pantothenate and CoA biosynthesis	770	18 Metabolism of cofactors and vitamins	0.0484241	0.194306	0.0459609	0.199668	0.5	0.714286	0.75	6	6	8	6	0.545	0.6	0.8	0.6
heart	2 Genetic Information Processing	Sulfur relay system	4122	23 Folding, sorting and degradation	-0.0993968	0.126049	0.148332	0.194655	0.428571	0.714286	0.571429	6	6	5	4	0.667	0.667	0.625	0.5
heart	5 Organismal Systems	Salivary secretion	4970	54 Digestive system	-0.0700449	0.115765	0.151704	0.190829	0.451613	0.733333	0.580645	27	25	22	18	0.587	0.568	0.5	0.486
heart	1 Metabolism	Drug metabolism - other enzymes	983	111 Xenobiotics biodegradation and metabolism	-0.484034	0.172077	0.0821316	0.190673	0.2	0.444444	0.4	7	6	7	5	0.5	0.429	0.583	0.455
heart	1 Metabolism	Fructose and mannose metabolism	51	11 Carbohydrate metabolism	-0.0482335	0.181935	0.0256137	0.183729	0.461538	0.642857	0.692308	12	11	10	7	0.75	0.647	0.667	0.412
heart	1 Metabolism	Pentose and glucuronate interconversions	40	11 Carbohydrate metabolism	-0.0536722	0.150541	0.0992941	0.180339	0.454545	0.7	0.636364	10	7	8	6	0.833	0.538	0.571	0.5
heart	1 Metabolism	One carbon pool by folate	670	18 Metabolism of cofactors and vitamins	-0.216176	0.153638	0.0887171	0.177413	0.363636	0.6	0.545455	10	6	7	5	0.833	0.545	0.636	0.5
kidney	1 Metabolism	Sulfur metabolism	920	12 Energy metabolism	0.399678	0.317458	0.149348	0.350834	0.571429	1	1	7	7	7	4	1	1	1	0.8
kidney	6 Human Diseases	Maturity onset diabetes of the young	4950	67 Endocrine and metabolic diseases	0.165336	0.253427	0.108835	0.275808	0.5	0.833333	0.833333	6	5	5	3	0.429	0.333	0.556	0.214
kidney	1 Metabolism	Terpenoid backbone biosynthesis	900	19 Metabolism of terpenoids and polyketides	0.0124653	0.173161	0.203114	0.266909	0.4375	0.823529	0.647059	16	15	12	7	0.941	0.833	0.667	0.412
kidney	1 Metabolism	Primary bile acid biosynthesis	120	13 Lipid metabolism	0.118503	0.251512	0.0399329	0.254662	0.5	0.75	0.833333	6	8	5	6	0.545	0.727	0.455	0.6
kidney	1 Metabolism	alpha-Linolenic acid metabolism	592	13 Lipid metabolism	-0.261003	0.227905	0.0825669	0.2424	0.285714	0.571429	0.571429	6	5	5	3	0.5	0.385	0.625	0.333
kidney	1 Metabolism	Ether lipid metabolism	565	13 Lipid metabolism	-0.0670001	0.206198	0.0376951	0.209615	0.428571	0.642857	0.692308	13	10	9	7	0.684	0.5	0.563	0.438
kidney	1 Metabolism	Synthesis and degradation of ketone bodies	72	13 Lipid metabolism	0.501331	0.186035	0.0839066	0.204082	0.75	1	1	8	8	8	6	1	1	1	0.857
kidney	5 Organismal Systems	Intestinal immune network for IgA production	4672	51 Immune system	-0.056186	0.121417	0.134797	0.181417	0.461538	0.727273	0.6	9	10	7	10	0.333	0.357	0.318	0.556
liver	5 Organismal Systems	Carbohydrate digestion and absorption	4973	54 Digestive system	0.0280889	0.346398	0.0987508	0.360199	0.357143	0.75	0.818182	10	11	10	9	0.4	0.647	0.417	0.563
liver	5 Organismal Systems	Intestinal immune network for IgA production	4672	51 Immune system	-0.198749	0.265384	0.104003	0.285035	0.285714	0.625	0.625	8	5	5	10	0.364	0.313	0.313	0.5
liver	1 Metabolism	Taurine and hypotaurine metabolism	430	16 Metabolism of other amino acids	-0.0503449	0.168378	0.217482	0.275044	0.4	0.8	0.6	5	4	3	2	0.714	0.571	0.75	0.5
liver	5 Organismal Systems	Circadian rhythm	4710	510 Environmental adaptation	0.0434256	0.168962	0.194045	0.257296	0.461538	0.833333	0.666667	12	10	8	7	0.75	0.625	0.571	0.467
liver	6 Human Diseases	Type I diabetes mellitus	4940	67 Endocrine and metabolic diseases	-0.142423	0.145982	0.11943	0.188611	0.4	0.666667	0.571429	6	4	5	8	0.261	0.235	0.385	0.533
liver	5 Organismal Systems	Aldosterone-regulated sodium reabsorption	4960	55 Excretory system	0.097739	0.113386	0.133475	0.175134	0.555556	0.8125	0.6875	15	14	12	13	0.536	0.667	0.462	0.619
lung	1 Metabolism	Primary bile acid biosynthesis	120	13 Lipid metabolism	0.104672	0.283441	0.149234	0.320328	0.428571	0.833333	0.8	5	6	4	5	0.455	0.545	0.4	0.5
lung	1 Metabolism	Fructose and mannose metabolism	51	11 Carbohydrate metabolism	-0.111056	0.279453	0.151993	0.318113	0.307692	0.714286	0.666667	11	13	9	6	0.688	0.765	0.563	0.353
lung	1 Metabolism	Glycosaminoglycan biosynthesis - heparan sulfate / heparin	534	17 Glycan biosynthesis and metabolism	-0.542071	0.205881	0.0150529	0.20643	0.166667	0.357143	0.416667	8	11	9	6	0.444	0.647	0.6	0.375
lung	2 Genetic Information Processing	Mismatch repair	3430	24 Replication and repair	-0.189678	0.161309	0.114473	0.197799	0.363636	0.636364	0.555556	9	9	5	6	0.474	0.474	0.278	0.316
muscle	1 Metabolism	Pantothenate and CoA biosynthesis	770	18 Metabolism of cofactors and vitamins	0.202133	0.365362	0.282288	0.46171	0.375	1	0.857143	7	7	6	4	0.7	0.636	0.6	0.444
muscle	1 Metabolism	Sulfur metabolism	920	12 Energy metabolism	0.278733	0.366745	0.0574065	0.37121	0.5	0.857143	1	6	7	6	3	0.857	1	0.857	0.429
muscle	1 Metabolism	Steroid biosynthesis	100	13 Lipid metabolism	-0.483067	0.277023	0.145749	0.313025	0.1	0.5	0.444444	9	12	4	2	0.563	0.8	0.267	0.143
muscle	1 Metabolism	Glycosylphosphatidylinositol(GPI)-anchor biosynthesis	563	17 Glycan biosynthesis and metabolism	0.0115699	0.268723	0.112137	0.291182	0.4	0.75	0.75	7	7	7	7	0.412	0.412	0.467	0.438
muscle	5 Organismal Systems	Circadian rhythm	4710	510 Environmental adaptation	0.27653	0.265845	0.0617078	0.272913	0.571429	0.857143	0.928571	14	12	13	8	0.875	0.75	0.867	0.5
muscle	1 Metabolism	Other types of O-glycan biosynthesis	514	17 Glycan biosynthesis and metabolism	-0.366072	0.174506	0.124052	0.214106	0.25	0.545455	0.454545	10	7	6	5	0.5	0.368	0.3	0.217
muscle	1 Metabolism	Starch and sucrose metabolism	500	11 Carbohydrate metabolism	-0.0836096	0.119915	0.160809	0.200597	0.4375	0.733333	0.571429	12	14	10	11	0.632	0.7	0.667	0.647
muscle	2 Genetic Information Processing	Sulfur relay system	4122	23 Folding, sorting and degradation	0.0269921	0.170141	0.0611997	0.180813	0.5	0.714286	0.714286	7	5	5	5	0.778	0.556	0.625	0.556
muscle	5 Organismal Systems	Dorso-ventral axis formation	4320	58 Development	0.274817	0.16759	-0.00350914	0.167626	0.666667	0.8	0.888889	9	9	8	11	0.6	0.643	0.667	0.917
nervous_system	1 Metabolism	Folate biosynthesis	790	18 Metabolism of cofactors and vitamins	-0.404482	0.202577	0.00801515	0.202735	0.25	0.428571	0.5	6	4	3	4	0.75	0.5	0.429	0.5
nervous_system	1 Metabolism	One carbon pool by folate	670	18 Metabolism of cofactors and vitamins	-0.183443	0.190545	0.0654432	0.20147	0.363636	0.6	0.6	10	6	6	5	0.833	0.545	0.5	0.5
nervous_system	5 Organismal Systems	Proximal tubule bicarbonate reclamation	4964	55 Excretory system	0.229466	0.180124	0.0827882	0.198239	0.6	0.846154	0.833333	11	13	11	13	0.647	0.765	0.647	0.813
nervous_system	1 Metabolism	Drug metabolism - cytochrome P450	982	111 Xenobiotics biodegradation and metabolism	0.111603	0.194982	0.0187067	0.195878	0.545455	0.727273	0.8	8	11	10	9	0.32	0.423	0.417	0.429
nervous_system	1 Metabolism	Fructose and mannose metabolism	51	11 Carbohydrate metabolism	0.057967	0.165494	0.0136939	0.16606	0.538462	0.692308	0.75	12	10	9	8	0.75	0.588	0.6	0.471
spleen	1 Metabolism	Mucin type O-Glycan biosynthesis	512	17 Glycan biosynthesis and metabolism	-0.362608	0.233929	0.0100962	0.234147	0.25	0.454545	0.545455	9	7	8	6	0.474	0.412	0.471	0.375
spleen	6 Human Diseases	Graft-versus-host disease	5332	63 Immune diseases	0.0982779	0.171036	0.0791751	0.188473	0.533333	0.769231	0.75	12	11	9	11	0.632	0.579	0.5	0.579

## Sheet: Suppl.Table11_top200_rat&pig
Tissue	Category	PathwayName	Pathway	Category2	principal component 1	principal component 2	principal component 3	distance	Jacc_Pig_Human	Jacc_Mouse_Human	Jacc_Rat_Human	#Human	#Mouse	#Rat	#Pig	Perc2Human	Perc2Mouse	Perc2Rat	Perc2Pig
heart	5 Organismal Systems	Vitamin digestion and absorption	4977	54 Digestive system	-0.577368	-0.100325	-0.182817	0.208536	0.444444	0.166667	0.272727	7	7	7	6	0.389	0.412	0.389	0.4
kidney	5 Organismal Systems	Collecting duct acid secretion	4966	55 Excretory system	0.393089	-0.00150413	-0.219241	0.219246	0.9375	0.684211	0.9375	16	16	15	15	0.8	0.8	0.833	0.789
liver	6 Human Diseases	Viral myocarditis	5416	66 Cardiovascular diseases	-0.137289	-0.0702456	-0.166015	0.180265	0.666667	0.428571	0.55	19	11	12	21	0.594	0.407	0.5	0.724
liver	5 Organismal Systems	Natural killer cell mediated cytotoxicity	4650	51 Immune system	-0.235699	-0.0740091	-0.159727	0.17604	0.611111	0.378378	0.485714	30	21	22	28	0.526	0.404	0.449	0.519
lung	2 Genetic Information Processing	Non-homologous end-joining	3450	24 Replication and repair	-0.344797	0.0514337	-0.277922	0.282641	0.5	0.222222	0.555556	8	3	6	4	0.615	0.231	0.462	0.333
lung	1 Metabolism	Ascorbate and aldarate metabolism	53	-	0.483075	-0.00452202	-0.243946	0.243988	1	0.714286	1	5	7	5	5	0.625	0.778	0.625	0.833
lung	1 Metabolism	Glycosaminoglycan biosynthesis - chondroitin sulfate / dermatan sulfate	532	17 Glycan biosynthesis and metabolism	-0.296763	0.0533975	-0.207253	0.214021	0.5	0.307692	0.555556	7	10	7	8	0.467	0.667	0.438	0.533
lung	1 Metabolism	Selenocompound metabolism	450	16 Metabolism of other amino acids	-0.162553	0.0499371	-0.186738	0.1933	0.571429	0.4	0.625	7	7	6	4	0.583	0.583	0.5	0.333
muscle	1 Metabolism	Butanoate metabolism	650	11 Carbohydrate metabolism	-0.0812799	-0.0656871	-0.158137	0.171237	0.692308	0.466667	0.583333	12	10	7	10	0.667	0.526	0.412	0.625
nervous_system	2 Genetic Information Processing	Non-homologous end-joining	3450	24 Replication and repair	-0.492783	-0.0560531	-0.291934	0.297266	0.5	0.125	0.4	8	1	6	4	0.667	0.077	0.5	0.333
nervous_system	1 Metabolism	alpha-Linolenic acid metabolism	592	13 Lipid metabolism	0.128778	0.00242295	-0.262491	0.262502	0.8	0.5	0.8	5	4	4	4	0.417	0.308	0.444	0.4
nervous_system	1 Metabolism	Nitrogen metabolism	910	12 Energy metabolism	-0.182989	0.0491016	-0.216805	0.222295	0.571429	0.363636	0.625	6	9	7	5	0.4	0.6	0.538	0.385
nervous_system	1 Metabolism	Glycosphingolipid biosynthesis - lacto and neolacto series	601	17 Glycan biosynthesis and metabolism	-0.301086	0.0532207	-0.213613	0.220143	0.5	0.3	0.555556	8	5	6	4	0.667	0.455	0.5	0.308
nervous_system	5 Organismal Systems	Fc epsilon RI signaling pathway	4664	51 Immune system	0.155443	0.0632116	-0.206714	0.216163	0.75	0.5625	0.833333	21	29	23	21	0.553	0.744	0.59	0.618
nervous_system	1 Metabolism	Biosynthesis of unsaturated fatty acids	1040	13 Lipid metabolism	0.354321	-0.00579688	-0.21399	0.214068	0.916667	0.666667	0.909091	21	9	10	12	0.846	0.643	0.769	0.857
spleen	2 Genetic Information Processing	Basal transcription factors	3022	21 Transcription	-0.298289	0.0685887	-0.240131	0.249734	0.5	0.28	0.578947	15	17	15	18	0.556	0.607	0.577	0.667
spleen	1 Metabolism	Selenocompound metabolism	450	16 Metabolism of other amino acids	-0.418797	0.0664125	-0.22804	0.237514	0.428571	0.222222	0.5	6	5	9	4	0.545	0.417	0.75	0.333
spleen	2 Genetic Information Processing	Non-homologous end-joining	3450	24 Replication and repair	-0.474827	0.0561739	-0.216549	0.223716	0.4	0.2	0.454545	10	2	6	4	0.833	0.154	0.462	0.333
spleen	1 Metabolism	Steroid hormone biosynthesis	140	13 Lipid metabolism	-0.405389	-0.0338488	-0.200772	0.203605	0.5	0.25	0.428571	5	5	5	4	0.294	0.278	0.227	0.286
spleen	1 Metabolism	Amino sugar and nucleotide sugar metabolism	520	11 Carbohydrate metabolism	0.0690441	-0.0900883	-0.146752	0.172198	0.791667	0.56	0.652174	20	19	18	23	0.645	0.613	0.6	0.742

## Sheet: Suppl.Table11_top200_mouse&pig
Tissue	Category	PathwayName	Pathway	Category2	principal component 1	principal component 2	principal component 3	distance	Jacc_Pig_Human	Jacc_Mouse_Human	Jacc_Rat_Human	#Human	#Mouse	#Rat	#Pig	Perc2Human	Perc2Mouse	Perc2Rat	Perc2Pig
heart	1 Metabolism	Nicotinate and nicotinamide metabolism	760	18 Metabolism of cofactors and vitamins	-0.453684	-0.164429	0.138045	0.214694	0.444444	0.5	0.166667	7	8	7	6	0.438	0.533	0.467	0.462
heart	1 Metabolism	Cysteine and methionine metabolism	270	15 Amino acid metabolism	0.113154	-0.170325	0.0888868	0.192124	0.789474	0.777778	0.52381	17	15	15	17	0.654	0.577	0.625	0.708
kidney	1 Metabolism	Starch and sucrose metabolism	500	11 Carbohydrate metabolism	0.217565	-0.265455	0.0625571	0.272726	0.928571	0.8125	0.533333	13	16	10	14	0.65	0.842	0.588	0.778
kidney	1 Metabolism	Glycosphingolipid biosynthesis - lacto and neolacto series	601	17 Glycan biosynthesis and metabolism	-0.436347	-0.221426	0.127845	0.255683	0.5	0.5	0.142857	5	4	3	4	0.417	0.333	0.3	0.4
kidney	5 Organismal Systems	Taste transduction	4742	57 Sensory system	-0.321907	-0.136012	0.134076	0.190986	0.5	0.571429	0.266667	14	8	5	7	0.636	0.4	0.385	0.583
kidney	1 Metabolism	Alanine, aspartate and glutamate metabolism	250	15 Amino acid metabolism	0.330488	-0.1522	0.088483	0.176051	0.9	0.9	0.666667	20	18	15	18	0.69	0.621	0.577	0.75
kidney	1 Metabolism	Galactose metabolism	52	11 Carbohydrate metabolism	0.360416	-0.141158	0.0879911	0.166337	0.909091	0.916667	0.692308	11	12	11	10	0.647	0.8	0.733	0.714
liver	1 Metabolism	Pentose phosphate pathway	30	11 Carbohydrate metabolism	0.185341	-0.19112	0.123097	0.227331	0.833333	0.846154	0.538462	12	12	8	10	0.923	0.923	0.667	0.769
liver	1 Metabolism	Fructose and mannose metabolism	51	11 Carbohydrate metabolism	0.282589	-0.20512	0.0573862	0.212996	0.923077	0.846154	0.615385	13	11	8	12	0.813	0.647	0.5	0.75
liver	1 Metabolism	Steroid biosynthesis	100	13 Lipid metabolism	0.483619	-0.178391	0.106072	0.207544	1	1	0.733333	14	14	12	14	0.875	1	0.923	1
liver	1 Metabolism	N-Glycan biosynthesis	510	17 Glycan biosynthesis and metabolism	0.0817403	-0.167013	0.0653525	0.179344	0.777778	0.740741	0.517241	22	25	22	26	0.629	0.781	0.688	0.743
lung	6 Human Diseases	Allograft rejection	5330	63 Immune diseases	-0.0720861	-0.255911	0.217173	0.33564	0.7	0.777778	0.3	9	7	4	8	0.429	0.368	0.267	0.471
lung	6 Human Diseases	Autoimmune thyroid disease	5320	63 Immune diseases	-0.0720861	-0.255911	0.217173	0.33564	0.7	0.777778	0.3	9	7	4	8	0.409	0.35	0.25	0.421
lung	1 Metabolism	Tyrosine metabolism	350	15 Amino acid metabolism	-0.0463187	-0.245643	0.14562	0.285562	0.733333	0.733333	0.352941	15	11	8	11	0.6	0.44	0.4	0.688
lung	1 Metabolism	Metabolism of xenobiotics by cytochrome P450	980	111 Xenobiotics biodegradation and metabolism	-0.0647813	-0.260123	0.0604137	0.267046	0.764706	0.652174	0.368421	16	22	10	14	0.667	0.846	0.455	0.7
lung	5 Organismal Systems	Intestinal immune network for IgA production	4672	51 Immune system	0.0597498	-0.209986	0.153165	0.25991	0.764706	0.8	0.4375	15	12	8	15	0.556	0.444	0.364	0.652
lung	1 Metabolism	Phenylalanine metabolism	360	15 Amino acid metabolism	0.059548	-0.23948	0.0661615	0.248451	0.818182	0.727273	0.454545	11	8	5	9	0.786	0.533	0.417	0.818
lung	6 Human Diseases	Type I diabetes mellitus	4940	67 Endocrine and metabolic diseases	-0.195111	-0.191681	0.127975	0.230476	0.615385	0.636364	0.307692	11	7	6	10	0.458	0.28	0.316	0.5
lung	6 Human Diseases	Graft-versus-host disease	5332	63 Immune diseases	-0.299068	-0.209217	0.0891721	0.227428	0.583333	0.545455	0.25	11	6	4	8	0.55	0.3	0.267	0.5
lung	6 Human Diseases	Leishmaniasis	5140	610 Infectious diseases: Parasitic	0.185928	-0.187675	0.0521214	0.194778	0.857143	0.787879	0.571429	33	26	22	32	0.805	0.634	0.629	0.8
lung	2 Genetic Information Processing	Sulfur relay system	4122	23 Folding, sorting and degradation	-0.0875384	-0.096778	0.146464	0.175549	0.6	0.714286	0.428571	5	7	5	3	0.625	0.778	0.625	0.333
lung	5 Organismal Systems	Thyroid hormone synthesis	4918	52 Endocrine system	-0.0571041	-0.167063	0.010851	0.167415	0.71875	0.617647	0.457143	28	27	23	27	0.583	0.587	0.548	0.659
lung	1 Metabolism	Starch and sucrose metabolism	500	11 Carbohydrate metabolism	-0.131446	-0.117204	0.119282	0.167228	0.6	0.666667	0.4	13	12	8	11	0.684	0.571	0.471	0.647
muscle	1 Metabolism	Glycosphingolipid biosynthesis - lacto and neolacto series	601	17 Glycan biosynthesis and metabolism	-0.61695	-0.195426	0.249879	0.317223	0.333333	0.5	0	6	6	0	2	0.545	0.5	0	0.2
muscle	1 Metabolism	Folate biosynthesis	790	18 Metabolism of cofactors and vitamins	-0.0148323	-0.179355	0.243322	0.302281	0.666667	0.833333	0.375	6	5	5	4	0.75	0.625	0.714	0.571
muscle	1 Metabolism	Phenylalanine metabolism	360	15 Amino acid metabolism	0.076475	-0.195343	0.0534297	0.202518	0.8	0.727273	0.5	10	9	5	8	0.714	0.643	0.385	0.727
muscle	1 Metabolism	Tyrosine metabolism	350	15 Amino acid metabolism	-0.145468	-0.166619	0.0797924	0.184739	0.642857	0.625	0.375	13	13	9	10	0.52	0.542	0.429	0.556
nervous_system	5 Organismal Systems	Intestinal immune network for IgA production	4672	51 Immune system	-0.551521	-0.212326	0.0546954	0.219257	0.454545	0.375	0.111111	8	3	2	8	0.296	0.111	0.083	0.381
nervous_system	1 Metabolism	Glycosaminoglycan degradation	531	17 Glycan biosynthesis and metabolism	-0.269815	-0.175694	0.0997719	0.202046	0.571429	0.571429	0.285714	7	4	2	4	0.583	0.333	0.222	0.4
nervous_system	2 Genetic Information Processing	DNA replication	3030	24 Replication and repair	-0.513614	-0.17507	0.0926864	0.198091	0.434783	0.428571	0.142857	20	10	4	13	0.741	0.37	0.154	0.481
nervous_system	6 Human Diseases	Leishmaniasis	5140	610 Infectious diseases: Parasitic	-0.0487218	-0.18225	0.0509606	0.18924	0.72	0.655172	0.434783	22	26	11	21	0.524	0.619	0.268	0.538
nervous_system	5 Organismal Systems	Taste transduction	4742	57 Sensory system	-0.0267026	-0.127969	0.121687	0.17659	0.666667	0.727273	0.454545	8	11	8	7	0.364	0.611	0.571	0.368
nervous_system	6 Human Diseases	Type I diabetes mellitus	4940	67 Endocrine and metabolic diseases	-0.0478492	-0.160729	0.0636711	0.172881	0.7	0.666667	0.444444	7	8	6	10	0.318	0.333	0.24	0.435
spleen	6 Human Diseases	Staphylococcus aureus infection	5150	68 Infectious diseases: Bacterial	0.0162774	-0.222417	0.0430169	0.226538	0.789474	0.684211	0.45	17	15	12	17	0.739	0.652	0.522	0.773
spleen	1 Metabolism	Pantothenate and CoA biosynthesis	770	18 Metabolism of cofactors and vitamins	0.00711566	-0.169328	0.127338	0.211865	0.714286	0.75	0.444444	7	7	6	5	0.7	0.7	0.545	0.5
spleen	6 Human Diseases	Leishmaniasis	5140	610 Infectious diseases: Parasitic	0.294725	-0.150343	0.0870844	0.173743	0.878788	0.878788	0.647059	31	31	25	31	0.795	0.775	0.61	0.775
