# Supplementary material for: Human pathways in animal models: possibilities and limitations
Source: Nucleic Acids Res. 2021 Feb 1;49(4):1859–71. doi: 10.1093/nar/gkab012 (PMC7913694; doi:10.1093/nar/gkab012)
Supplement: gkab012_Supplemental_Files [file gkab012_supplemental_files.zip › Suppl_Table_12.xlsx]

## Sheet: Tissue confidence cutoffs
Tissue confidence cutoffs and number of genes per tissue for all data in TISSUES.
tissue	human	mouse	rat	pig
Tissue-specific confidence cutoffs
heart	1.12667	1.15846	0.90438	0.990369
kidney	1.23045	1.36224	0.992413	1.01195
liver	1.30732	1.2786	0.955137	1.10246
lung	1.26007	1.47667	1.15062	1.03939
muscle	1.11406	1.22307	0.891135	1.02309
nervous system	2.45	1.76776	1.09197	1.0086
spleen	1.12711	1.49401	1.17314	1.05466
Number of genes with any tissue information
heart	15417	13185	10740	10793
kidney	15705	14665	11158	11242
liver	15118	12903	10286	11233
lung	15750	14827	11377	11820
muscle	15463	14423	10683	11687
nervous system	16256	15209	11892	13320
spleen	14220	13510	11077	11577
Number of genes above the tissue-specific cutoffs
heart	7709	6593	5370	5401
kidney	7856	7333	5679	5621
liver	7559	6452	5143	5617
lung	7878	7414	5722	5910
muscle	7732	7212	5342	5844
nervous system	10780	7605	6100	6661
spleen	7113	6755	5539	5789

## Sheet: Proportion of expressed genes
Proportion of genes expressed in each tissue above the tissue- and organism-specific cutoff for all data in TISSUES. Proportions are provided for each pathway, tissue and organism: human (9606), mouse (10090), rat (10116), and pig (9823).
Pathway	Pathway name	Org Tax ID	heart	kidney	liver	lung	muscle	nervous system	spleen
330	Arginine and proline metabolism	9606	0.854	0.929	0.884	0.721	0.854	0.907	0.583
330	Arginine and proline metabolism	10090	0.811	0.78	0.795	0.732	0.744	0.732	0.595
330	Arginine and proline metabolism	10116	0.676	0.795	0.737	0.641	0.649	0.75	0.487
330	Arginine and proline metabolism	9823	0.765	0.889	0.825	0.629	0.711	0.683	0.686
4971	Gastric acid secretion	9606	0.702	0.766	0.636	0.638	0.804	0.745	0.525
4971	Gastric acid secretion	10090	0.579	0.644	0.487	0.574	0.609	0.717	0.537
4971	Gastric acid secretion	10116	0.615	0.545	0.543	0.611	0.625	0.674	0.41
4971	Gastric acid secretion	9823	0.567	0.594	0.552	0.606	0.556	0.591	0.5
3050	Proteasome	9606	0.964	0.929	0.964	0.964	0.929	0.929	1
3050	Proteasome	10090	1	0.964	1	1	0.964	0.893	0.963
3050	Proteasome	10116	1	0.889	0.923	0.923	0.962	0.857	0.926
3050	Proteasome	9823	0.963	0.926	0.963	0.963	0.926	0.857	0.963
500	Starch and sucrose metabolism	9606	0.842	0.952	0.857	0.75	0.85	0.714	0.526
500	Starch and sucrose metabolism	10090	0.55	0.85	0.762	0.667	0.85	0.476	0.632
500	Starch and sucrose metabolism	10116	0.625	0.722	0.737	0.667	0.647	0.579	0.471
500	Starch and sucrose metabolism	9823	0.588	0.789	0.833	0.667	0.611	0.526	0.625
410	beta-Alanine metabolism	9606	0.7	0.95	0.8	0.65	0.737	0.9	0.813
410	beta-Alanine metabolism	10090	0.789	0.8	0.75	0.6	0.65	0.7	0.526
410	beta-Alanine metabolism	10116	0.632	0.824	0.778	0.625	0.667	0.737	0.5
410	beta-Alanine metabolism	9823	0.733	0.938	1	0.75	0.867	0.737	0.667
4150	mTOR signaling pathway	9606	0.878	0.854	0.78	0.78	0.902	0.902	0.725
4150	mTOR signaling pathway	10090	0.872	0.825	0.795	0.75	0.854	0.875	0.7
4150	mTOR signaling pathway	10116	0.769	0.769	0.718	0.667	0.872	0.825	0.625
4150	mTOR signaling pathway	9823	0.769	0.667	0.6	0.65	0.8	0.725	0.692
4710	Circadian rhythm	9606	0.938	0.875	0.875	0.625	0.875	0.938	0.5
4710	Circadian rhythm	10090	0.813	0.563	0.875	0.563	0.75	0.75	0.375
4710	Circadian rhythm	10116	0.667	0.467	0.714	0.467	0.8	0.875	0.4
4710	Circadian rhythm	9823	0.533	0.6	0.533	0.733	0.563	0.75	0.571
4919	Thyroid hormone signaling pathway	9606	0.882	0.843	0.783	0.706	0.912	0.87	0.697
4919	Thyroid hormone signaling pathway	10090	0.848	0.812	0.726	0.743	0.857	0.829	0.738
4919	Thyroid hormone signaling pathway	10116	0.815	0.791	0.667	0.758	0.848	0.794	0.656
4919	Thyroid hormone signaling pathway	9823	0.706	0.646	0.578	0.688	0.731	0.71	0.662
4918	Thyroid hormone synthesis	9606	0.592	0.654	0.569	0.625	0.653	0.706	0.578
4918	Thyroid hormone synthesis	10090	0.5	0.625	0.512	0.592	0.543	0.653	0.522
4918	Thyroid hormone synthesis	10116	0.512	0.543	0.488	0.548	0.634	0.6	0.524
4918	Thyroid hormone synthesis	9823	0.59	0.595	0.605	0.659	0.585	0.556	0.55
4916	Melanogenesis	9606	0.655	0.759	0.561	0.702	0.737	0.69	0.596
4916	Melanogenesis	10090	0.62	0.623	0.468	0.63	0.698	0.727	0.49
4916	Melanogenesis	10116	0.6	0.583	0.523	0.625	0.644	0.694	0.477
4916	Melanogenesis	9823	0.61	0.523	0.396	0.577	0.489	0.519	0.565
4915	Estrogen signaling pathway	9606	0.754	0.783	0.667	0.717	0.787	0.887	0.768
4915	Estrogen signaling pathway	10090	0.672	0.7	0.614	0.733	0.712	0.852	0.617
4915	Estrogen signaling pathway	10116	0.649	0.638	0.653	0.722	0.714	0.78	0.518
4915	Estrogen signaling pathway	9823	0.667	0.7	0.577	0.759	0.722	0.71	0.685
4914	Progesterone-mediated oocyte maturation	9606	0.648	0.685	0.648	0.696	0.709	0.804	0.673
4914	Progesterone-mediated oocyte maturation	10090	0.608	0.648	0.566	0.673	0.741	0.667	0.731
4914	Progesterone-mediated oocyte maturation	10116	0.558	0.588	0.68	0.588	0.623	0.648	0.686
4914	Progesterone-mediated oocyte maturation	9823	0.545	0.591	0.574	0.569	0.553	0.585	0.615
3440	Homologous recombination	9606	0.364	0.474	0.35	0.6	0.474	0.455	0.476
3440	Homologous recombination	10090	0.389	0.412	0.556	0.474	0.429	0.263	0.571
3440	Homologous recombination	10116	0.263	0.316	0.278	0.35	0.444	0.15	0.429
3440	Homologous recombination	9823	0.235	0.235	0.278	0.263	0.294	0.25	0.429
4912	GnRH signaling pathway	9606	0.75	0.755	0.674	0.745	0.857	0.843	0.689
4912	GnRH signaling pathway	10090	0.667	0.625	0.605	0.735	0.723	0.878	0.609
4912	GnRH signaling pathway	10116	0.674	0.681	0.476	0.617	0.733	0.792	0.587
4912	GnRH signaling pathway	9823	0.65	0.641	0.512	0.696	0.659	0.72	0.698
920	Sulfur metabolism	9606	0.714	0.857	1	0.571	1	0.714	0.571
920	Sulfur metabolism	10090	0.857	1	1	0.714	1	0.571	0.429
920	Sulfur metabolism	10116	0.857	1	1	0.857	0.857	0.286	0.571
920	Sulfur metabolism	9823	0.6	0.8	0.857	0.714	0.429	0.714	0.714
4910	Insulin signaling pathway	9606	0.797	0.795	0.81	0.701	0.886	0.772	0.671
4910	Insulin signaling pathway	10090	0.787	0.763	0.787	0.671	0.795	0.692	0.645
4910	Insulin signaling pathway	10116	0.725	0.708	0.746	0.743	0.789	0.667	0.609
4910	Insulin signaling pathway	9823	0.724	0.603	0.699	0.605	0.75	0.59	0.676
603	Glycosphingolipid biosynthesis - globo and isoglobo series	9606	0.778	0.778	0.667	0.556	0.778	0.667	0.556
603	Glycosphingolipid biosynthesis - globo and isoglobo series	10090	0.556	0.667	0.444	0.556	0.333	0.667	0.444
603	Glycosphingolipid biosynthesis - globo and isoglobo series	10116	0.625	0.667	0.667	0.75	0.714	0.625	0.5
603	Glycosphingolipid biosynthesis - globo and isoglobo series	9823	0.571	0.5	0.5	0.625	0.375	0.444	0.5
601	Glycosphingolipid biosynthesis - lacto and neolacto series	9606	0.417	0.462	0.25	0.615	0.5	0.692	0.417
601	Glycosphingolipid biosynthesis - lacto and neolacto series	10090	0.455	0.308	0.273	0.462	0.538	0.5	0.333
601	Glycosphingolipid biosynthesis - lacto and neolacto series	10116	0.222	0.4	0.111	0.364	0.111	0.25	0.455
601	Glycosphingolipid biosynthesis - lacto and neolacto series	9823	0.364	0.4	0.4	0.583	0.2	0.308	0.273
600	Sphingolipid metabolism	9606	0.417	0.714	0.758	0.629	0.472	0.75	0.567
600	Sphingolipid metabolism	10090	0.516	0.765	0.688	0.686	0.486	0.743	0.625
600	Sphingolipid metabolism	10116	0.571	0.688	0.621	0.515	0.414	0.625	0.552
600	Sphingolipid metabolism	9823	0.481	0.6	0.667	0.586	0.355	0.571	0.516
604	Glycosphingolipid biosynthesis - ganglio series	9606	0.2	0.3	0.556	0.4	0.2	0.8	0.444
604	Glycosphingolipid biosynthesis - ganglio series	10090	0.556	0.4	0.625	0.778	0.5	0.7	0.667
604	Glycosphingolipid biosynthesis - ganglio series	10116	0.5	0.667	0.75	0.625	0.6	0.7	0.556
604	Glycosphingolipid biosynthesis - ganglio series	9823	0.6	0.5	0.6	0.6	0.4	0.8	0.5
310	Lysine degradation	9606	0.683	0.634	0.78	0.707	0.707	0.878	0.683
310	Lysine degradation	10090	0.564	0.756	0.732	0.75	0.6	0.561	0.641
310	Lysine degradation	10116	0.514	0.73	0.737	0.647	0.606	0.556	0.694
310	Lysine degradation	9823	0.462	0.634	0.634	0.553	0.513	0.512	0.649
4360	Axon guidance	9606	0.667	0.566	0.534	0.649	0.577	0.911	0.563
4360	Axon guidance	10090	0.667	0.622	0.441	0.64	0.622	0.899	0.375
4360	Axon guidance	10116	0.574	0.456	0.391	0.544	0.484	0.684	0.394
4360	Axon guidance	9823	0.508	0.471	0.444	0.514	0.433	0.493	0.471
10	Glycolysis / Gluconeogenesis	9606	0.75	0.969	0.938	0.688	0.875	0.813	0.677
10	Glycolysis / Gluconeogenesis	10090	0.867	0.903	0.875	0.719	0.871	0.625	0.6
10	Glycolysis / Gluconeogenesis	10116	0.828	0.871	0.781	0.724	0.8	0.774	0.567
10	Glycolysis / Gluconeogenesis	9823	0.759	0.786	0.871	0.8	0.828	0.71	0.733
250	Alanine, aspartate and glutamate metabolism	9606	0.69	0.759	0.828	0.552	0.607	0.828	0.37
250	Alanine, aspartate and glutamate metabolism	10090	0.538	0.586	0.714	0.429	0.536	0.759	0.357
250	Alanine, aspartate and glutamate metabolism	10116	0.56	0.615	0.818	0.522	0.48	0.741	0.56
250	Alanine, aspartate and glutamate metabolism	9823	0.636	0.75	0.875	0.333	0.565	0.793	0.391
5014	Amyotrophic lateral sclerosis (ALS)	9606	0.871	0.844	0.813	0.813	0.781	0.906	0.786
5014	Amyotrophic lateral sclerosis (ALS)	10090	0.786	0.793	0.893	0.833	0.8	0.969	0.742
5014	Amyotrophic lateral sclerosis (ALS)	10116	0.742	0.71	0.808	0.786	0.767	0.906	0.7
5014	Amyotrophic lateral sclerosis (ALS)	9823	0.571	0.704	0.679	0.667	0.586	0.742	0.679
4650	Natural killer cell mediated cytotoxicity	9606	0.741	0.754	0.8	0.803	0.741	0.661	0.934
4650	Natural killer cell mediated cytotoxicity	10090	0.679	0.603	0.649	0.689	0.526	0.695	0.836
4650	Natural killer cell mediated cytotoxicity	10116	0.527	0.604	0.537	0.643	0.549	0.458	0.862
4650	Natural killer cell mediated cytotoxicity	9823	0.5	0.519	0.536	0.617	0.49	0.455	0.8
4020	Calcium signaling pathway	9606	0.741	0.673	0.528	0.611	0.836	0.784	0.5
4020	Calcium signaling pathway	10090	0.606	0.6	0.422	0.556	0.61	0.78	0.423
4020	Calcium signaling pathway	10116	0.58	0.443	0.522	0.529	0.653	0.72	0.322
4020	Calcium signaling pathway	9823	0.507	0.397	0.358	0.463	0.458	0.452	0.442
3040	Spliceosome	9606	0.909	0.87	0.909	0.883	0.922	0.922	0.935
3040	Spliceosome	10090	0.857	0.792	0.818	0.844	0.935	0.662	0.948
3040	Spliceosome	10116	0.9	0.914	0.843	0.871	0.871	0.814	0.9
3040	Spliceosome	9823	0.76	0.84	0.883	0.909	0.922	0.922	0.935
5416	Viral myocarditis	9606	0.882	0.788	0.879	0.853	0.844	0.758	0.853
5416	Viral myocarditis	10090	0.818	0.697	0.8	0.794	0.75	0.606	0.806
5416	Viral myocarditis	10116	0.806	0.516	0.607	0.594	0.645	0.516	0.719
5416	Viral myocarditis	9823	0.806	0.677	0.69	0.727	0.563	0.563	0.706
5410	Hypertrophic cardiomyopathy (HCM)	9606	0.848	0.511	0.545	0.574	0.83	0.633	0.59
5410	Hypertrophic cardiomyopathy (HCM)	10090	0.791	0.455	0.457	0.733	0.766	0.638	0.474
5410	Hypertrophic cardiomyopathy (HCM)	10116	0.8	0.553	0.394	0.667	0.829	0.568	0.4
5410	Hypertrophic cardiomyopathy (HCM)	9823	0.75	0.486	0.486	0.65	0.75	0.609	0.432
5412	Arrhythmogenic right ventricular cardiomyopathy (ARVC)	9606	0.78	0.452	0.538	0.571	0.762	0.682	0.541
5412	Arrhythmogenic right ventricular cardiomyopathy (ARVC)	10090	0.737	0.425	0.455	0.7	0.69	0.643	0.472
5412	Arrhythmogenic right ventricular cardiomyopathy (ARVC)	10116	0.706	0.545	0.414	0.5	0.706	0.579	0.438
5412	Arrhythmogenic right ventricular cardiomyopathy (ARVC)	9823	0.727	0.424	0.516	0.639	0.632	0.625	0.516
3430	Mismatch repair	9606	0.421	0.556	0.611	0.632	0.556	0.778	0.421
3430	Mismatch repair	10090	0.368	0.368	0.526	0.421	0.684	0.105	0.632
3430	Mismatch repair	10116	0.333	0.333	0.389	0.278	0.333	0.278	0.667
3430	Mismatch repair	9823	0.294	0.278	0.263	0.263	0.389	0.316	0.421
4380	Osteoclast differentiation	9606	0.85	0.859	0.848	0.863	0.872	0.75	0.899
4380	Osteoclast differentiation	10090	0.74	0.731	0.693	0.81	0.707	0.696	0.87
4380	Osteoclast differentiation	10116	0.703	0.676	0.662	0.76	0.658	0.653	0.816
4380	Osteoclast differentiation	9823	0.618	0.565	0.629	0.693	0.648	0.539	0.779
910	Nitrogen metabolism	9606	0.667	0.733	0.533	0.6	0.6	0.733	0.417
910	Nitrogen metabolism	10090	0.462	0.6	0.571	0.467	0.6	0.8	0.286
910	Nitrogen metabolism	10116	0.462	0.714	0.5	0.462	0.462	0.786	0.357
910	Nitrogen metabolism	9823	0.5	0.625	0.545	0.5	0.4	0.385	0.375
4140	Regulation of autophagy	9606	0.7	0.6	0.55	0.65	0.75	0.85	0.7
4140	Regulation of autophagy	10090	0.789	0.65	0.65	0.45	0.737	0.75	0.7
4140	Regulation of autophagy	10116	0.579	0.579	0.737	0.556	0.684	0.684	0.737
4140	Regulation of autophagy	9823	0.6	0.55	0.45	0.45	0.579	0.5	0.579
4141	Protein processing in endoplasmic reticulum	9606	0.853	0.882	0.847	0.857	0.87	0.927	0.861
4141	Protein processing in endoplasmic reticulum	10090	0.881	0.902	0.917	0.874	0.873	0.775	0.856
4141	Protein processing in endoplasmic reticulum	10116	0.857	0.885	0.876	0.883	0.867	0.88	0.913
4141	Protein processing in endoplasmic reticulum	9823	0.837	0.857	0.897	0.869	0.824	0.862	0.88
140	Steroid hormone biosynthesis	9606	0.5	0.72	0.88	0.435	0.5	0.64	0.353
140	Steroid hormone biosynthesis	10090	0.368	0.625	0.818	0.478	0.318	0.36	0.389
140	Steroid hormone biosynthesis	10116	0.421	0.5	0.792	0.429	0.333	0.583	0.227
140	Steroid hormone biosynthesis	9823	0.364	0.476	0.762	0.412	0.176	0.35	0.286
350	Tyrosine metabolism	9606	0.556	0.778	0.815	0.654	0.741	0.704	0.56
350	Tyrosine metabolism	10090	0.762	0.56	0.76	0.52	0.48	0.538	0.364
350	Tyrosine metabolism	10116	0.739	0.818	0.864	0.5	0.522	0.75	0.391
350	Tyrosine metabolism	9823	0.474	0.75	0.864	0.688	0.526	0.524	0.625
982	Drug metabolism - cytochrome P450	9606	0.72	0.923	0.923	0.846	0.72	0.692	0.476
982	Drug metabolism - cytochrome P450	10090	0.727	0.731	1	0.846	0.5	0.462	0.409
982	Drug metabolism - cytochrome P450	10116	0.68	0.96	0.923	0.84	0.458	0.654	0.417
982	Drug metabolism - cytochrome P450	9823	0.733	0.857	1	0.714	0.579	0.381	0.389
4310	Wnt signaling pathway	9606	0.658	0.671	0.595	0.693	0.658	0.803	0.537
4310	Wnt signaling pathway	10090	0.597	0.573	0.431	0.653	0.703	0.685	0.508
4310	Wnt signaling pathway	10116	0.594	0.603	0.508	0.615	0.632	0.662	0.5
4310	Wnt signaling pathway	9823	0.559	0.5	0.424	0.534	0.515	0.541	0.552
20	Citrate cycle (TCA cycle)	9606	0.962	1	1	0.885	1	0.962	0.962
20	Citrate cycle (TCA cycle)	10090	1	1	1	0.846	1	0.923	0.808
20	Citrate cycle (TCA cycle)	10116	0.962	1	1	1	0.962	0.962	0.923
20	Citrate cycle (TCA cycle)	9823	0.962	1	1	0.923	0.962	1	0.962
380	Tryptophan metabolism	9606	0.704	0.852	0.852	0.769	0.667	0.815	0.654
380	Tryptophan metabolism	10090	0.762	0.692	0.958	0.64	0.583	0.731	0.636
380	Tryptophan metabolism	10116	0.667	0.833	0.958	0.696	0.632	0.808	0.609
380	Tryptophan metabolism	9823	0.5	0.833	0.885	0.739	0.522	0.625	0.565
5146	Amoebiasis	9606	0.839	0.724	0.807	0.807	0.772	0.741	0.808
5146	Amoebiasis	10090	0.722	0.684	0.685	0.793	0.714	0.655	0.691
5146	Amoebiasis	10116	0.692	0.686	0.647	0.759	0.706	0.6	0.6
5146	Amoebiasis	9823	0.604	0.652	0.588	0.717	0.58	0.481	0.771
5144	Malaria	9606	0.968	0.844	0.935	0.906	0.906	0.594	0.871
5144	Malaria	10090	0.968	0.774	0.862	0.844	0.813	0.656	0.839
5144	Malaria	10116	0.931	0.607	0.69	0.724	0.929	0.71	0.774
5144	Malaria	9823	0.607	0.593	0.69	0.7	0.355	0.333	0.821
5143	African trypanosomiasis	9606	0.913	0.8	0.792	0.917	0.88	0.64	0.739
5143	African trypanosomiasis	10090	0.75	0.792	0.72	0.88	0.875	0.84	0.72
5143	African trypanosomiasis	10116	0.826	0.75	0.762	0.739	0.87	0.76	0.68
5143	African trypanosomiasis	9823	0.762	0.652	0.7	0.667	0.55	0.609	0.708
5142	Chagas disease (American trypanosomiasis)	9606	0.914	0.889	0.873	0.875	0.904	0.767	0.929
5142	Chagas disease (American trypanosomiasis)	10090	0.806	0.833	0.857	0.822	0.831	0.808	0.863
5142	Chagas disease (American trypanosomiasis)	10116	0.757	0.729	0.791	0.797	0.833	0.8	0.743
5142	Chagas disease (American trypanosomiasis)	9823	0.682	0.706	0.642	0.775	0.656	0.609	0.847
5140	Leishmaniasis	9606	0.854	0.837	0.905	0.929	0.833	0.791	0.929
5140	Leishmaniasis	10090	0.786	0.786	0.81	0.86	0.775	0.698	0.93
5140	Leishmaniasis	10116	0.8	0.75	0.763	0.775	0.805	0.762	0.762
5140	Leishmaniasis	9823	0.718	0.718	0.769	0.857	0.615	0.585	0.905
4621	NOD-like receptor signaling pathway	9606	0.895	0.919	0.895	0.868	0.789	0.711	0.895
4621	NOD-like receptor signaling pathway	10090	0.784	0.816	0.784	0.816	0.757	0.73	0.895
4621	NOD-like receptor signaling pathway	10116	0.806	0.75	0.75	0.784	0.714	0.73	0.865
4621	NOD-like receptor signaling pathway	9823	0.75	0.706	0.639	0.811	0.706	0.686	0.784
4620	Toll-like receptor signaling pathway	9606	0.891	0.879	0.864	0.908	0.742	0.803	0.923
4620	Toll-like receptor signaling pathway	10090	0.794	0.754	0.862	0.833	0.683	0.723	0.909
4620	Toll-like receptor signaling pathway	10116	0.726	0.639	0.712	0.82	0.69	0.661	0.758
4620	Toll-like receptor signaling pathway	9823	0.508	0.6	0.661	0.688	0.576	0.476	0.803
4623	Cytosolic DNA-sensing pathway	9606	0.674	0.69	0.744	0.773	0.682	0.795	0.773
4623	Cytosolic DNA-sensing pathway	10090	0.714	0.698	0.767	0.705	0.674	0.682	0.909
4623	Cytosolic DNA-sensing pathway	10116	0.65	0.575	0.7	0.675	0.605	0.615	0.825
4623	Cytosolic DNA-sensing pathway	9823	0.474	0.512	0.548	0.636	0.561	0.452	0.841
4622	RIG-I-like receptor signaling pathway	9606	0.694	0.718	0.816	0.789	0.718	0.641	0.737
4622	RIG-I-like receptor signaling pathway	10090	0.611	0.676	0.784	0.737	0.556	0.632	0.789
4622	RIG-I-like receptor signaling pathway	10116	0.677	0.594	0.71	0.625	0.581	0.559	0.697
4622	RIG-I-like receptor signaling pathway	9823	0.5	0.514	0.5	0.611	0.559	0.412	0.703
900	Terpenoid backbone biosynthesis	9606	0.882	0.889	0.941	0.647	0.647	1	0.588
900	Terpenoid backbone biosynthesis	10090	0.5	0.778	0.833	0.667	0.444	0.722	0.611
900	Terpenoid backbone biosynthesis	10116	0.5	0.667	0.889	0.611	0.5	0.778	0.611
900	Terpenoid backbone biosynthesis	9823	0.444	0.412	0.824	0.625	0.588	0.647	0.412
4713	Circadian entrainment	9606	0.8	0.783	0.565	0.556	0.745	0.86	0.436
4713	Circadian entrainment	10090	0.553	0.469	0.409	0.66	0.583	0.918	0.447
4713	Circadian entrainment	10116	0.568	0.405	0.452	0.553	0.585	0.813	0.405
4713	Circadian entrainment	9823	0.486	0.444	0.368	0.571	0.5	0.706	0.538
5320	Autoimmune thyroid disease	9606	0.72	0.72	0.72	0.913	0.739	0.44	1
5320	Autoimmune thyroid disease	10090	0.65	0.56	0.636	0.667	0.476	0.44	0.88
5320	Autoimmune thyroid disease	10116	0.619	0.524	0.571	0.5	0.526	0.435	0.833
5320	Autoimmune thyroid disease	9823	0.706	0.588	0.438	0.455	0.294	0.368	0.682
4540	Gap junction	9606	0.84	0.843	0.653	0.745	0.898	0.863	0.542
4540	Gap junction	10090	0.66	0.647	0.531	0.784	0.76	0.94	0.49
4540	Gap junction	10116	0.604	0.56	0.5	0.614	0.638	0.776	0.532
4540	Gap junction	9823	0.659	0.548	0.452	0.644	0.591	0.608	0.659
5120	Epithelial cell signaling in Helicobacter pylori infection	9606	0.844	0.913	0.867	0.804	0.864	0.867	0.881
5120	Epithelial cell signaling in Helicobacter pylori infection	10090	0.886	0.891	0.867	0.804	0.778	0.826	0.773
5120	Epithelial cell signaling in Helicobacter pylori infection	10116	0.897	0.929	0.865	0.829	0.795	0.854	0.85
5120	Epithelial cell signaling in Helicobacter pylori infection	9823	0.675	0.721	0.674	0.886	0.643	0.727	0.727
860	Porphyrin and chlorophyll metabolism	9606	0.842	0.85	0.9	0.7	0.895	0.9	0.632
860	Porphyrin and chlorophyll metabolism	10090	0.9	0.85	0.85	0.6	0.65	0.6	0.7
860	Porphyrin and chlorophyll metabolism	10116	0.722	0.7	0.75	0.684	0.684	0.55	0.684
860	Porphyrin and chlorophyll metabolism	9823	0.737	0.7	0.75	0.474	0.5	0.6	0.526
531	Glycosaminoglycan degradation	9606	0.7	0.727	0.8	0.75	0.636	0.667	0.889
531	Glycosaminoglycan degradation	10090	0.7	0.75	0.9	0.727	0.455	0.667	0.636
531	Glycosaminoglycan degradation	10116	0.545	0.727	0.7	0.7	0.636	0.455	0.545
531	Glycosaminoglycan degradation	9823	0.444	0.667	0.7	0.7	0.4	0.4	0.8
533	Glycosaminoglycan biosynthesis - keratan sulfate	9606	0.364	0.455	0.364	0.667	0.273	0.75	0.4
533	Glycosaminoglycan biosynthesis - keratan sulfate	10090	0.5	0.5	0.3	0.833	0.667	0.75	0.417
533	Glycosaminoglycan biosynthesis - keratan sulfate	10116	0.182	0.5	0.083	0.583	0.182	0.417	0.455
533	Glycosaminoglycan biosynthesis - keratan sulfate	9823	0.5	0.625	0.667	0.7	0.4	0.727	0.4
532	Glycosaminoglycan biosynthesis - chondroitin sulfate / dermatan sulfate	9606	0.438	0.125	0.313	0.6	0.333	0.867	0.313
532	Glycosaminoglycan biosynthesis - chondroitin sulfate / dermatan sulfate	10090	0.357	0.2	0.154	0.467	0.333	0.4	0.667
532	Glycosaminoglycan biosynthesis - chondroitin sulfate / dermatan sulfate	10116	0.333	0.133	0.25	0.375	0.333	0.333	0.375
532	Glycosaminoglycan biosynthesis - chondroitin sulfate / dermatan sulfate	9823	0.2	0.2	0.313	0.533	0.4	0.267	0.533
534	Glycosaminoglycan biosynthesis - heparan sulfate / heparin	9606	0.412	0.5	0.5	0.333	0.444	0.944	0.5
534	Glycosaminoglycan biosynthesis - heparan sulfate / heparin	10090	0.412	0.412	0.4	0.471	0.444	0.611	0.438
534	Glycosaminoglycan biosynthesis - heparan sulfate / heparin	10116	0.4	0.333	0.667	0.667	0.4	0.647	0.6
534	Glycosaminoglycan biosynthesis - heparan sulfate / heparin	9823	0.267	0.267	0.412	0.375	0.294	0.778	0.429
5223	Non-small cell lung cancer	9606	0.909	0.909	0.879	0.879	0.97	0.909	0.879
5223	Non-small cell lung cancer	10090	0.75	0.727	0.806	0.818	0.818	0.848	0.75
5223	Non-small cell lung cancer	10116	0.656	0.727	0.719	0.727	0.688	0.848	0.697
5223	Non-small cell lung cancer	9823	0.594	0.719	0.576	0.697	0.719	0.636	0.636
430	Taurine and hypotaurine metabolism	9606	0.143	0.571	0.571	0.429	0.286	0.833	0.5
430	Taurine and hypotaurine metabolism	10090	0	0.429	0.714	0.429	0.333	0.5	0.167
430	Taurine and hypotaurine metabolism	10116	0.25	0.4	0.75	0.4	0.25	0.833	0
430	Taurine and hypotaurine metabolism	9823	0	0.25	0.5	0	0	0.571	0
4130	SNARE interactions in vesicular transport	9606	0.636	0.773	0.727	0.773	0.545	0.864	0.636
4130	SNARE interactions in vesicular transport	10090	0.682	0.864	0.727	0.864	0.818	0.773	0.818
4130	SNARE interactions in vesicular transport	10116	0.864	0.955	0.818	0.909	0.818	0.909	0.909
4130	SNARE interactions in vesicular transport	9823	0.714	0.773	0.727	0.727	0.727	0.773	0.682
3030	DNA replication	9606	0.519	0.407	0.556	0.667	0.444	0.704	0.444
3030	DNA replication	10090	0.407	0.481	0.556	0.519	0.704	0.111	0.815
3030	DNA replication	10116	0.269	0.308	0.346	0.231	0.308	0.154	0.654
3030	DNA replication	9823	0.435	0.458	0.458	0.423	0.5	0.481	0.654
514	Other types of O-glycan biosynthesis	9606	0.522	0.435	0.429	0.609	0.435	0.696	0.476
514	Other types of O-glycan biosynthesis	10090	0.45	0.455	0.444	0.65	0.5	0.522	0.65
514	Other types of O-glycan biosynthesis	10116	0.333	0.409	0.556	0.632	0.25	0.391	0.6
514	Other types of O-glycan biosynthesis	9823	0.273	0.35	0.4	0.476	0.217	0.565	0.5
740	Riboflavin metabolism	9606	0.375	0.625	0.875	0.5	0.5	0.75	0.5
740	Riboflavin metabolism	10090	0.714	0.875	0.875	0.625	0.75	0.5	0.875
740	Riboflavin metabolism	10116	0.625	0.857	1	0.714	0.571	0.5	0.714
740	Riboflavin metabolism	9823	0.714	0.857	1	0.857	0.75	0.571	0.571
1212	Fatty acid metabolism	9606	0.838	0.838	0.917	0.676	0.811	0.838	0.571
1212	Fatty acid metabolism	10090	0.743	0.892	0.917	0.757	0.892	0.568	0.528
1212	Fatty acid metabolism	10116	0.848	0.824	0.914	0.758	0.818	0.722	0.667
1212	Fatty acid metabolism	9823	0.788	0.758	0.914	0.676	0.818	0.861	0.636
4975	Fat digestion and absorption	9606	0.68	0.56	0.875	0.625	0.667	0.44	0.5
4975	Fat digestion and absorption	10090	0.476	0.615	0.833	0.538	0.5	0.423	0.522
4975	Fat digestion and absorption	10116	0.7	0.684	0.875	0.556	0.619	0.476	0.632
4975	Fat digestion and absorption	9823	0.5	0.412	0.682	0.625	0.471	0.316	0.438
4913	Ovarian steroidogenesis	9606	0.586	0.742	0.655	0.517	0.613	0.686	0.591
4913	Ovarian steroidogenesis	10090	0.6	0.548	0.593	0.567	0.533	0.563	0.44
4913	Ovarian steroidogenesis	10116	0.423	0.367	0.63	0.444	0.538	0.6	0.25
4913	Ovarian steroidogenesis	9823	0.524	0.417	0.6	0.429	0.333	0.452	0.4
4977	Vitamin digestion and absorption	9606	0.5	0.773	0.81	0.476	0.318	0.636	0.471
4977	Vitamin digestion and absorption	10090	0.5	0.739	0.667	0.409	0.273	0.318	0.35
4977	Vitamin digestion and absorption	10116	0.5	0.8	0.722	0.188	0.333	0.35	0.313
4977	Vitamin digestion and absorption	9823	0.4	0.611	0.765	0.462	0.467	0.368	0.286
4976	Bile secretion	9606	0.58	0.887	0.774	0.547	0.62	0.635	0.415
4976	Bile secretion	10090	0.548	0.774	0.771	0.596	0.49	0.625	0.5
4976	Bile secretion	10116	0.579	0.647	0.792	0.525	0.526	0.633	0.35
4976	Bile secretion	9823	0.484	0.657	0.78	0.556	0.514	0.524	0.355
980	Metabolism of xenobiotics by cytochrome P450	9606	0.826	0.92	0.962	0.808	0.826	0.76	0.7
980	Metabolism of xenobiotics by cytochrome P450	10090	0.75	0.769	0.96	0.846	0.577	0.5	0.5
980	Metabolism of xenobiotics by cytochrome P450	10116	0.64	0.8	0.885	0.708	0.5	0.731	0.458
980	Metabolism of xenobiotics by cytochrome P450	9823	0.733	0.81	1	0.7	0.632	0.435	0.529
4970	Salivary secretion	9606	0.813	0.8	0.653	0.7	0.796	0.7	0.465
4970	Salivary secretion	10090	0.636	0.64	0.476	0.725	0.714	0.776	0.644
4970	Salivary secretion	10116	0.622	0.457	0.459	0.636	0.622	0.66	0.558
4970	Salivary secretion	9823	0.474	0.5	0.405	0.591	0.512	0.551	0.537
4973	Carbohydrate digestion and absorption	9606	0.64	0.692	0.538	0.5	0.833	0.577	0.5
4973	Carbohydrate digestion and absorption	10090	0.611	0.696	0.706	0.522	0.609	0.538	0.6
4973	Carbohydrate digestion and absorption	10116	0.6	0.652	0.458	0.455	0.667	0.52	0.333
4973	Carbohydrate digestion and absorption	9823	0.421	0.611	0.588	0.556	0.429	0.591	0.625
983	Drug metabolism - other enzymes	9606	0.571	0.8	1	0.667	0.615	0.533	0.417
983	Drug metabolism - other enzymes	10090	0.429	0.8	0.933	0.667	0.4	0.333	0.5
983	Drug metabolism - other enzymes	10116	0.667	0.857	1	1	0.5	0.533	0.583
983	Drug metabolism - other enzymes	9823	0.545	0.909	0.8	0.385	0.273	0.25	0.417
1210	2-Oxocarboxylic acid metabolism	9606	0.8	1	1	0.867	0.929	0.933	0.643
1210	2-Oxocarboxylic acid metabolism	10090	0.857	1	1	0.929	0.857	0.857	0.643
1210	2-Oxocarboxylic acid metabolism	10116	0.929	1	1	0.786	0.929	0.933	0.8
1210	2-Oxocarboxylic acid metabolism	9823	0.929	1	0.8	0.846	0.857	0.929	1
4911	Insulin secretion	9606	0.702	0.678	0.526	0.526	0.741	0.712	0.415
4911	Insulin secretion	10090	0.58	0.528	0.458	0.577	0.632	0.737	0.511
4911	Insulin secretion	10116	0.549	0.462	0.419	0.477	0.686	0.704	0.388
4911	Insulin secretion	9823	0.545	0.457	0.444	0.551	0.54	0.643	0.447
5150	Staphylococcus aureus infection	9606	0.92	0.88	0.875	0.92	0.708	0.56	0.88
5150	Staphylococcus aureus infection	10090	0.727	0.64	0.75	0.76	0.5	0.6	0.76
5150	Staphylococcus aureus infection	10116	0.524	0.5	0.625	0.739	0.522	0.409	0.583
5150	Staphylococcus aureus infection	9823	0.667	0.522	0.792	0.833	0.409	0.542	0.818
230	Purine metabolism	9606	0.605	0.667	0.568	0.597	0.647	0.736	0.557
230	Purine metabolism	10090	0.58	0.61	0.554	0.542	0.613	0.513	0.664
230	Purine metabolism	10116	0.619	0.541	0.553	0.607	0.607	0.588	0.648
230	Purine metabolism	9823	0.47	0.461	0.462	0.389	0.491	0.513	0.491
30	Pentose phosphate pathway	9606	0.692	0.846	0.923	0.846	0.692	0.846	0.615
30	Pentose phosphate pathway	10090	0.615	0.846	0.846	0.615	0.769	0.462	0.769
30	Pentose phosphate pathway	10116	0.615	0.692	0.75	0.5	0.615	0.615	0.583
30	Pentose phosphate pathway	9823	0.75	0.769	0.769	0.667	0.692	0.692	0.833
5330	Allograft rejection	9606	0.857	0.727	0.773	0.909	0.714	0.5	0.955
5330	Allograft rejection	10090	0.667	0.636	0.762	0.783	0.6	0.435	0.957
5330	Allograft rejection	10116	0.789	0.55	0.722	0.571	0.667	0.429	0.87
5330	Allograft rejection	9823	0.722	0.667	0.563	0.571	0.294	0.389	0.783
5332	Graft-versus-host disease	9606	0.842	0.842	0.8	0.905	0.765	0.556	1
5332	Graft-versus-host disease	10090	0.706	0.6	0.722	0.667	0.611	0.5	0.952
5332	Graft-versus-host disease	10116	0.813	0.706	0.765	0.667	0.647	0.474	0.95
5332	Graft-versus-host disease	9823	0.706	0.647	0.667	0.632	0.467	0.444	0.762
3410	Base excision repair	9606	0.571	0.679	0.786	0.828	0.607	0.69	0.536
3410	Base excision repair	10090	0.379	0.414	0.621	0.414	0.586	0.241	0.643
3410	Base excision repair	10116	0.429	0.429	0.556	0.429	0.481	0.357	0.429
3410	Base excision repair	9823	0.462	0.37	0.536	0.345	0.462	0.379	0.448
5133	Pertussis	9606	0.909	0.891	0.872	0.956	0.848	0.804	0.911
5133	Pertussis	10090	0.822	0.795	0.848	0.894	0.682	0.739	0.911
5133	Pertussis	10116	0.825	0.78	0.805	0.907	0.805	0.659	0.786
5133	Pertussis	9823	0.643	0.643	0.791	0.867	0.581	0.568	0.886
5130	Pathogenic Escherichia coli infection	9606	0.931	0.828	0.862	0.931	0.857	0.897	0.821
5130	Pathogenic Escherichia coli infection	10090	0.926	0.793	0.828	0.931	0.821	0.857	0.724
5130	Pathogenic Escherichia coli infection	10116	0.741	0.69	0.692	0.741	0.621	0.741	0.75
5130	Pathogenic Escherichia coli infection	9823	0.679	0.714	0.862	0.857	0.607	0.714	0.75
5131	Shigellosis	9606	0.97	0.941	0.97	0.971	0.909	0.853	0.939
5131	Shigellosis	10090	0.824	0.853	0.788	0.97	0.788	0.824	0.818
5131	Shigellosis	10116	0.806	0.806	0.774	0.839	0.742	0.742	0.839
5131	Shigellosis	9823	0.813	0.781	0.75	0.938	0.788	0.813	0.938
520	Amino sugar and nucleotide sugar metabolism	9606	0.774	0.844	0.839	0.677	0.71	0.71	0.645
520	Amino sugar and nucleotide sugar metabolism	10090	0.469	0.774	0.563	0.656	0.742	0.406	0.645
520	Amino sugar and nucleotide sugar metabolism	10116	0.621	0.733	0.667	0.621	0.5	0.467	0.6
520	Amino sugar and nucleotide sugar metabolism	9823	0.567	0.69	0.862	0.656	0.613	0.563	0.742
4728	Dopaminergic synapse	9606	0.741	0.75	0.6	0.673	0.727	0.902	0.633
4728	Dopaminergic synapse	10090	0.632	0.576	0.545	0.661	0.614	0.852	0.527
4728	Dopaminergic synapse	10116	0.66	0.673	0.707	0.702	0.7	0.877	0.52
4728	Dopaminergic synapse	9823	0.745	0.702	0.66	0.776	0.68	0.797	0.673
4724	Glutamatergic synapse	9606	0.564	0.719	0.415	0.5	0.569	0.869	0.468
4724	Glutamatergic synapse	10090	0.491	0.475	0.38	0.593	0.491	0.898	0.4
4724	Glutamatergic synapse	10116	0.491	0.48	0.5	0.444	0.5	0.86	0.353
4724	Glutamatergic synapse	9823	0.6	0.488	0.465	0.5	0.438	0.783	0.512
4725	Cholinergic synapse	9606	0.75	0.633	0.456	0.583	0.733	0.823	0.577
4725	Cholinergic synapse	10090	0.491	0.446	0.396	0.661	0.552	0.787	0.463
4725	Cholinergic synapse	10116	0.519	0.519	0.564	0.551	0.547	0.776	0.46
4725	Cholinergic synapse	9823	0.605	0.561	0.432	0.569	0.592	0.683	0.612
4726	Serotonergic synapse	9606	0.758	0.758	0.466	0.635	0.754	0.896	0.42
4726	Serotonergic synapse	10090	0.579	0.46	0.434	0.54	0.531	0.776	0.375
4726	Serotonergic synapse	10116	0.585	0.564	0.514	0.49	0.62	0.82	0.314
4726	Serotonergic synapse	9823	0.535	0.545	0.535	0.54	0.429	0.641	0.524
4727	GABAergic synapse	9606	0.569	0.647	0.408	0.48	0.547	0.857	0.421
4727	GABAergic synapse	10090	0.404	0.412	0.289	0.51	0.442	0.855	0.404
4727	GABAergic synapse	10116	0.378	0.422	0.483	0.441	0.422	0.868	0.4
4727	GABAergic synapse	9823	0.7	0.714	0.433	0.563	0.457	0.792	0.515
3022	Basal transcription factors	9606	0.393	0.429	0.536	0.5	0.357	0.643	0.63
3022	Basal transcription factors	10090	0.393	0.679	0.571	0.464	0.643	0.429	0.679
3022	Basal transcription factors	10116	0.444	0.481	0.462	0.5	0.444	0.444	0.577
3022	Basal transcription factors	9823	0.583	0.652	0.593	0.63	0.667	0.667	0.667
4530	Tight junction	9606	0.75	0.806	0.8	0.813	0.758	0.815	0.621
4530	Tight junction	10090	0.702	0.803	0.667	0.754	0.683	0.652	0.536
4530	Tight junction	10116	0.75	0.758	0.638	0.708	0.649	0.75	0.596
4530	Tight junction	9823	0.638	0.726	0.656	0.717	0.563	0.618	0.569
3020	RNA polymerase	9606	0.375	0.522	0.417	0.542	0.5	0.75	0.5
3020	RNA polymerase	10090	0.583	0.667	0.625	0.417	0.667	0.292	0.833
3020	RNA polymerase	10116	0.565	0.435	0.609	0.609	0.652	0.565	0.826
3020	RNA polymerase	9823	0.522	0.542	0.417	0.417	0.667	0.5	0.667
280	Valine, leucine and isoleucine degradation	9606	0.943	0.971	1	0.657	0.886	0.857	0.686
280	Valine, leucine and isoleucine degradation	10090	0.886	0.943	0.971	0.686	0.857	0.629	0.529
280	Valine, leucine and isoleucine degradation	10116	0.857	0.971	0.971	0.97	0.853	0.853	0.794
280	Valine, leucine and isoleucine degradation	9823	0.824	0.912	0.914	0.727	0.879	0.939	0.727
770	Pantothenate and CoA biosynthesis	9606	0.636	0.909	0.818	0.545	0.8	0.636	0.5
770	Pantothenate and CoA biosynthesis	10090	0.7	0.909	0.818	0.636	0.727	0.545	0.8
770	Pantothenate and CoA biosynthesis	10116	0.8	0.909	0.818	0.8	0.6	0.5	0.545
770	Pantothenate and CoA biosynthesis	9823	0.6	0.818	0.818	0.364	0.444	0.5	0.5
4966	Collecting duct acid secretion	9606	0.737	0.85	0.842	0.65	0.737	0.789	0.8
4966	Collecting duct acid secretion	10090	0.765	0.9	0.737	0.65	0.684	0.75	0.824
4966	Collecting duct acid secretion	10116	0.8	0.944	0.867	0.8	0.75	0.706	0.813
4966	Collecting duct acid secretion	9823	0.688	0.789	0.75	0.765	0.563	0.667	0.611
670	One carbon pool by folate	9606	0.667	0.75	0.917	0.75	0.75	0.917	0.583
670	One carbon pool by folate	10090	0.182	0.667	0.667	0.455	0.818	0.545	0.636
670	One carbon pool by folate	10116	0.545	0.833	0.833	0.417	0.545	0.583	0.818
670	One carbon pool by folate	9823	0.5	0.583	0.75	0.1	0.3	0.5	0.455
4962	Vasopressin-regulated water reabsorption	9606	0.786	0.857	0.679	0.821	0.75	0.893	0.75
4962	Vasopressin-regulated water reabsorption	10090	0.692	0.778	0.542	0.808	0.731	0.786	0.64
4962	Vasopressin-regulated water reabsorption	10116	0.64	0.769	0.762	0.708	0.708	0.72	0.636
4962	Vasopressin-regulated water reabsorption	9823	0.6	0.667	0.583	0.692	0.72	0.63	0.6
4960	Aldosterone-regulated sodium reabsorption	9606	0.793	0.867	0.655	0.7	0.793	0.767	0.538
4960	Aldosterone-regulated sodium reabsorption	10090	0.667	0.833	0.727	0.6	0.679	0.69	0.538
4960	Aldosterone-regulated sodium reabsorption	10116	0.577	0.767	0.615	0.704	0.76	0.786	0.519
4960	Aldosterone-regulated sodium reabsorption	9823	0.583	0.808	0.667	0.52	0.6	0.643	0.609
4961	Endocrine and other factor-regulated calcium reabsorption	9606	0.774	0.871	0.655	0.71	0.871	0.774	0.577
4961	Endocrine and other factor-regulated calcium reabsorption	10090	0.714	0.871	0.615	0.645	0.742	0.839	0.567
4961	Endocrine and other factor-regulated calcium reabsorption	10116	0.778	0.733	0.6	0.667	0.885	0.733	0.615
4961	Endocrine and other factor-regulated calcium reabsorption	9823	0.667	0.75	0.773	0.667	0.643	0.742	0.708
120	Primary bile acid biosynthesis	9606	0.636	0.636	0.909	0.545	0.667	0.6	0.3
120	Primary bile acid biosynthesis	10090	0.5	0.727	0.909	0.545	0.4	0.455	0.5
120	Primary bile acid biosynthesis	10116	0.444	0.455	0.818	0.4	0.4	0.364	0.222
120	Primary bile acid biosynthesis	9823	0.5	0.7	0.909	0.5	0.375	0.222	0.429
4630	Jak-STAT signaling pathway	9606	0.632	0.596	0.661	0.739	0.617	0.633	0.789
4630	Jak-STAT signaling pathway	10090	0.543	0.491	0.612	0.617	0.564	0.547	0.695
4630	Jak-STAT signaling pathway	10116	0.637	0.582	0.609	0.649	0.698	0.632	0.636
4630	Jak-STAT signaling pathway	9823	0.581	0.58	0.581	0.539	0.58	0.452	0.681
40	Pentose and glucuronate interconversions	9606	0.923	0.933	0.867	0.733	0.692	0.8	0.643
40	Pentose and glucuronate interconversions	10090	0.714	0.867	0.933	0.733	0.786	0.533	0.5
40	Pentose and glucuronate interconversions	10116	0.571	0.933	0.929	0.8	0.5	0.733	0.692
40	Pentose and glucuronate interconversions	9823	0.583	0.8	0.929	0.692	0.615	0.533	0.75
4330	Notch signaling pathway	9606	0.792	0.68	0.68	0.64	0.84	0.88	0.826
4330	Notch signaling pathway	10090	0.708	0.708	0.682	0.917	0.667	0.76	0.833
4330	Notch signaling pathway	10116	0.696	0.565	0.522	0.652	0.478	0.64	0.708
4330	Notch signaling pathway	9823	0.391	0.409	0.348	0.708	0.458	0.542	0.708
4115	p53 signaling pathway	9606	0.706	0.765	0.863	0.846	0.788	0.827	0.729
4115	p53 signaling pathway	10090	0.696	0.75	0.833	0.765	0.776	0.784	0.776
4115	p53 signaling pathway	10116	0.638	0.653	0.771	0.612	0.63	0.723	0.633
4115	p53 signaling pathway	9823	0.535	0.5	0.591	0.551	0.479	0.511	0.521
4114	Oocyte meiosis	9606	0.656	0.667	0.656	0.75	0.73	0.766	0.587
4114	Oocyte meiosis	10090	0.621	0.597	0.533	0.635	0.778	0.694	0.689
4114	Oocyte meiosis	10116	0.603	0.579	0.582	0.564	0.667	0.707	0.655
4114	Oocyte meiosis	9823	0.6	0.614	0.588	0.604	0.585	0.6	0.614
4110	Cell cycle	9606	0.591	0.602	0.697	0.733	0.625	0.8	0.605
4110	Cell cycle	10090	0.578	0.545	0.631	0.584	0.739	0.607	0.744
4110	Cell cycle	10116	0.549	0.553	0.568	0.56	0.556	0.61	0.702
4110	Cell cycle	9823	0.521	0.556	0.519	0.541	0.506	0.471	0.553
5100	Bacterial invasion of epithelial cells	9606	0.841	0.791	0.791	0.814	0.841	0.886	0.927
5100	Bacterial invasion of epithelial cells	10090	0.756	0.791	0.667	0.86	0.744	0.744	0.721
5100	Bacterial invasion of epithelial cells	10116	0.75	0.78	0.675	0.925	0.667	0.732	0.784
5100	Bacterial invasion of epithelial cells	9823	0.737	0.75	0.683	0.854	0.737	0.732	0.81
4350	TGF-beta signaling pathway	9606	0.872	0.771	0.72	0.87	0.896	0.76	0.681
4350	TGF-beta signaling pathway	10090	0.756	0.667	0.66	0.694	0.837	0.68	0.523
4350	TGF-beta signaling pathway	10116	0.698	0.75	0.659	0.733	0.767	0.652	0.571
4350	TGF-beta signaling pathway	9823	0.667	0.548	0.543	0.721	0.545	0.447	0.605
4122	Sulfur relay system	9606	0.778	0.667	0.625	0.5	0.778	0.667	0.333
4122	Sulfur relay system	10090	0.778	0.778	0.889	0.778	0.556	0.333	0.667
4122	Sulfur relay system	10116	0.625	0.667	0.625	0.5	0.625	0.375	0.625
4122	Sulfur relay system	9823	0.5	0.75	0.667	0.333	0.556	0.444	0.333
4810	Regulation of actin cytoskeleton	9606	0.814	0.702	0.67	0.737	0.805	0.81	0.683
4810	Regulation of actin cytoskeleton	10090	0.71	0.643	0.637	0.706	0.628	0.702	0.598
4810	Regulation of actin cytoskeleton	10116	0.638	0.663	0.577	0.765	0.676	0.679	0.582
4810	Regulation of actin cytoskeleton	9823	0.713	0.604	0.548	0.688	0.65	0.544	0.702
5340	Primary immunodeficiency	9606	0.536	0.75	0.741	0.69	0.538	0.429	0.897
5340	Primary immunodeficiency	10090	0.519	0.357	0.577	0.552	0.2	0.429	0.966
5340	Primary immunodeficiency	10116	0.409	0.4	0.333	0.391	0.353	0.318	0.808
5340	Primary immunodeficiency	9823	0.35	0.227	0.227	0.538	0.227	0.167	0.857
640	Propanoate metabolism	9606	1	1	1	0.739	0.913	0.957	0.739
640	Propanoate metabolism	10090	0.87	1	0.957	0.696	0.957	0.609	0.435
640	Propanoate metabolism	10116	0.87	1	0.957	0.952	0.864	0.909	0.727
640	Propanoate metabolism	9823	0.87	0.87	0.957	0.739	0.913	0.913	0.652
3013	RNA transport	9606	0.695	0.638	0.74	0.689	0.721	0.821	0.788
3013	RNA transport	10090	0.602	0.61	0.693	0.619	0.8	0.552	0.723
3013	RNA transport	10116	0.643	0.663	0.612	0.68	0.711	0.657	0.814
3013	RNA transport	9823	0.646	0.68	0.686	0.683	0.74	0.683	0.738
5323	Rheumatoid arthritis	9606	0.833	0.885	0.831	0.852	0.86	0.741	0.947
5323	Rheumatoid arthritis	10090	0.78	0.787	0.733	0.803	0.759	0.672	0.85
5323	Rheumatoid arthritis	10116	0.827	0.764	0.731	0.815	0.741	0.722	0.807
5323	Rheumatoid arthritis	9823	0.68	0.647	0.712	0.842	0.566	0.527	0.776
5220	Chronic myeloid leukemia	9606	0.896	0.87	0.848	0.894	0.915	0.872	0.933
5220	Chronic myeloid leukemia	10090	0.783	0.813	0.766	0.854	0.792	0.875	0.792
5220	Chronic myeloid leukemia	10116	0.674	0.739	0.674	0.804	0.717	0.804	0.711
5220	Chronic myeloid leukemia	9823	0.745	0.804	0.638	0.872	0.766	0.688	0.83
3010	Ribosome	9606	0.976	0.953	0.871	0.847	0.976	0.859	0.882
3010	Ribosome	10090	0.988	0.964	0.976	0.821	0.976	0.881	0.905
3010	Ribosome	10116	0.9	0.901	0.914	0.848	0.901	0.864	0.841
3010	Ribosome	9823	0.938	0.9	0.976	0.843	0.94	0.918	0.906
512	Mucin type O-Glycan biosynthesis	9606	0.412	0.4	0.263	0.55	0.316	0.55	0.368
512	Mucin type O-Glycan biosynthesis	10090	0.125	0.556	0.308	0.444	0.278	0.474	0.294
512	Mucin type O-Glycan biosynthesis	10116	0.429	0.571	0.417	0.412	0.4	0.353	0.471
512	Mucin type O-Glycan biosynthesis	9823	0.5	0.467	0.417	0.5	0.4	0.5	0.375
3015	mRNA surveillance pathway	9606	0.74	0.796	0.816	0.76	0.75	0.88	0.896
3015	mRNA surveillance pathway	10090	0.688	0.776	0.83	0.755	0.776	0.64	0.766
3015	mRNA surveillance pathway	10116	0.756	0.739	0.791	0.773	0.778	0.739	0.87
3015	mRNA surveillance pathway	9823	0.708	0.729	0.714	0.776	0.771	0.72	0.796
510	N-Glycan biosynthesis	9606	0.457	0.714	0.694	0.639	0.514	0.8	0.706
510	N-Glycan biosynthesis	10090	0.559	0.694	0.576	0.6	0.543	0.528	0.559
510	N-Glycan biosynthesis	10116	0.515	0.788	0.625	0.594	0.545	0.629	0.606
510	N-Glycan biosynthesis	9823	0.576	0.667	0.743	0.639	0.528	0.694	0.75
592	alpha-Linolenic acid metabolism	9606	0.538	0.583	0.778	0.615	0.462	0.615	0.273
592	alpha-Linolenic acid metabolism	10090	0.4	0.538	0.545	0.538	0.538	0.538	0.5
592	alpha-Linolenic acid metabolism	10116	1	0.889	0.727	0.667	0.667	0.8	0.636
592	alpha-Linolenic acid metabolism	9823	0.333	0.333	0.455	0.308	0.333	0.417	0.556
591	Linoleic acid metabolism	9606	0.667	0.643	0.727	0.667	0.533	0.6	0.417
591	Linoleic acid metabolism	10090	0.583	0.6	0.538	0.533	0.4	0.467	0.5
591	Linoleic acid metabolism	10116	1	0.909	0.692	0.714	0.818	0.75	0.385
591	Linoleic acid metabolism	9823	0.286	0.222	0.417	0.308	0.111	0.154	0.333
590	Arachidonic acid metabolism	9606	0.605	0.667	0.667	0.658	0.611	0.806	0.424
590	Arachidonic acid metabolism	10090	0.625	0.605	0.576	0.605	0.541	0.459	0.485
590	Arachidonic acid metabolism	10116	0.7	0.719	0.677	0.529	0.69	0.645	0.438
590	Arachidonic acid metabolism	9823	0.476	0.464	0.567	0.375	0.391	0.242	0.375
4720	Long-term potentiation	9606	0.75	0.8	0.72	0.68	0.76	0.96	0.591
4720	Long-term potentiation	10090	0.583	0.68	0.583	0.731	0.75	1	0.583
4720	Long-term potentiation	10116	0.625	0.542	0.611	0.6	0.708	0.917	0.522
4720	Long-term potentiation	9823	0.65	0.632	0.65	0.667	0.682	0.846	0.667
190	Oxidative phosphorylation	9606	0.953	0.953	0.934	0.868	0.943	0.906	0.95
190	Oxidative phosphorylation	10090	0.952	0.953	0.914	0.897	0.905	0.916	0.894
190	Oxidative phosphorylation	10116	0.921	0.941	0.918	0.885	0.94	0.921	0.871
190	Oxidative phosphorylation	9823	0.931	0.922	0.912	0.903	0.922	0.893	0.893
760	Nicotinate and nicotinamide metabolism	9606	0.5	0.6	0.625	0.563	0.563	0.625	0.5
760	Nicotinate and nicotinamide metabolism	10090	0.6	0.733	0.714	0.667	0.625	0.625	0.538
760	Nicotinate and nicotinamide metabolism	10116	0.533	0.643	0.846	0.667	0.533	0.5	0.5
760	Nicotinate and nicotinamide metabolism	9823	0.462	0.571	0.643	0.5	0.4	0.333	0.429
450	Selenocompound metabolism	9606	0.667	0.833	0.833	0.583	0.833	0.917	0.545
450	Selenocompound metabolism	10090	0.667	0.917	0.917	0.583	0.75	0.417	0.417
450	Selenocompound metabolism	10116	0.583	0.917	0.917	0.5	0.5	0.5	0.667
450	Selenocompound metabolism	9823	0.5	0.727	0.833	0.333	0.417	0.417	0.417
4721	Synaptic vesicle cycle	9606	0.676	0.861	0.657	0.694	0.667	0.921	0.733
4721	Synaptic vesicle cycle	10090	0.686	0.744	0.622	0.718	0.605	0.872	0.629
4721	Synaptic vesicle cycle	10116	0.633	0.765	0.714	0.71	0.594	0.857	0.7
4721	Synaptic vesicle cycle	9823	0.645	0.706	0.6	0.742	0.531	0.806	0.606
4722	Neurotrophin signaling pathway	9606	0.84	0.797	0.76	0.838	0.84	0.853	0.822
4722	Neurotrophin signaling pathway	10090	0.736	0.699	0.7	0.724	0.795	0.853	0.74
4722	Neurotrophin signaling pathway	10116	0.671	0.681	0.618	0.662	0.694	0.797	0.732
4722	Neurotrophin signaling pathway	9823	0.652	0.746	0.609	0.644	0.704	0.697	0.74
5222	Small cell lung cancer	9606	0.851	0.809	0.83	0.894	0.851	0.766	0.826
5222	Small cell lung cancer	10090	0.75	0.766	0.674	0.872	0.87	0.702	0.783
5222	Small cell lung cancer	10116	0.767	0.804	0.674	0.822	0.711	0.711	0.773
5222	Small cell lung cancer	9823	0.705	0.721	0.587	0.702	0.696	0.511	0.689
52	Galactose metabolism	9606	0.722	0.944	0.889	0.778	0.833	0.722	0.706
52	Galactose metabolism	10090	0.647	0.813	0.882	0.706	0.813	0.5	0.75
52	Galactose metabolism	10116	0.615	0.8	0.765	0.533	0.533	0.5	0.4
52	Galactose metabolism	9823	0.714	0.714	0.8	0.8	0.5	0.6	0.8
53	Ascorbate and aldarate metabolism	9606	1	1	1	0.778	0.75	0.778	0.714
53	Ascorbate and aldarate metabolism	10090	0.5	1	1	0.778	0.556	0.444	0.375
53	Ascorbate and aldarate metabolism	10116	0.714	1	0.889	0.778	0.5	0.778	0.5
53	Ascorbate and aldarate metabolism	9823	0.571	0.778	1	0.833	0.625	0.5	0.714
4723	Retrograde endocannabinoid signaling	9606	0.542	0.551	0.37	0.49	0.549	0.836	0.417
4723	Retrograde endocannabinoid signaling	10090	0.404	0.365	0.311	0.519	0.426	0.87	0.313
4723	Retrograde endocannabinoid signaling	10116	0.432	0.364	0.5	0.471	0.477	0.808	0.381
4723	Retrograde endocannabinoid signaling	9823	0.594	0.517	0.387	0.559	0.459	0.808	0.531
5217	Basal cell carcinoma	9606	0.59	0.692	0.513	0.718	0.667	0.667	0.343
5217	Basal cell carcinoma	10090	0.588	0.474	0.333	0.526	0.703	0.649	0.323
5217	Basal cell carcinoma	10116	0.448	0.406	0.379	0.469	0.438	0.583	0.241
5217	Basal cell carcinoma	9823	0.308	0.242	0.212	0.333	0.323	0.342	0.31
790	Folate biosynthesis	9606	0.75	1	1	0.5	0.875	0.875	0.375
790	Folate biosynthesis	10090	0.75	1	1	0.625	0.75	0.5	0.375
790	Folate biosynthesis	10116	0.571	1	1	0.429	0.714	0.571	0.857
790	Folate biosynthesis	9823	0.375	0.875	1	0.5	0.5	0.5	0.5
5215	Prostate cancer	9606	0.848	0.833	0.788	0.833	0.833	0.773	0.773
5215	Prostate cancer	10090	0.73	0.75	0.758	0.719	0.8	0.8	0.672
5215	Prostate cancer	10116	0.677	0.746	0.738	0.738	0.75	0.794	0.633
5215	Prostate cancer	9823	0.69	0.639	0.609	0.683	0.694	0.594	0.667
5214	Glioma	9606	0.912	0.879	0.882	0.848	0.941	0.912	0.848
5214	Glioma	10090	0.758	0.735	0.758	0.771	0.824	0.882	0.647
5214	Glioma	10116	0.727	0.848	0.719	0.824	0.813	0.882	0.667
5214	Glioma	9823	0.688	0.719	0.636	0.727	0.758	0.657	0.727
5213	Endometrial cancer	9606	0.838	0.811	0.757	0.784	0.838	0.865	0.838
5213	Endometrial cancer	10090	0.771	0.703	0.771	0.73	0.784	0.784	0.757
5213	Endometrial cancer	10116	0.657	0.694	0.714	0.743	0.639	0.811	0.657
5213	Endometrial cancer	9823	0.656	0.676	0.611	0.694	0.735	0.694	0.694
5212	Pancreatic cancer	9606	0.923	0.872	0.897	0.923	0.949	0.846	0.897
5212	Pancreatic cancer	10090	0.789	0.795	0.816	0.872	0.846	0.872	0.769
5212	Pancreatic cancer	10116	0.711	0.763	0.737	0.816	0.757	0.816	0.658
5212	Pancreatic cancer	9823	0.73	0.778	0.605	0.744	0.784	0.605	0.744
5211	Renal cell carcinoma	9606	0.895	0.842	0.789	0.816	0.842	0.921	0.865
5211	Renal cell carcinoma	10090	0.806	0.737	0.778	0.737	0.763	0.895	0.703
5211	Renal cell carcinoma	10116	0.73	0.784	0.667	0.806	0.722	0.789	0.676
5211	Renal cell carcinoma	9823	0.8	0.824	0.722	0.75	0.8	0.676	0.861
5210	Colorectal cancer	9606	0.85	0.825	0.775	0.8	0.85	0.8	0.8
5210	Colorectal cancer	10090	0.763	0.65	0.737	0.725	0.775	0.725	0.725
5210	Colorectal cancer	10116	0.615	0.667	0.658	0.684	0.615	0.825	0.684
5210	Colorectal cancer	9823	0.556	0.595	0.513	0.692	0.632	0.6	0.692
4610	Complement and coagulation cascades	9606	0.939	0.878	0.958	0.878	0.813	0.531	0.696
4610	Complement and coagulation cascades	10090	0.791	0.717	0.875	0.702	0.512	0.511	0.415
4610	Complement and coagulation cascades	10116	0.618	0.625	0.822	0.619	0.657	0.439	0.395
4610	Complement and coagulation cascades	9823	0.457	0.525	0.804	0.676	0.278	0.342	0.625
4612	Antigen processing and presentation	9606	0.75	0.811	0.806	0.895	0.794	0.75	0.947
4612	Antigen processing and presentation	10090	0.765	0.676	0.829	0.763	0.686	0.568	0.947
4612	Antigen processing and presentation	10116	0.781	0.781	0.781	0.788	0.727	0.629	0.861
4612	Antigen processing and presentation	9823	0.781	0.765	0.757	0.919	0.743	0.676	0.974
3008	Ribosome biogenesis in eukaryotes	9606	0.569	0.509	0.661	0.603	0.661	0.759	0.714
3008	Ribosome biogenesis in eukaryotes	10090	0.439	0.483	0.625	0.5	0.649	0.345	0.768
3008	Ribosome biogenesis in eukaryotes	10116	0.415	0.509	0.472	0.698	0.635	0.574	0.796
3008	Ribosome biogenesis in eukaryotes	9823	0.472	0.5	0.642	0.509	0.741	0.536	0.618
4340	Hedgehog signaling pathway	9606	0.633	0.633	0.533	0.667	0.733	0.767	0.269
4340	Hedgehog signaling pathway	10090	0.583	0.483	0.333	0.607	0.607	0.704	0.25
4340	Hedgehog signaling pathway	10116	0.474	0.391	0.286	0.417	0.5	0.6	0.15
4340	Hedgehog signaling pathway	9823	0.25	0.2	0.174	0.259	0.318	0.345	0.3
5218	Melanoma	9606	0.891	0.8	0.773	0.8	0.915	0.809	0.585
5218	Melanoma	10090	0.767	0.705	0.692	0.738	0.717	0.681	0.487
5218	Melanoma	10116	0.756	0.857	0.7	0.833	0.767	0.844	0.474
5218	Melanoma	9823	0.745	0.538	0.553	0.59	0.617	0.512	0.59
650	Butanoate metabolism	9606	0.684	0.947	0.895	0.5	0.526	0.842	0.444
650	Butanoate metabolism	10090	0.5	0.895	0.895	0.579	0.526	0.684	0.556
650	Butanoate metabolism	10116	0.5	0.813	0.824	0.5	0.412	0.611	0.438
650	Butanoate metabolism	9823	0.625	0.875	0.941	0.571	0.625	0.765	0.412
4320	Dorso-ventral axis formation	9606	0.8	0.8	0.667	0.8	0.733	0.8	0.846
4320	Dorso-ventral axis formation	10090	0.75	0.714	0.667	0.643	0.643	0.867	0.643
4320	Dorso-ventral axis formation	10116	0.538	0.714	0.75	0.667	0.667	0.667	0.846
4320	Dorso-ventral axis formation	9823	0.846	0.769	1	0.769	0.917	0.692	0.833
340	Histidine metabolism	9606	0.55	0.8	0.65	0.55	0.65	0.75	0.529
340	Histidine metabolism	10090	0.765	0.737	0.789	0.5	0.444	0.611	0.353
340	Histidine metabolism	10116	0.529	0.667	0.667	0.563	0.5	0.611	0.375
340	Histidine metabolism	9823	0.5	0.824	0.789	0.6	0.5	0.588	0.6
4940	Type I diabetes mellitus	9606	0.76	0.692	0.692	0.769	0.625	0.615	0.92
4940	Type I diabetes mellitus	10090	0.56	0.5	0.68	0.593	0.5	0.481	0.852
4940	Type I diabetes mellitus	10116	0.636	0.565	0.714	0.591	0.565	0.6	0.8
4940	Type I diabetes mellitus	9823	0.667	0.619	0.722	0.591	0.474	0.542	0.692
4742	Taste transduction	9606	0.529	0.636	0.25	0.526	0.444	0.591	0.25
4742	Taste transduction	10090	0.467	0.55	0.333	0.5	0.389	0.684	0.333
4742	Taste transduction	10116	0.385	0.538	0.222	0.308	0.364	0.563	0.182
4742	Taste transduction	9823	0.333	0.583	0.2	0.333	0.231	0.45	0.273
4950	Maturity onset diabetes of the young	9606	0.357	0.625	0.938	0.429	0.563	0.294	0.25
4950	Maturity onset diabetes of the young	10090	0.3	0.375	0.786	0.2	0.2	0.313	0.375
4950	Maturity onset diabetes of the young	10116	0.333	0.6	1	0.667	0.5	0.438	0.333
4950	Maturity onset diabetes of the young	9823	0.091	0.286	0.667	0.364	0.154	0.188	0.25
4744	Phototransduction	9606	0.231	0.308	0.214	0.385	0.444	0.5	0.429
4744	Phototransduction	10090	0.25	0.333	0.286	0.25	0.273	0.5	0.222
4744	Phototransduction	10116	0.5	0.286	0.167	0.429	0.667	0.545	0.286
4744	Phototransduction	9823	0.75	0.5	0.333	0.75	0.6	0.5	0.6
51	Fructose and mannose metabolism	9606	0.688	0.882	0.938	0.625	0.75	0.813	0.5
51	Fructose and mannose metabolism	10090	0.588	0.688	0.647	0.647	0.813	0.412	0.529
51	Fructose and mannose metabolism	10116	0.667	0.688	0.563	0.563	0.8	0.533	0.533
51	Fructose and mannose metabolism	9823	0.412	0.438	0.75	0.353	0.647	0.471	0.529
62	Fatty acid elongation	9606	0.75	0.8	0.8	0.6	0.813	0.875	0.692
62	Fatty acid elongation	10090	0.813	0.875	0.875	0.75	0.813	0.5	0.625
62	Fatty acid elongation	10116	0.857	0.846	0.867	0.538	1	0.786	0.75
62	Fatty acid elongation	9823	0.917	0.75	0.714	0.692	0.692	0.8	0.75
4972	Pancreatic secretion	9606	0.696	0.709	0.642	0.704	0.8	0.625	0.458
4972	Pancreatic secretion	10090	0.489	0.614	0.52	0.714	0.536	0.625	0.611
4972	Pancreatic secretion	10116	0.591	0.467	0.667	0.551	0.553	0.596	0.612
4972	Pancreatic secretion	9823	0.436	0.538	0.488	0.628	0.455	0.51	0.462
1040	Biosynthesis of unsaturated fatty acids	9606	0.786	0.786	0.923	0.643	0.786	0.846	0.462
1040	Biosynthesis of unsaturated fatty acids	10090	0.643	1	1	0.786	0.786	0.571	0.5
1040	Biosynthesis of unsaturated fatty acids	10116	0.909	0.769	0.923	0.667	0.727	0.786	0.818
1040	Biosynthesis of unsaturated fatty acids	9823	0.727	0.75	0.857	0.462	0.667	0.857	0.636
130	Ubiquinone and other terpenoid-quinone biosynthesis	9606	0.778	1	0.889	0.556	1	0.667	0.444
130	Ubiquinone and other terpenoid-quinone biosynthesis	10090	0.857	0.667	1	0.444	0.667	0.222	0.375
130	Ubiquinone and other terpenoid-quinone biosynthesis	10116	1	1	1	0.625	0.778	0.778	0.333
130	Ubiquinone and other terpenoid-quinone biosynthesis	9823	0.714	0.875	0.778	0.714	0.625	0.5	0.667
4730	Long-term depression	9606	0.853	0.714	0.742	0.714	0.8	0.892	0.581
4730	Long-term depression	10090	0.667	0.657	0.656	0.686	0.676	0.917	0.571
4730	Long-term depression	10116	0.647	0.545	0.556	0.724	0.606	0.886	0.515
4730	Long-term depression	9823	0.621	0.586	0.536	0.677	0.655	0.784	0.69
4210	Apoptosis	9606	0.895	0.86	0.842	0.825	0.842	0.772	0.857
4210	Apoptosis	10090	0.696	0.821	0.855	0.807	0.768	0.804	0.86
4210	Apoptosis	10116	0.673	0.722	0.704	0.736	0.63	0.727	0.736
4210	Apoptosis	9823	0.585	0.679	0.686	0.691	0.608	0.545	0.714
260	Glycine, serine and threonine metabolism	9606	0.593	0.962	1	0.593	0.72	0.63	0.435
260	Glycine, serine and threonine metabolism	10090	0.591	0.852	0.846	0.348	0.583	0.519	0.333
260	Glycine, serine and threonine metabolism	10116	0.591	0.889	0.852	0.476	0.522	0.538	0.292
260	Glycine, serine and threonine metabolism	9823	0.333	0.852	0.963	0.444	0.632	0.44	0.526
5020	Prion diseases	9606	0.8	0.84	0.92	0.8	0.833	0.8	0.87
5020	Prion diseases	10090	0.826	0.8	0.84	0.8	0.72	0.72	0.783
5020	Prion diseases	10116	0.952	0.905	0.87	0.905	0.952	0.864	0.81
5020	Prion diseases	9823	0.762	0.818	0.955	0.87	0.8	0.739	0.952
100	Steroid biosynthesis	9606	0.471	0.706	0.941	0.75	0.471	0.706	0.438
100	Steroid biosynthesis	10090	0.286	0.765	0.941	1	0.8	0.667	0.533
100	Steroid biosynthesis	10116	0.267	0.75	0.857	0.538	0.267	0.529	0.438
100	Steroid biosynthesis	9823	0.583	0.688	1	0.733	0.143	0.75	0.462
4964	Proximal tubule bicarbonate reclamation	9606	0.706	0.882	0.647	0.471	0.824	0.765	0.375
4964	Proximal tubule bicarbonate reclamation	10090	0.857	0.882	0.833	0.647	0.706	0.824	0.667
4964	Proximal tubule bicarbonate reclamation	10116	0.688	0.706	0.692	0.733	0.813	0.765	0.5
4964	Proximal tubule bicarbonate reclamation	9823	0.714	0.833	0.846	0.769	0.733	0.813	0.583
4370	VEGF signaling pathway	9606	0.828	0.793	0.815	0.828	0.8	0.733	0.75
4370	VEGF signaling pathway	10090	0.815	0.786	0.769	0.793	0.821	0.786	0.793
4370	VEGF signaling pathway	10116	0.75	0.821	0.615	0.667	0.778	0.704	0.621
4370	VEGF signaling pathway	9823	0.64	0.577	0.462	0.621	0.6	0.567	0.731
4930	Type II diabetes mellitus	9606	0.781	0.788	0.788	0.688	0.909	0.727	0.6
4930	Type II diabetes mellitus	10090	0.759	0.774	0.719	0.581	0.839	0.656	0.633
4930	Type II diabetes mellitus	10116	0.759	0.862	0.733	0.72	0.733	0.781	0.586
4930	Type II diabetes mellitus	9823	0.571	0.552	0.552	0.533	0.548	0.594	0.533
511	Other glycan degradation	9606	0.429	0.714	0.714	0.571	0.571	0.714	0.643
511	Other glycan degradation	10090	0.571	0.786	0.786	0.643	0.5	0.714	0.571
511	Other glycan degradation	10116	0.667	0.692	0.846	0.583	0.75	0.75	0.833
511	Other glycan degradation	9823	0.667	0.727	0.727	0.727	0.5	0.5	0.75
4664	Fc epsilon RI signaling pathway	9606	0.775	0.775	0.737	0.756	0.775	0.714	0.821
4664	Fc epsilon RI signaling pathway	10090	0.757	0.6	0.703	0.75	0.675	0.725	0.795
4664	Fc epsilon RI signaling pathway	10116	0.65	0.711	0.583	0.738	0.667	0.675	0.805
4664	Fc epsilon RI signaling pathway	9823	0.529	0.571	0.514	0.667	0.559	0.639	0.795
4666	Fc gamma R-mediated phagocytosis	9606	0.776	0.796	0.766	0.816	0.771	0.84	0.771
4666	Fc gamma R-mediated phagocytosis	10090	0.723	0.714	0.617	0.837	0.625	0.776	0.714
4666	Fc gamma R-mediated phagocytosis	10116	0.638	0.766	0.545	0.694	0.587	0.638	0.729
4666	Fc gamma R-mediated phagocytosis	9823	0.488	0.614	0.5	0.688	0.465	0.551	0.739
4070	Phosphatidylinositol signaling system	9606	0.583	0.6	0.54	0.521	0.667	0.816	0.644
4070	Phosphatidylinositol signaling system	10090	0.543	0.708	0.489	0.667	0.49	0.74	0.638
4070	Phosphatidylinositol signaling system	10116	0.574	0.617	0.422	0.717	0.542	0.766	0.638
4070	Phosphatidylinositol signaling system	9823	0.413	0.375	0.347	0.521	0.396	0.633	0.489
4660	T cell receptor signaling pathway	9606	0.693	0.747	0.707	0.75	0.649	0.72	0.905
4660	T cell receptor signaling pathway	10090	0.708	0.613	0.653	0.697	0.616	0.693	0.893
4660	T cell receptor signaling pathway	10116	0.554	0.609	0.552	0.704	0.565	0.629	0.861
4660	T cell receptor signaling pathway	9823	0.563	0.561	0.529	0.685	0.538	0.559	0.851
4662	B cell receptor signaling pathway	9606	0.705	0.841	0.75	0.727	0.738	0.682	0.932
4662	B cell receptor signaling pathway	10090	0.698	0.674	0.667	0.818	0.643	0.705	0.932
4662	B cell receptor signaling pathway	10116	0.488	0.659	0.571	0.714	0.537	0.524	0.857
4662	B cell receptor signaling pathway	9823	0.538	0.512	0.571	0.682	0.575	0.5	0.932
71	Fatty acid degradation	9606	0.844	0.906	0.938	0.719	0.813	0.903	0.767
71	Fatty acid degradation	10090	0.793	0.844	0.935	0.781	0.875	0.625	0.586
71	Fatty acid degradation	10116	0.867	0.931	0.967	0.793	0.828	0.767	0.724
71	Fatty acid degradation	9823	0.741	0.889	0.967	0.815	0.846	0.8	0.704
72	Synthesis and degradation of ketone bodies	9606	0.875	1	1	0.75	0.625	1	0.625
72	Synthesis and degradation of ketone bodies	10090	0.857	1	0.875	0.625	0.625	0.75	0.714
72	Synthesis and degradation of ketone bodies	10116	0.75	1	0.75	0.625	0.5	0.625	0.625
72	Synthesis and degradation of ketone bodies	9823	0.625	0.857	0.875	0.714	0.571	0.714	0.571
620	Pyruvate metabolism	9606	0.857	0.857	0.964	0.714	0.929	0.821	0.714
620	Pyruvate metabolism	10090	0.923	0.964	0.893	0.667	0.963	0.75	0.556
620	Pyruvate metabolism	10116	0.885	0.963	0.889	0.885	0.885	0.815	0.704
620	Pyruvate metabolism	9823	0.92	0.769	0.852	0.846	0.923	0.923	0.808
4260	Cardiac muscle contraction	9606	0.855	0.636	0.63	0.582	0.875	0.776	0.583
4260	Cardiac muscle contraction	10090	0.88	0.679	0.628	0.815	0.821	0.828	0.66
4260	Cardiac muscle contraction	10116	0.84	0.7	0.578	0.731	0.9	0.745	0.549
4260	Cardiac muscle contraction	9823	0.8	0.66	0.682	0.66	0.8	0.804	0.609
5110	Vibrio cholerae infection	9606	0.828	0.933	0.793	0.733	0.793	0.828	0.76
5110	Vibrio cholerae infection	10090	0.759	0.867	0.7	0.8	0.862	0.8	0.724
5110	Vibrio cholerae infection	10116	0.833	0.821	0.708	0.769	0.76	0.769	0.76
5110	Vibrio cholerae infection	9823	0.63	0.75	0.808	0.828	0.667	0.786	0.655
5221	Acute myeloid leukemia	9606	0.895	0.846	0.825	0.85	0.872	0.8	0.875
5221	Acute myeloid leukemia	10090	0.737	0.769	0.816	0.775	0.795	0.75	0.846
5221	Acute myeloid leukemia	10116	0.649	0.703	0.676	0.789	0.676	0.684	0.737
5221	Acute myeloid leukemia	9823	0.73	0.658	0.667	0.775	0.711	0.692	0.872
270	Cysteine and methionine metabolism	9606	0.741	0.852	0.926	0.889	0.815	0.815	0.654
270	Cysteine and methionine metabolism	10090	0.654	0.815	0.889	0.731	0.704	0.593	0.692
270	Cysteine and methionine metabolism	10116	0.708	0.741	0.815	0.6	0.704	0.741	0.667
270	Cysteine and methionine metabolism	9823	0.708	0.692	0.778	0.625	0.64	0.731	0.75
5216	Thyroid cancer	9606	0.81	0.864	0.818	0.955	0.818	0.864	0.864
5216	Thyroid cancer	10090	0.773	0.864	0.85	0.773	0.864	0.773	0.85
5216	Thyroid cancer	10116	0.65	0.818	0.773	0.682	0.75	0.773	0.762
5216	Thyroid cancer	9823	0.833	0.75	0.762	0.905	0.75	0.619	0.81
830	Retinol metabolism	9606	0.714	0.76	0.917	0.542	0.667	0.68	0.444
830	Retinol metabolism	10090	0.4	0.6	0.84	0.56	0.333	0.154	0.333
830	Retinol metabolism	10116	0.647	0.75	0.95	0.65	0.5	0.526	0.353
830	Retinol metabolism	9823	0.7	0.688	0.9	0.5	0.4	0.348	0.417
4614	Renin-angiotensin system	9606	0.923	1	0.923	0.923	1	0.615	0.5
4614	Renin-angiotensin system	10090	0.692	0.692	0.583	0.692	0.692	0.615	0.25
4614	Renin-angiotensin system	10116	0.909	0.909	0.875	0.9	0.909	0.75	0.3
4614	Renin-angiotensin system	9823	0.778	0.636	0.444	0.6	0.6	0.417	0.444
4920	Adipocytokine signaling pathway	9606	0.902	0.902	0.902	0.804	0.922	0.863	0.851
4920	Adipocytokine signaling pathway	10090	0.837	0.863	0.92	0.745	0.922	0.784	0.74
4920	Adipocytokine signaling pathway	10116	0.851	0.837	0.813	0.708	0.875	0.78	0.667
4920	Adipocytokine signaling pathway	9823	0.841	0.644	0.787	0.766	0.833	0.74	0.696
3450	Non-homologous end-joining	9606	0.769	0.692	0.769	0.769	0.846	0.692	0.769
3450	Non-homologous end-joining	10090	0.385	0.385	0.462	0.462	0.385	0.308	0.615
3450	Non-homologous end-joining	10116	0.083	0.167	0.333	0.385	0.25	0.417	0.462
3450	Non-homologous end-joining	9823	0.3	0.417	0.417	0.333	0.364	0.333	0.333
5219	Bladder cancer	9606	0.952	0.905	1	1	1	0.905	0.905
5219	Bladder cancer	10090	0.81	0.81	0.857	0.905	0.857	0.905	0.762
5219	Bladder cancer	10116	0.75	0.667	0.81	0.857	0.81	0.857	0.65
5219	Bladder cancer	9823	0.65	0.7	0.789	0.81	0.895	0.5	0.7
360	Phenylalanine metabolism	9606	0.786	0.867	0.933	0.667	0.857	0.714	0.615
360	Phenylalanine metabolism	10090	0.769	0.733	0.933	0.6	0.6	0.733	0.429
360	Phenylalanine metabolism	10116	0.846	1	1	0.571	0.571	0.8	0.467
360	Phenylalanine metabolism	9823	0.667	0.857	1	0.818	0.727	0.643	0.636
4672	Intestinal immune network for IgA production	9606	0.7	0.621	0.714	0.742	0.643	0.536	0.935
4672	Intestinal immune network for IgA production	10090	0.654	0.621	0.654	0.655	0.538	0.414	0.897
4672	Intestinal immune network for IgA production	10116	0.708	0.625	0.619	0.577	0.714	0.48	0.793
4672	Intestinal immune network for IgA production	9823	0.778	0.762	0.524	0.667	0.455	0.435	0.759
4670	Leukocyte transendothelial migration	9606	0.817	0.828	0.77	0.803	0.776	0.774	0.764
4670	Leukocyte transendothelial migration	10090	0.811	0.778	0.69	0.778	0.656	0.677	0.632
4670	Leukocyte transendothelial migration	10116	0.768	0.738	0.649	0.714	0.643	0.719	0.732
4670	Leukocyte transendothelial migration	9823	0.574	0.593	0.607	0.754	0.517	0.516	0.696
5310	Asthma	9606	0.765	0.706	0.75	0.944	0.765	0.444	1
5310	Asthma	10090	0.786	0.647	0.8	0.882	0.563	0.353	1
5310	Asthma	10116	0.714	0.5	0.667	0.6	0.643	0.438	0.722
5310	Asthma	9823	0.833	0.692	0.571	0.824	0.462	0.727	0.875
630	Glyoxylate and dicarboxylate metabolism	9606	0.714	0.952	0.952	0.619	0.7	0.714	0.667
630	Glyoxylate and dicarboxylate metabolism	10090	0.789	0.905	1	0.619	0.762	0.619	0.579
630	Glyoxylate and dicarboxylate metabolism	10116	0.789	0.905	1	0.684	0.75	0.75	0.65
630	Glyoxylate and dicarboxylate metabolism	9823	0.778	0.857	0.952	0.5	0.824	0.684	0.556
5414	Dilated cardiomyopathy	9606	0.8	0.51	0.479	0.549	0.804	0.623	0.558
5414	Dilated cardiomyopathy	10090	0.702	0.417	0.308	0.776	0.725	0.7	0.429
5414	Dilated cardiomyopathy	10116	0.721	0.463	0.306	0.587	0.791	0.553	0.349
5414	Dilated cardiomyopathy	9823	0.732	0.486	0.432	0.636	0.696	0.58	0.429
564	Glycerophospholipid metabolism	9606	0.534	0.632	0.722	0.621	0.614	0.759	0.556
564	Glycerophospholipid metabolism	10090	0.574	0.714	0.655	0.772	0.643	0.672	0.643
564	Glycerophospholipid metabolism	10116	0.708	0.714	0.731	0.686	0.625	0.725	0.608
564	Glycerophospholipid metabolism	9823	0.52	0.51	0.574	0.509	0.49	0.589	0.529
565	Ether lipid metabolism	9606	0.524	0.579	0.529	0.619	0.333	0.619	0.556
565	Ether lipid metabolism	10090	0.278	0.5	0.389	0.619	0.4	0.524	0.632
565	Ether lipid metabolism	10116	0.5	0.647	0.444	0.5	0.438	0.556	0.474
565	Ether lipid metabolism	9823	0.353	0.375	0.474	0.524	0.188	0.3	0.588
562	Inositol phosphate metabolism	9606	0.579	0.61	0.564	0.538	0.615	0.8	0.6
562	Inositol phosphate metabolism	10090	0.568	0.692	0.5	0.61	0.475	0.634	0.622
562	Inositol phosphate metabolism	10116	0.541	0.579	0.351	0.649	0.487	0.711	0.632
562	Inositol phosphate metabolism	9823	0.432	0.436	0.4	0.526	0.378	0.605	0.5
563	Glycosylphosphatidylinositol(GPI)-anchor biosynthesis	9606	0.412	0.471	0.125	0.471	0.294	0.529	0.313
563	Glycosylphosphatidylinositol(GPI)-anchor biosynthesis	10090	0.412	0.471	0.438	0.412	0.294	0.529	0.412
563	Glycosylphosphatidylinositol(GPI)-anchor biosynthesis	10116	0.533	0.533	0.6	0.533	0.467	0.533	0.467
563	Glycosylphosphatidylinositol(GPI)-anchor biosynthesis	9823	0.615	0.667	0.8	0.412	0.5	0.529	0.5
561	Glycerolipid metabolism	9606	0.588	0.618	0.824	0.576	0.794	0.765	0.485
561	Glycerolipid metabolism	10090	0.656	0.765	0.818	0.758	0.667	0.515	0.545
561	Glycerolipid metabolism	10116	0.645	0.719	0.848	0.667	0.516	0.576	0.515
561	Glycerolipid metabolism	9823	0.552	0.548	0.697	0.438	0.613	0.606	0.452
4270	Vascular smooth muscle contraction	9606	0.765	0.687	0.587	0.691	0.824	0.791	0.516
4270	Vascular smooth muscle contraction	10090	0.677	0.585	0.483	0.618	0.647	0.657	0.508
4270	Vascular smooth muscle contraction	10116	0.746	0.638	0.519	0.59	0.776	0.721	0.466
4270	Vascular smooth muscle contraction	9823	0.64	0.462	0.418	0.597	0.534	0.554	0.564
240	Pyrimidine metabolism	9606	0.493	0.586	0.571	0.569	0.529	0.681	0.543
240	Pyrimidine metabolism	10090	0.522	0.592	0.621	0.493	0.597	0.278	0.682
240	Pyrimidine metabolism	10116	0.554	0.485	0.538	0.523	0.545	0.485	0.667
240	Pyrimidine metabolism	9823	0.477	0.485	0.441	0.362	0.448	0.394	0.567
4974	Protein digestion and absorption	9606	0.565	0.792	0.426	0.512	0.596	0.553	0.447
4974	Protein digestion and absorption	10090	0.543	0.696	0.5	0.435	0.5	0.417	0.523
4974	Protein digestion and absorption	10116	0.395	0.643	0.556	0.432	0.415	0.512	0.488
4974	Protein digestion and absorption	9823	0.457	0.667	0.471	0.441	0.459	0.512	0.387
480	Glutathione metabolism	9606	0.808	0.885	0.923	0.885	0.808	0.808	0.84
480	Glutathione metabolism	10090	0.75	0.808	0.76	0.808	0.8	0.6	0.6
480	Glutathione metabolism	10116	0.783	0.833	0.826	0.773	0.739	0.826	0.76
480	Glutathione metabolism	9823	0.571	0.864	0.833	0.625	0.625	0.577	0.625

## Sheet: Number of tissues per pathway
Number of tissues per organism, in which the pathway is expressed, using all data in TISSUES. A pathway is considered expressed in a tissue if 85% of the pathway genes with all tissue information are above the organism- and tissue-specific confidence cutoff.
Pathway ID	Pathway name	# Tissues Human	# Tissues Mouse	# Tissues Rat	# Tissues Pig
03050	Proteasome	7	7	7	7
00190	Oxidative phosphorylation	7	7	7	7
00020	Citrate cycle (TCA cycle)	7	5	7	7
05219	Bladder cancer	7	4	2	1
03040	Spliceosome	7	3	5	5
05131	Shigellosis	7	2	0	2
05223	Non-small cell lung cancer	7	0	0	0
04141	Protein processing in endoplasmic reticulum	6	6	7	5
03010	Ribosome	6	6	5	6
04920	Adipocytokine signaling pathway	6	3	2	0
05220	Chronic myeloid leukemia	6	2	0	1
05142	Chagas disease (American trypanosomiasis)	6	2	0	0
05212	Pancreatic cancer	6	2	0	0
01210	2-Oxocarboxylic acid metabolism	5	6	5	5
00640	Propanoate metabolism	5	4	6	5
00280	Valine, leucine and isoleucine degradation	5	4	6	4
05120	Epithelial cell signaling in Helicobacter pylori infection	5	3	5	1
05130	Pathogenic Escherichia coli infection	5	3	0	2
05144	Malaria	5	2	2	0
05133	Pertussis	5	2	1	2
04620	Toll-like receptor signaling pathway	5	2	0	0
04710	Circadian rhythm	5	1	1	0
04621	NOD-like receptor signaling pathway	5	1	1	0
05214	Glioma	5	1	1	0
04380	Osteoclast differentiation	5	1	0	0
04614	Renin-angiotensin system	5	0	5	0
00330	Arginine and proline metabolism	5	0	0	1
05150	Staphylococcus aureus infection	5	0	0	0
00620	Pyruvate metabolism	4	4	5	4
05216	Thyroid cancer	4	4	0	1
00072	Synthesis and degradation of ketone bodies	4	3	1	2
04150	mTOR signaling pathway	4	3	1	0
00860	Porphyrin and chlorophyll metabolism	4	3	0	0
00790	Folate biosynthesis	4	2	3	2
05140	Leishmaniasis	4	2	0	2
05323	Rheumatoid arthritis	4	1	0	0
04610	Complement and coagulation cascades	4	1	0	0
00900	Terpenoid backbone biosynthesis	4	0	1	0
05221	Acute myeloid leukemia	4	0	0	1
05416	Viral myocarditis	4	0	0	0
00920	Sulfur metabolism	3	4	5	1
00010	Glycolysis / Gluconeogenesis	3	4	1	1
00071	Fatty acid degradation	3	2	3	2
00130	Ubiquinone and other terpenoid-quinone biosynthesis	3	2	3	1
00040	Pentose and glucuronate interconversions	3	2	2	1
00053	Ascorbate and aldarate metabolism	3	2	2	1
05143	African trypanosomiasis	3	2	1	0
00500	Starch and sucrose metabolism	3	2	0	0
05222	Small cell lung cancer	3	2	0	0
04210	Apoptosis	3	2	0	0
00360	Phenylalanine metabolism	3	1	2	2
05330	Allograft rejection	3	1	1	0
05211	Renal cell carcinoma	3	1	0	1
04919	Thyroid hormone signaling pathway	3	1	0	0
00270	Cysteine and methionine metabolism	3	1	0	0
00480	Glutathione metabolism	3	0	0	1
04350	TGF-beta signaling pathway	3	0	0	0
00630	Glyoxylate and dicarboxylate metabolism	2	2	2	2
05014	Amyotrophic lateral sclerosis (ALS)	2	2	1	0
00650	Butanoate metabolism	2	2	0	2
05310	Asthma	2	2	0	1
00982	Drug metabolism - cytochrome P450	2	1	2	2
00260	Glycine, serine and threonine metabolism	2	1	2	2
04612	Antigen processing and presentation	2	1	1	2
00380	Tryptophan metabolism	2	1	1	1
00980	Metabolism of xenobiotics by cytochrome P450	2	1	1	1
05100	Bacterial invasion of epithelial cells	2	1	1	1
05332	Graft-versus-host disease	2	1	1	0
04961	Endocrine and other factor-regulated calcium reabsorption	2	1	1	0
04721	Synaptic vesicle cycle	2	1	1	0
04730	Long-term depression	2	1	1	0
04260	Cardiac muscle contraction	2	1	1	0
05320	Autoimmune thyroid disease	2	1	0	0
04540	Gap junction	2	1	0	0
00052	Galactose metabolism	2	1	0	0
05020	Prion diseases	2	0	6	3
03015	mRNA surveillance pathway	2	0	1	0
05218	Melanoma	2	0	1	0
00410	beta-Alanine metabolism	2	0	0	3
00670	One carbon pool by folate	2	0	0	0
04962	Vasopressin-regulated water reabsorption	2	0	0	0
05210	Colorectal cancer	2	0	0	0
00051	Fructose and mannose metabolism	2	0	0	0
00740	Riboflavin metabolism	1	3	2	3
01212	Fatty acid metabolism	1	3	1	2
04130	SNARE interactions in vesicular transport	1	2	5	0
00062	Fatty acid elongation	1	2	3	1
01040	Biosynthesis of unsaturated fatty acids	1	2	2	2
00450	Selenocompound metabolism	1	2	2	0
00100	Steroid biosynthesis	1	2	1	1
04964	Proximal tubule bicarbonate reclamation	1	2	0	0
05110	Vibrio cholerae infection	1	2	0	0
00983	Drug metabolism - other enzymes	1	1	3	1
04966	Collecting duct acid secretion	1	1	2	0
04660	T cell receptor signaling pathway	1	1	1	1
04662	B cell receptor signaling pathway	1	1	1	1
04728	Dopaminergic synapse	1	1	1	0
04724	Glutamatergic synapse	1	1	1	0
04727	GABAergic synapse	1	1	1	0
00770	Pantothenate and CoA biosynthesis	1	1	1	0
04720	Long-term potentiation	1	1	1	0
00120	Primary bile acid biosynthesis	1	1	0	1
05340	Primary immunodeficiency	1	1	0	1
04915	Estrogen signaling pathway	1	1	0	0
04912	GnRH signaling pathway	1	1	0	0
04360	Axon guidance	1	1	0	0
04713	Circadian entrainment	1	1	0	0
00531	Glycosaminoglycan degradation	1	1	0	0
04330	Notch signaling pathway	1	1	0	0
04722	Neurotrophin signaling pathway	1	1	0	0
04940	Type I diabetes mellitus	1	1	0	0
04672	Intestinal immune network for IgA production	1	1	0	0
00830	Retinol metabolism	1	0	1	1
04650	Natural killer cell mediated cytotoxicity	1	0	1	0
04975	Fat digestion and absorption	1	0	1	0
04950	Maturity onset diabetes of the young	1	0	1	0
04930	Type II diabetes mellitus	1	0	1	0
04910	Insulin signaling pathway	1	0	0	0
00310	Lysine degradation	1	0	0	0
04140	Regulation of autophagy	1	0	0	0
00140	Steroid hormone biosynthesis	1	0	0	0
00532	Glycosaminoglycan biosynthesis - chondroitin sulfate / dermatan sulfate	1	0	0	0
00534	Glycosaminoglycan biosynthesis - heparan sulfate / heparin	1	0	0	0
04976	Bile secretion	1	0	0	0
00030	Pentose phosphate pathway	1	0	0	0
04726	Serotonergic synapse	1	0	0	0
04960	Aldosterone-regulated sodium reabsorption	1	0	0	0
04115	p53 signaling pathway	1	0	0	0
05213	Endometrial cancer	1	0	0	0
04320	Dorso-ventral axis formation	0	1	0	2
04623	Cytosolic DNA-sensing pathway	0	1	0	0
04122	Sulfur relay system	0	1	0	0
04723	Retrograde endocannabinoid signaling	0	1	0	0
00592	alpha-Linolenic acid metabolism	0	0	2	0
00591	Linoleic acid metabolism	0	0	2	0
00350	Tyrosine metabolism	0	0	1	1
00250	Alanine, aspartate and glutamate metabolism	0	0	0	1
00520	Amino sugar and nucleotide sugar metabolism	0	0	0	1
04971	Gastric acid secretion	0	0	0	0
04918	Thyroid hormone synthesis	0	0	0	0
04916	Melanogenesis	0	0	0	0
04914	Progesterone-mediated oocyte maturation	0	0	0	0
03440	Homologous recombination	0	0	0	0
00603	Glycosphingolipid biosynthesis - globo and isoglobo series	0	0	0	0
00601	Glycosphingolipid biosynthesis - lacto and neolacto series	0	0	0	0
00600	Sphingolipid metabolism	0	0	0	0
00604	Glycosphingolipid biosynthesis - ganglio series	0	0	0	0
04020	Calcium signaling pathway	0	0	0	0
05410	Hypertrophic cardiomyopathy (HCM)	0	0	0	0
05412	Arrhythmogenic right ventricular cardiomyopathy (ARVC)	0	0	0	0
03430	Mismatch repair	0	0	0	0
00910	Nitrogen metabolism	0	0	0	0
04310	Wnt signaling pathway	0	0	0	0
05146	Amoebiasis	0	0	0	0
04622	RIG-I-like receptor signaling pathway	0	0	0	0
00533	Glycosaminoglycan biosynthesis - keratan sulfate	0	0	0	0
00430	Taurine and hypotaurine metabolism	0	0	0	0
03030	DNA replication	0	0	0	0
00514	Other types of O-glycan biosynthesis	0	0	0	0
04913	Ovarian steroidogenesis	0	0	0	0
04977	Vitamin digestion and absorption	0	0	0	0
04970	Salivary secretion	0	0	0	0
04973	Carbohydrate digestion and absorption	0	0	0	0
04911	Insulin secretion	0	0	0	0
00230	Purine metabolism	0	0	0	0
03410	Base excision repair	0	0	0	0
04725	Cholinergic synapse	0	0	0	0
03022	Basal transcription factors	0	0	0	0
04530	Tight junction	0	0	0	0
03020	RNA polymerase	0	0	0	0
04630	Jak-STAT signaling pathway	0	0	0	0
04114	Oocyte meiosis	0	0	0	0
04110	Cell cycle	0	0	0	0
04810	Regulation of actin cytoskeleton	0	0	0	0
03013	RNA transport	0	0	0	0
00512	Mucin type O-Glycan biosynthesis	0	0	0	0
00510	N-Glycan biosynthesis	0	0	0	0
00590	Arachidonic acid metabolism	0	0	0	0
00760	Nicotinate and nicotinamide metabolism	0	0	0	0
05217	Basal cell carcinoma	0	0	0	0
05215	Prostate cancer	0	0	0	0
03008	Ribosome biogenesis in eukaryotes	0	0	0	0
04340	Hedgehog signaling pathway	0	0	0	0
00340	Histidine metabolism	0	0	0	0
04742	Taste transduction	0	0	0	0
04744	Phototransduction	0	0	0	0
04972	Pancreatic secretion	0	0	0	0
04370	VEGF signaling pathway	0	0	0	0
00511	Other glycan degradation	0	0	0	0
04664	Fc epsilon RI signaling pathway	0	0	0	0
04666	Fc gamma R-mediated phagocytosis	0	0	0	0
04070	Phosphatidylinositol signaling system	0	0	0	0
03450	Non-homologous end-joining	0	0	0	0
04670	Leukocyte transendothelial migration	0	0	0	0
05414	Dilated cardiomyopathy	0	0	0	0
00564	Glycerophospholipid metabolism	0	0	0	0
00565	Ether lipid metabolism	0	0	0	0
00562	Inositol phosphate metabolism	0	0	0	0
00563	Glycosylphosphatidylinositol(GPI)-anchor biosynthesis	0	0	0	0
00561	Glycerolipid metabolism	0	0	0	0
04270	Vascular smooth muscle contraction	0	0	0	0
00240	Pyrimidine metabolism	0	0	0	0
04974	Protein digestion and absorption	0	0	0	0

## Sheet: Pathway-tissue comparison
Pathway and tissue agreement between human and the compared organisms using all data in TISSUES. Agreement is measured by Jaccard index (JI) for each pair human-mouse, human-rat, and human-pig. For each pathway, the number of expressed genes and proportion of expressed genes compared to all genes with tissue information are given. The values from the PCA analysis (PC1, PC2, PC3, distance from the…
Tissue	Pathway ID	Pathway Name	Pathway category	Pathway subcategory	JI Mouse-Human	JI Rat-Human	JI Pig-Human	#Human genes	#Mouse genes	#Rat genes	#Pig genes	Proportion human genes	Proportion mouse genes	Proportion rat genes	Proportion pig genes	PC 1	PC 2	PC 3	distance to 0 (PC2 vs. PC3)	category top 200
spleen	53	Ascorbate and aldarate metabolism	1 Metabolism	11 Carbohydrate metabolism	0.333333	0.8	1	5	3	4	5	0.714	0.375	0.5	0.714	0.115276	-0.448434	0.298363	0.538622	not mouse
kidney	591	Linoleic acid metabolism	1 Metabolism	13 Lipid metabolism	1	0.727273	0.222222	9	9	10	2	0.643	0.6	0.909	0.222	-0.0260946	0.489968	-0.0941788	0.498937	not pig
spleen	603	Glycosphingolipid biosynthesis - globo and isoglobo series	1 Metabolism	17 Glycan biosynthesis and metabolism	0.8	0.8	0.125	5	4	4	4	0.556	0.444	0.5	0.5	-0.152584	0.486091	0.102612	0.496803	not pig
heart	4122	Sulfur relay system	2 Genetic Information Processing	23 Folding, sorting and degradation	1	0.714286	0.375	7	7	5	4	0.778	0.778	0.625	0.5	0.0580773	0.365049	-0.122815	0.385155	not pig
nervous_system	983	Drug metabolism - other enzymes	1 Metabolism	111 Xenobiotics biodegradation and metabolism	0.3	0.777778	0.375	8	5	8	3	0.533	0.333	0.533	0.25	-0.291104	0.0209092	0.380843	0.381417	rat
heart	591	Linoleic acid metabolism	1 Metabolism	13 Lipid metabolism	0.7	0.75	0.2	10	7	11	2	0.667	0.583	1	0.286	-0.191679	0.358592	0.121071	0.378479	not pig
muscle	5144	Malaria	6 Human Diseases	610 Infectious diseases: Parasitic	0.896552	0.896552	0.37931	29	26	26	11	0.906	0.813	0.929	0.355	0.109234	0.366597	0.0804619	0.375324	not pig
muscle	920	Sulfur metabolism	1 Metabolism	12 Energy metabolism	1	0.857143	0.428571	7	7	6	3	1	1	0.857	0.429	0.173006	0.368835	-0.0225401	0.369524	not pig
liver	5340	Primary immunodeficiency	6 Human Diseases	63 Immune diseases	0.75	0.35	0.136364	20	15	7	5	0.741	0.577	0.333	0.227	-0.434075	0.30579	-0.202975	0.367023	mouse
nervous_system	3030	DNA replication	2 Genetic Information Processing	24 Replication and repair	0.157895	0.210526	0.52381	19	3	4	13	0.704	0.111	0.154	0.481	-0.608824	-0.353834	0.03051	0.355147	pig
nervous_system	53	Ascorbate and aldarate metabolism	1 Metabolism	11 Carbohydrate metabolism	0.571429	1	0.571429	7	4	7	4	0.778	0.444	0.778	0.5	0.105216	0.0788206	0.345951	0.354816	rat
liver	604	Glycosphingolipid biosynthesis - ganglio series	1 Metabolism	17 Glycan biosynthesis and metabolism	0.666667	0.375	0.833333	5	5	6	6	0.556	0.625	0.75	0.6	-0.0472186	-0.2803	-0.216264	0.354031	not rat
nervous_system	4744	Phototransduction	5 Organismal Systems	57 Sensory system	0.555556	0.857143	0.333333	7	7	6	5	0.5	0.5	0.545	0.5	-0.129216	0.212578	0.278868	0.350651	rat
kidney	592	alpha-Linolenic acid metabolism	1 Metabolism	13 Lipid metabolism	1	0.666667	0.428571	7	7	8	3	0.583	0.538	0.889	0.333	0.062639	0.307343	-0.165085	0.348874	mouse
nervous_system	980	Metabolism of xenobiotics by cytochrome P450	1 Metabolism	111 Xenobiotics biodegradation and metabolism	0.454545	0.809524	0.318182	19	13	19	10	0.76	0.5	0.731	0.435	-0.221597	0.15656	0.310929	0.348121	rat
spleen	72	Synthesis and degradation of ketone bodies	1 Metabolism	13 Lipid metabolism	0.666667	1	0.5	5	5	5	4	0.625	0.714	0.625	0.571	0.114857	0.184875	0.292735	0.346226	rat
spleen	40	Pentose and glucuronate interconversions	1 Metabolism	11 Carbohydrate metabolism	0.454545	0.8	0.8	9	7	9	9	0.643	0.5	0.692	0.75	0.0620708	-0.227251	0.244142	0.333539	not mouse
spleen	4973	Carbohydrate digestion and absorption	5 Organismal Systems	54 Digestive system	0.533333	0.357143	0.75	11	12	8	10	0.5	0.6	0.333	0.625	-0.1811	-0.289669	-0.132424	0.318503	pig
heart	512	Mucin type O-Glycan biosynthesis	1 Metabolism	17 Glycan biosynthesis and metabolism	0.125	0.444444	0.4	7	2	6	7	0.412	0.125	0.429	0.5	-0.565734	-0.197617	0.242331	0.312692	not mouse
nervous_system	430	Taurine and hypotaurine metabolism	1 Metabolism	16 Metabolism of other amino acids	0.6	1	0.8	5	3	5	4	0.833	0.5	0.833	0.571	0.258158	-0.0869155	0.29903	0.311406	not mouse
nervous_system	130	Ubiquinone and other terpenoid-quinone biosynthesis	1 Metabolism	18 Metabolism of cofactors and vitamins	0.142857	0.444444	0.428571	6	2	7	4	0.667	0.222	0.778	0.5	-0.538739	-0.210892	0.227156	0.309961	not mouse
heart	3022	Basal transcription factors	2 Genetic Information Processing	21 Transcription	0.157895	0.533333	0.315789	11	11	12	14	0.393	0.393	0.444	0.583	-0.546634	-0.0852414	0.297843	0.309801	not mouse
spleen	512	Mucin type O-Glycan biosynthesis	1 Metabolism	17 Glycan biosynthesis and metabolism	0.5	0.666667	0.181818	7	5	8	6	0.368	0.294	0.471	0.375	-0.361155	0.241875	0.191286	0.308373	rat
kidney	4975	Fat digestion and absorption	5 Organismal Systems	54 Digestive system	0.764706	0.5	0.235294	14	16	13	7	0.56	0.615	0.684	0.412	-0.279675	0.2837	-0.112553	0.305211	mouse
kidney	920	Sulfur metabolism	1 Metabolism	12 Energy metabolism	0.857143	0.857143	0.428571	6	7	7	4	0.857	1	1	0.8	0.0942367	0.29442	0.0705504	0.302755	not pig
kidney	3022	Basal transcription factors	2 Genetic Information Processing	21 Transcription	0.291667	0.666667	0.421053	12	19	13	15	0.429	0.679	0.481	0.652	-0.332439	-0.0556935	0.29742	0.30259	not mouse
lung	670	One carbon pool by folate	1 Metabolism	18 Metabolism of cofactors and vitamins	0.555556	0.555556	0.111111	9	5	5	1	0.75	0.455	0.417	0.1	-0.437341	0.290817	0.0806881	0.301803	not pig
heart	790	Folate biosynthesis	1 Metabolism	18 Metabolism of cofactors and vitamins	0.714286	0.25	0.5	6	6	4	3	0.75	0.75	0.571	0.375	-0.293457	-0.0324465	-0.299564	0.301317	not rat
muscle	770	Pantothenate and CoA biosynthesis	1 Metabolism	18 Metabolism of cofactors and vitamins	1	0.75	0.5	8	8	6	4	0.8	0.727	0.6	0.444	0.153796	0.277803	-0.111566	0.299368	mouse
nervous_system	120	Primary bile acid biosynthesis	1 Metabolism	13 Lipid metabolism	0.833333	0.666667	0.333333	6	5	4	2	0.6	0.455	0.364	0.222	-0.0864204	0.295783	-0.0446864	0.299139	not pig
nervous_system	982	Drug metabolism - cytochrome P450	1 Metabolism	111 Xenobiotics biodegradation and metabolism	0.5	0.75	0.3	18	12	17	8	0.692	0.462	0.654	0.381	-0.241937	0.175389	0.239016	0.296462	rat
nervous_system	3020	RNA polymerase	2 Genetic Information Processing	21 Transcription	0.315789	0.631579	0.578947	18	7	13	12	0.75	0.292	0.565	0.5	-0.2447	-0.179225	0.235892	0.296254	not mouse
nervous_system	604	Glycosphingolipid biosynthesis - ganglio series	1 Metabolism	17 Glycan biosynthesis and metabolism	0.5	0.875	0.6	8	7	7	8	0.8	0.7	0.7	0.8	0.0105512	-0.0213191	0.295414	0.296182	rat
nervous_system	3430	Mismatch repair	2 Genetic Information Processing	24 Replication and repair	0.142857	0.357143	0.428571	14	2	5	6	0.778	0.105	0.278	0.316	-0.589324	-0.239076	0.161823	0.288694	not mouse
heart	534	Glycosaminoglycan biosynthesis - heparan sulfate / heparin	1 Metabolism	17 Glycan biosynthesis and metabolism	0.75	0.3	0.375	7	7	6	4	0.412	0.412	0.4	0.267	-0.319818	0.101075	-0.269941	0.288244	mouse
lung	591	Linoleic acid metabolism	1 Metabolism	13 Lipid metabolism	0.8	0.818182	0.4	10	8	10	4	0.667	0.533	0.714	0.308	0.0230053	0.274653	0.0821676	0.286681	not pig
heart	760	Nicotinate and nicotinamide metabolism	1 Metabolism	18 Metabolism of cofactors and vitamins	0.888889	0.6	0.4	8	9	8	6	0.5	0.6	0.533	0.462	-0.0544031	0.250519	-0.139034	0.286514	mouse
muscle	591	Linoleic acid metabolism	1 Metabolism	13 Lipid metabolism	0.555556	0.545455	0.125	8	6	9	1	0.533	0.4	0.818	0.111	-0.434858	0.276581	0.0714092	0.285651	not pig
spleen	500	Starch and sucrose metabolism	1 Metabolism	11 Carbohydrate metabolism	0.571429	0.5	0.818182	10	12	8	10	0.526	0.632	0.471	0.625	-0.036397	-0.277584	-0.0587824	0.283739	pig
liver	3440	Homologous recombination	2 Genetic Information Processing	24 Replication and repair	0.416667	0.5	0.714286	7	10	5	5	0.35	0.556	0.278	0.278	-0.184089	-0.276101	0.0549304	0.281512	pig
muscle	5143	African trypanosomiasis	6 Human Diseases	610 Infectious diseases: Parasitic	0.954545	0.826087	0.5	22	21	20	11	0.88	0.875	0.87	0.55	0.17282	0.278688	-0.0250058	0.279808	not pig
spleen	910	Nitrogen metabolism	1 Metabolism	12 Energy metabolism	0.8	0.666667	0.333333	5	4	5	3	0.417	0.286	0.357	0.375	-0.1048	0.278419	-0.0229653	0.279365	not pig
spleen	983	Drug metabolism - other enzymes	1 Metabolism	111 Xenobiotics biodegradation and metabolism	0.375	0.714286	0.428571	5	6	7	5	0.417	0.5	0.583	0.417	-0.254385	-0.00285265	0.277823	0.277837	rat
lung	51	Fructose and mannose metabolism	1 Metabolism	11 Carbohydrate metabolism	0.75	0.727273	0.333333	10	11	9	6	0.625	0.647	0.563	0.353	-0.0972524	0.271939	0.0549715	0.27744	not pig
nervous_system	640	Propanoate metabolism	1 Metabolism	11 Carbohydrate metabolism	0.636364	0.826087	0.954545	22	14	20	21	0.957	0.609	0.909	0.913	0.270196	-0.246242	0.126049	0.276628	not mouse
spleen	4614	Renin-angiotensin system	5 Organismal Systems	52 Endocrine system	0.5	0.125	0.428571	6	3	3	4	0.5	0.25	0.3	0.444	-0.52691	-0.127981	-0.244629	0.276084	not rat
nervous_system	770	Pantothenate and CoA biosynthesis	1 Metabolism	18 Metabolism of cofactors and vitamins	0.444444	0.714286	0.714286	7	6	5	5	0.636	0.545	0.5	0.5	-0.0446095	-0.192452	0.197192	0.275541	not mouse
muscle	512	Mucin type O-Glycan biosynthesis	1 Metabolism	17 Glycan biosynthesis and metabolism	0.222222	0.333333	0.5	6	5	6	6	0.316	0.278	0.4	0.4	-0.516488	-0.261864	0.0834439	0.274838	pig
nervous_system	140	Steroid hormone biosynthesis	1 Metabolism	13 Lipid metabolism	0.388889	0.666667	0.277778	16	9	14	7	0.64	0.36	0.583	0.35	-0.364825	0.108168	0.251808	0.274057	rat
heart	5144	Malaria	6 Human Diseases	610 Infectious diseases: Parasitic	1	0.9	0.566667	30	30	27	17	0.968	0.968	0.931	0.607	0.280723	0.273547	-0.0075669	0.273652	not pig
spleen	410	beta-Alanine metabolism	1 Metabolism	16 Metabolism of other amino acids	0.533333	0.5	0.785714	13	10	8	12	0.813	0.526	0.5	0.667	-0.0768892	-0.271772	-0.029938	0.273416	pig
heart	670	One carbon pool by folate	1 Metabolism	18 Metabolism of cofactors and vitamins	0.25	0.555556	0.444444	8	2	6	5	0.667	0.182	0.545	0.5	-0.405754	-0.131753	0.238524	0.272493	not mouse
kidney	533	Glycosaminoglycan biosynthesis - keratan sulfate	1 Metabolism	17 Glycan biosynthesis and metabolism	0.375	0.1	0.428571	5	6	6	5	0.455	0.5	0.5	0.625	-0.610319	-0.201166	-0.181884	0.2712	not rat
nervous_system	240	Pyrimidine metabolism	1 Metabolism	14 Nucleotide metabolism	0.277778	0.576923	0.480769	49	20	33	28	0.681	0.278	0.485	0.394	-0.356255	-0.139089	0.231916	0.270427	not mouse
liver	4742	Taste transduction	5 Organismal Systems	57 Sensory system	0.8	0.4	0.4	5	4	2	2	0.25	0.333	0.222	0.2	-0.219301	0.139649	-0.230783	0.269745	mouse
lung	4977	Vitamin digestion and absorption	5 Organismal Systems	54 Digestive system	0.727273	0.3	0.454545	10	9	3	6	0.476	0.409	0.188	0.462	-0.284606	0.0263789	-0.264981	0.266291	not rat
nervous_system	830	Retinol metabolism	1 Metabolism	18 Metabolism of cofactors and vitamins	0.166667	0.421053	0.388889	17	4	10	8	0.68	0.154	0.526	0.348	-0.562982	-0.174684	0.199049	0.26483	not mouse
nervous_system	62	Fatty acid elongation	1 Metabolism	13 Lipid metabolism	0.571429	0.785714	0.857143	14	8	11	12	0.875	0.5	0.786	0.8	0.152538	-0.216132	0.15021	0.263204	not mouse
kidney	130	Ubiquinone and other terpenoid-quinone biosynthesis	1 Metabolism	18 Metabolism of cofactors and vitamins	0.666667	1	0.777778	9	6	9	7	1	0.667	1	0.875	0.281579	-0.0346279	0.25834	0.26065	rat
spleen	532	Glycosaminoglycan biosynthesis - chondroitin sulfate / dermatan sulfate	1 Metabolism	17 Glycan biosynthesis and metabolism	0.363636	0.571429	0.625	5	10	6	8	0.313	0.667	0.375	0.533	-0.22553	-0.210111	0.153997	0.260503	not mouse
muscle	5330	Allograft rejection	6 Human Diseases	63 Immune diseases	0.6875	0.588235	0.25	15	12	12	5	0.714	0.6	0.667	0.294	-0.262293	0.260347	0.00196724	0.260354	not pig
lung	30	Pentose phosphate pathway	1 Metabolism	11 Carbohydrate metabolism	0.727273	0.416667	0.727273	11	8	6	8	0.846	0.615	0.5	0.667	-0.0533159	-0.151469	-0.211442	0.260097	not rat
nervous_system	40	Pentose and glucuronate interconversions	1 Metabolism	11 Carbohydrate metabolism	0.666667	0.916667	0.538462	12	8	11	8	0.8	0.533	0.733	0.533	0.0896564	0.127579	0.225609	0.259183	rat
kidney	590	Arachidonic acid metabolism	1 Metabolism	13 Lipid metabolism	0.807692	0.678571	0.37037	24	23	23	13	0.667	0.605	0.719	0.464	-0.071431	0.257002	-0.0236548	0.258089	not pig
nervous_system	603	Glycosphingolipid biosynthesis - globo and isoglobo series	1 Metabolism	17 Glycan biosynthesis and metabolism	0.714286	0.833333	0.428571	6	6	5	4	0.667	0.667	0.625	0.444	0.00167141	0.212317	0.145823	0.257571	rat
lung	4742	Taste transduction	5 Organismal Systems	57 Sensory system	0.666667	0.272727	0.5	10	10	4	5	0.526	0.5	0.308	0.333	-0.306544	-0.0499146	-0.251526	0.256431	not rat
muscle	650	Butanoate metabolism	1 Metabolism	11 Carbohydrate metabolism	0.538462	0.7	0.818182	10	10	7	10	0.526	0.526	0.412	0.625	0.0613109	-0.230189	0.112372	0.256153	not mouse
nervous_system	740	Riboflavin metabolism	1 Metabolism	18 Metabolism of cofactors and vitamins	0.428571	0.428571	0.666667	6	4	4	4	0.75	0.5	0.5	0.571	-0.247493	-0.25533	-0.000385002	0.255331	pig
kidney	670	One carbon pool by folate	1 Metabolism	18 Metabolism of cofactors and vitamins	0.888889	0.727273	0.454545	9	8	10	7	0.75	0.667	0.833	0.583	0.0520802	0.248505	-0.050542	0.253593	not pig
heart	3450	Non-homologous end-joining	2 Genetic Information Processing	24 Replication and repair	0.5	0.1	0.3	10	5	1	3	0.769	0.385	0.083	0.3	-0.618564	-0.0344535	-0.247418	0.249805	not rat
kidney	565	Ether lipid metabolism	1 Metabolism	13 Lipid metabolism	0.75	0.571429	0.307692	11	10	11	6	0.579	0.5	0.647	0.375	-0.202942	0.241889	-0.058481	0.248858	not pig
muscle	3030	DNA replication	2 Genetic Information Processing	24 Replication and repair	0.409091	0.333333	0.6	12	19	8	12	0.444	0.704	0.308	0.5	-0.353431	-0.243544	-0.0507083	0.248767	pig
lung	650	Butanoate metabolism	1 Metabolism	11 Carbohydrate metabolism	0.333333	0.307692	0.545455	9	11	8	8	0.5	0.579	0.5	0.571	-0.442798	-0.248182	-0.0137768	0.248564	pig
liver	531	Glycosaminoglycan degradation	1 Metabolism	17 Glycan biosynthesis and metabolism	0.888889	0.5	0.666667	8	9	7	7	0.8	0.9	0.7	0.7	0.0477069	0.00751336	-0.246889	0.247003	not rat
heart	5217	Basal cell carcinoma	6 Human Diseases	62 Cancers: Specific types	0.653846	0.565217	0.24	23	20	13	8	0.59	0.588	0.448	0.308	-0.300188	0.243287	0.00790979	0.243416	not pig
heart	770	Pantothenate and CoA biosynthesis	1 Metabolism	18 Metabolism of cofactors and vitamins	1	0.666667	0.625	7	7	8	6	0.636	0.7	0.8	0.6	0.180535	0.152123	-0.189407	0.242933	mouse
nervous_system	920	Sulfur metabolism	1 Metabolism	12 Energy metabolism	0.5	0.166667	0.428571	5	4	2	5	0.714	0.571	0.286	0.714	-0.502768	-0.11453	-0.213447	0.242233	not rat
heart	4330	Notch signaling pathway	3 Environmental Information Processing	32 Signal transduction	0.8	0.842105	0.473684	19	17	16	9	0.792	0.708	0.696	0.391	0.0810923	0.22415	0.0909471	0.241898	not pig
kidney	4742	Taste transduction	5 Organismal Systems	57 Sensory system	0.785714	0.4	0.5	14	11	7	7	0.636	0.55	0.538	0.583	-0.167158	0.0531867	-0.233856	0.239828	mouse
muscle	592	alpha-Linolenic acid metabolism	1 Metabolism	13 Lipid metabolism	0.857143	0.5	0.5	6	7	6	3	0.462	0.538	0.667	0.333	-0.0698304	0.122678	-0.205565	0.239389	mouse
muscle	340	Histidine metabolism	1 Metabolism	15 Amino acid metabolism	0.4	0.4	0.615385	13	8	8	8	0.65	0.444	0.5	0.5	-0.310582	-0.238914	0.00320131	0.238935	pig
nervous_system	5219	Bladder cancer	6 Human Diseases	62 Cancers: Specific types	0.9	0.85	0.526316	19	19	18	10	0.905	0.905	0.857	0.5	0.172395	0.2372	0.0251749	0.238532	not pig
liver	5320	Autoimmune thyroid disease	6 Human Diseases	63 Immune diseases	0.684211	0.666667	0.315789	18	14	12	7	0.72	0.636	0.571	0.438	-0.179174	0.231966	0.0546594	0.238319	not pig
nervous_system	512	Mucin type O-Glycan biosynthesis	1 Metabolism	17 Glycan biosynthesis and metabolism	0.428571	0.545455	0.666667	11	9	6	9	0.55	0.474	0.353	0.5	-0.179768	-0.217596	0.0870856	0.234376	not mouse
kidney	4977	Vitamin digestion and absorption	5 Organismal Systems	54 Digestive system	0.789474	0.833333	0.473684	17	17	16	11	0.773	0.739	0.8	0.611	0.0702056	0.215835	0.0912419	0.234329	not pig
nervous_system	3040	Spliceosome	2 Genetic Information Processing	21 Transcription	0.605263	0.662338	0.844156	71	51	57	71	0.922	0.662	0.814	0.922	0.0919113	-0.228075	0.0374406	0.231128	pig
spleen	52	Galactose metabolism	1 Metabolism	11 Carbohydrate metabolism	0.846154	0.5	0.714286	12	12	6	12	0.706	0.75	0.4	0.8	0.0527243	-0.0523768	-0.224938	0.230955	not rat
muscle	410	beta-Alanine metabolism	1 Metabolism	16 Metabolism of other amino acids	0.6875	0.733333	0.928571	14	13	12	13	0.737	0.65	0.667	0.867	0.229058	-0.229023	0.02653	0.230555	pig
lung	5310	Asthma	6 Human Diseases	63 Immune diseases	0.882353	0.529412	0.722222	17	15	9	14	0.944	0.882	0.6	0.824	0.0944894	-0.0302966	-0.227499	0.229507	not rat
liver	4710	Circadian rhythm	5 Organismal Systems	510 Environmental adaptation	0.866667	0.6	0.466667	14	14	10	8	0.875	0.875	0.714	0.533	-0.0266429	0.186263	-0.132808	0.228761	mouse
liver	4940	Type I diabetes mellitus	6 Human Diseases	67 Endocrine and metabolic diseases	0.666667	0.833333	0.47619	18	17	15	13	0.692	0.68	0.714	0.722	0.00399581	0.149883	0.170957	0.227357	rat
muscle	760	Nicotinate and nicotinamide metabolism	1 Metabolism	18 Metabolism of cofactors and vitamins	0.9	0.7	0.5	9	10	8	6	0.563	0.625	0.533	0.4	0.0696859	0.20957	-0.0838205	0.225711	mouse
heart	563	Glycosylphosphatidylinositol(GPI)-anchor biosynthesis	1 Metabolism	17 Glycan biosynthesis and metabolism	0.4	0.666667	0.5	7	7	8	8	0.412	0.412	0.533	0.615	-0.225321	-0.0616465	0.217051	0.225636	not mouse
lung	72	Synthesis and degradation of ketone bodies	1 Metabolism	13 Lipid metabolism	0.375	0.375	0.571429	6	5	5	5	0.75	0.625	0.625	0.714	-0.365234	-0.225273	0.00622594	0.225359	pig
muscle	790	Folate biosynthesis	1 Metabolism	18 Metabolism of cofactors and vitamins	0.857143	0.5	0.571429	7	6	5	4	0.875	0.75	0.714	0.5	-0.0269591	0.0662345	-0.21441	0.224407	mouse
lung	130	Ubiquinone and other terpenoid-quinone biosynthesis	1 Metabolism	18 Metabolism of cofactors and vitamins	0.5	0.428571	0.666667	5	4	5	5	0.556	0.444	0.625	0.714	-0.208108	-0.218122	-0.0469303	0.223114	pig
lung	900	Terpenoid backbone biosynthesis	1 Metabolism	19 Metabolism of terpenoids and polyketides	0.533333	0.571429	0.75	11	12	11	10	0.647	0.667	0.611	0.625	-0.0569371	-0.22049	0.0279385	0.222253	pig
muscle	4340	Hedgehog signaling pathway	3 Environmental Information Processing	32 Signal transduction	0.625	0.434783	0.208333	22	17	11	7	0.733	0.607	0.5	0.318	-0.410677	0.211176	-0.0669841	0.221545	not pig
muscle	5310	Asthma	6 Human Diseases	63 Immune diseases	0.692308	0.692308	0.357143	13	9	9	6	0.765	0.563	0.643	0.462	-0.135032	0.211784	0.0634512	0.221085	not pig
muscle	603	Glycosphingolipid biosynthesis - globo and isoglobo series	1 Metabolism	17 Glycan biosynthesis and metabolism	0.25	0.5	0.25	7	3	5	3	0.778	0.333	0.714	0.375	-0.55465	0.00396339	0.221025	0.221061	rat
kidney	4115	p53 signaling pathway	4 Cellular Processes	42 Cell growth and death	0.785714	0.651163	0.395349	39	36	32	21	0.765	0.75	0.653	0.5	-0.0844386	0.216967	-0.0329376	0.219453	not pig
liver	510	N-Glycan biosynthesis	1 Metabolism	17 Glycan biosynthesis and metabolism	0.62963	0.5	0.758621	25	19	20	26	0.694	0.576	0.625	0.743	-0.0400543	-0.2002	-0.0893331	0.219227	pig
heart	4913	Ovarian steroidogenesis	5 Organismal Systems	52 Endocrine system	0.882353	0.555556	0.555556	17	15	11	11	0.586	0.6	0.423	0.524	0.00960486	0.109845	-0.187296	0.217131	mouse
kidney	5310	Asthma	6 Human Diseases	63 Immune diseases	0.916667	0.583333	0.615385	12	11	7	9	0.706	0.647	0.5	0.692	0.0805294	0.0894095	-0.196277	0.215682	mouse
lung	5414	Dilated cardiomyopathy	6 Human Diseases	66 Cardiovascular diseases	0.571429	0.447368	0.69697	28	38	27	28	0.549	0.776	0.587	0.636	-0.139644	-0.198792	-0.0831608	0.215485	pig
liver	5414	Dilated cardiomyopathy	6 Human Diseases	66 Cardiovascular diseases	0.521739	0.478261	0.695652	23	12	11	16	0.479	0.308	0.306	0.432	-0.149933	-0.213661	-0.0274997	0.215424	pig
liver	5412	Arrhythmogenic right ventricular cardiomyopathy (ARVC)	6 Human Diseases	66 Cardiovascular diseases	0.714286	0.5	0.761905	21	15	12	16	0.538	0.455	0.414	0.516	0.00859497	-0.158697	-0.144904	0.2149	not rat
heart	590	Arachidonic acid metabolism	1 Metabolism	13 Lipid metabolism	0.72	0.517241	0.32	23	20	21	10	0.605	0.625	0.7	0.476	-0.243495	0.199043	-0.0810074	0.214896	mouse
kidney	4672	Intestinal immune network for IgA production	5 Organismal Systems	51 Immune system	0.894737	0.833333	0.545455	18	18	15	16	0.621	0.621	0.625	0.762	0.171323	0.213954	0.0137621	0.214396	not pig
muscle	5217	Basal cell carcinoma	6 Human Diseases	62 Cancers: Specific types	0.677419	0.538462	0.285714	26	26	14	10	0.667	0.703	0.438	0.323	-0.275256	0.210805	-0.0331348	0.213394	not pig
heart	4950	Maturity onset diabetes of the young	6 Human Diseases	67 Endocrine and metabolic diseases	0.6	0.333333	0.2	5	3	3	1	0.357	0.3	0.333	0.091	-0.488246	0.171987	-0.125582	0.212956	mouse
lung	4918	Thyroid hormone synthesis	5 Organismal Systems	52 Endocrine system	0.552632	0.432432	0.676471	30	29	23	27	0.625	0.592	0.548	0.659	-0.170967	-0.197207	-0.0795513	0.212647	pig
muscle	30	Pentose phosphate pathway	1 Metabolism	11 Carbohydrate metabolism	0.583333	0.7	0.8	9	10	8	9	0.692	0.769	0.615	0.692	0.0751399	-0.192448	0.0853833	0.210538	not mouse
lung	5410	Hypertrophic cardiomyopathy (HCM)	6 Human Diseases	66 Cardiovascular diseases	0.578947	0.571429	0.766667	27	33	28	26	0.574	0.733	0.667	0.65	-0.0217829	-0.2099	-0.00384887	0.209935	pig
nervous_system	480	Glutathione metabolism	1 Metabolism	16 Metabolism of other amino acids	0.636364	0.818182	0.5	21	15	19	15	0.808	0.6	0.826	0.577	-0.00720163	0.110392	0.176416	0.208108	rat
nervous_system	500	Starch and sucrose metabolism	1 Metabolism	11 Carbohydrate metabolism	0.470588	0.625	0.666667	15	10	11	10	0.714	0.476	0.579	0.526	-0.11051	-0.170029	0.119235	0.20767	not mouse
spleen	980	Metabolism of xenobiotics by cytochrome P450	1 Metabolism	111 Xenobiotics biodegradation and metabolism	0.444444	0.5625	0.642857	14	12	11	9	0.7	0.5	0.458	0.529	-0.17543	-0.185011	0.0924464	0.206822	not mouse
spleen	860	Porphyrin and chlorophyll metabolism	1 Metabolism	18 Metabolism of cofactors and vitamins	0.625	0.785714	0.833333	12	14	13	10	0.632	0.7	0.684	0.526	0.167786	-0.169412	0.11825	0.206599	not mouse
muscle	590	Arachidonic acid metabolism	1 Metabolism	13 Lipid metabolism	0.68	0.5	0.291667	22	20	20	9	0.611	0.541	0.69	0.391	-0.292546	0.195029	-0.0643365	0.205367	not pig
liver	5330	Allograft rejection	6 Human Diseases	63 Immune diseases	0.736842	0.764706	0.444444	17	16	13	9	0.773	0.762	0.722	0.563	-0.016129	0.189369	0.077801	0.204728	not pig
spleen	900	Terpenoid backbone biosynthesis	1 Metabolism	19 Metabolism of terpenoids and polyketides	0.5	0.615385	0.7	10	11	11	7	0.588	0.611	0.611	0.412	-0.0798572	-0.184153	0.0887457	0.204421	not mouse
lung	4710	Circadian rhythm	5 Organismal Systems	510 Environmental adaptation	0.583333	0.545455	0.75	10	9	7	11	0.625	0.563	0.467	0.733	-0.0444179	-0.20283	-0.0240811	0.204255	pig
lung	5412	Arrhythmogenic right ventricular cardiomyopathy (ARVC)	6 Human Diseases	66 Cardiovascular diseases	0.575758	0.535714	0.740741	24	28	19	23	0.571	0.7	0.5	0.639	-0.0597962	-0.202604	-0.0252872	0.204176	pig
nervous_system	4360	Axon guidance	5 Organismal Systems	58 Development	0.881579	0.69863	0.513889	72	71	52	37	0.911	0.899	0.684	0.493	0.0670712	0.188557	-0.0745616	0.202764	mouse
lung	120	Primary bile acid biosynthesis	1 Metabolism	13 Lipid metabolism	0.714286	0.666667	0.375	6	6	4	5	0.545	0.545	0.4	0.5	-0.127053	0.200844	0.0277297	0.202749	not pig
kidney	360	Phenylalanine metabolism	1 Metabolism	15 Amino acid metabolism	0.714286	0.866667	0.923077	13	11	15	12	0.867	0.733	1	0.857	0.317787	-0.167684	0.109537	0.200291	not mouse
liver	512	Mucin type O-Glycan biosynthesis	1 Metabolism	17 Glycan biosynthesis and metabolism	0.285714	0.25	0.428571	5	4	5	5	0.263	0.308	0.417	0.417	-0.572636	-0.19925	-0.0114484	0.199579	pig
lung	4950	Maturity onset diabetes of the young	6 Human Diseases	67 Endocrine and metabolic diseases	0.285714	0.25	0.428571	6	3	4	4	0.429	0.2	0.667	0.364	-0.572636	-0.19925	-0.0114484	0.199579	pig
spleen	4713	Circadian entrainment	5 Organismal Systems	510 Environmental adaptation	0.583333	0.416667	0.652174	17	21	17	21	0.436	0.447	0.405	0.538	-0.177756	-0.167104	-0.108348	0.199156	pig
spleen	100	Steroid biosynthesis	1 Metabolism	13 Lipid metabolism	0.666667	0.4	0.3	7	8	7	6	0.438	0.533	0.438	0.462	-0.352839	0.149215	-0.131516	0.198901	mouse
muscle	4350	TGF-beta signaling pathway	3 Environmental Information Processing	32 Signal transduction	0.866667	0.767442	0.522727	43	41	33	24	0.896	0.837	0.767	0.545	0.104025	0.196019	-0.0144428	0.196551	not pig
lung	4070	Phosphatidylinositol signaling system	3 Environmental Information Processing	32 Signal transduction	0.475	0.414634	0.612903	25	34	33	25	0.521	0.667	0.717	0.521	-0.262237	-0.19316	-0.0344124	0.196202	pig
heart	260	Glycine, serine and threonine metabolism	1 Metabolism	15 Amino acid metabolism	0.705882	0.611111	0.352941	16	13	13	7	0.593	0.591	0.591	0.333	-0.177117	0.195963	-0.00563847	0.196044	not pig
lung	4724	Glutamatergic synapse	5 Organismal Systems	56 Nervous system	0.657895	0.454545	0.6875	28	35	20	26	0.5	0.593	0.444	0.5	-0.0934934	-0.143951	-0.132962	0.195961	not rat
spleen	640	Propanoate metabolism	1 Metabolism	11 Carbohydrate metabolism	0.588235	0.736842	0.777778	17	10	16	15	0.739	0.435	0.727	0.652	0.0858523	-0.16044	0.112512	0.195959	not mouse
kidney	100	Steroid biosynthesis	1 Metabolism	13 Lipid metabolism	0.785714	0.846154	0.533333	12	13	12	11	0.706	0.765	0.75	0.688	0.111363	0.17088	0.0959001	0.195951	not pig
muscle	531	Glycosaminoglycan degradation	1 Metabolism	17 Glycan biosynthesis and metabolism	0.333333	0.555556	0.375	7	5	7	4	0.636	0.455	0.636	0.4	-0.401486	-0.0334683	0.19282	0.195703	not mouse
kidney	4976	Bile secretion	5 Organismal Systems	54 Digestive system	0.76	0.702128	0.428571	47	41	33	23	0.887	0.774	0.647	0.657	-0.0491465	0.193773	0.017845	0.194593	not pig
liver	100	Steroid biosynthesis	1 Metabolism	13 Lipid metabolism	0.882353	0.647059	0.875	16	16	12	14	0.941	0.941	0.857	1	0.254354	-0.113042	-0.158374	0.194579	not rat
liver	4672	Intestinal immune network for IgA production	5 Organismal Systems	51 Immune system	0.761905	0.65	0.409091	20	17	13	11	0.714	0.654	0.619	0.524	-0.0899927	0.19333	-0.0199943	0.194361	not pig
kidney	250	Alanine, aspartate and glutamate metabolism	1 Metabolism	15 Amino acid metabolism	0.772727	0.583333	0.818182	22	17	16	18	0.759	0.586	0.615	0.75	0.122882	-0.145822	-0.127592	0.193762	not rat
liver	3450	Non-homologous end-joining	2 Genetic Information Processing	24 Replication and repair	0.6	0.272727	0.363636	10	6	4	5	0.769	0.462	0.333	0.417	-0.425148	0.0231139	-0.191199	0.192591	not rat
nervous_system	4020	Calcium signaling pathway	3 Environmental Information Processing	32 Signal transduction	0.829787	0.802198	0.522727	87	85	77	47	0.784	0.78	0.72	0.452	0.103829	0.188029	0.035599	0.191369	not pig
lung	980	Metabolism of xenobiotics by cytochrome P450	1 Metabolism	111 Xenobiotics biodegradation and metabolism	0.869565	0.652174	0.521739	21	22	17	14	0.808	0.846	0.708	0.7	0.0382407	0.161098	-0.102471	0.190926	mouse
nervous_system	4964	Proximal tubule bicarbonate reclamation	5 Organismal Systems	55 Excretory system	0.8	1	0.733333	13	14	13	13	0.765	0.824	0.765	0.813	0.328422	0.0699472	0.176959	0.190281	rat
muscle	563	Glycosylphosphatidylinositol(GPI)-anchor biosynthesis	1 Metabolism	17 Glycan biosynthesis and metabolism	0.666667	0.5	0.3	5	5	7	8	0.294	0.294	0.467	0.5	-0.294896	0.181499	-0.0566799	0.190143	not pig
heart	4610	Complement and coagulation cascades	5 Organismal Systems	51 Immune system	0.702128	0.456522	0.347826	46	34	21	16	0.939	0.791	0.618	0.457	-0.271831	0.148142	-0.118247	0.189548	mouse
heart	910	Nitrogen metabolism	1 Metabolism	12 Energy metabolism	0.6	0.6	0.3	10	6	6	3	0.667	0.462	0.462	0.5	-0.273712	0.179055	0.0615983	0.189354	not pig
lung	4913	Ovarian steroidogenesis	5 Organismal Systems	52 Endocrine system	0.777778	0.5	0.6875	15	17	12	12	0.517	0.567	0.444	0.429	-0.001054	-0.0668282	-0.177065	0.189257	not rat
muscle	4614	Renin-angiotensin system	5 Organismal Systems	52 Endocrine system	0.692308	0.769231	0.461538	13	9	10	6	1	0.692	0.909	0.6	-0.027803	0.154123	0.108091	0.188249	rat
heart	4340	Hedgehog signaling pathway	3 Environmental Information Processing	32 Signal transduction	0.571429	0.4	0.2	19	14	9	5	0.633	0.583	0.474	0.25	-0.465371	0.178626	-0.0570732	0.187522	not pig
lung	512	Mucin type O-Glycan biosynthesis	1 Metabolism	17 Glycan biosynthesis and metabolism	0.1875	0.285714	0.333333	11	8	7	9	0.55	0.444	0.412	0.5	-0.663258	-0.163623	0.0910711	0.18726	not mouse
heart	4964	Proximal tubule bicarbonate reclamation	5 Organismal Systems	55 Excretory system	0.714286	0.769231	0.466667	12	12	11	10	0.706	0.857	0.688	0.714	-0.0126067	0.16152	0.0931341	0.186447	not pig
muscle	5140	Leishmaniasis	6 Human Diseases	610 Infectious diseases: Parasitic	0.833333	0.837838	0.552632	35	31	33	24	0.833	0.775	0.805	0.615	0.144383	0.177751	0.056257	0.186441	not pig
muscle	4610	Complement and coagulation cascades	5 Organismal Systems	51 Immune system	0.564103	0.55	0.25641	39	22	23	10	0.813	0.512	0.657	0.278	-0.348639	0.178659	0.0529697	0.186346	not pig
spleen	5020	Prion diseases	6 Human Diseases	64 Neurodegenerative diseases	0.809524	0.85	1	20	18	17	20	0.87	0.783	0.81	0.952	0.406812	-0.184239	0.0254792	0.185993	pig
muscle	670	One carbon pool by folate	1 Metabolism	18 Metabolism of cofactors and vitamins	0.5	0.5	0.2	9	9	6	3	0.75	0.818	0.545	0.3	-0.446813	0.173701	0.064308	0.185223	not pig
liver	5332	Graft-versus-host disease	6 Human Diseases	63 Immune diseases	0.8125	0.8125	0.529412	16	13	13	10	0.8	0.722	0.765	0.667	0.104278	0.177068	0.053746	0.185045	not pig
muscle	4370	VEGF signaling pathway	3 Environmental Information Processing	32 Signal transduction	0.958333	0.8	0.625	24	23	21	15	0.8	0.821	0.778	0.6	0.234818	0.173464	-0.0624744	0.184371	mouse
spleen	260	Glycine, serine and threonine metabolism	1 Metabolism	15 Amino acid metabolism	0.384615	0.416667	0.538462	10	8	7	10	0.435	0.333	0.292	0.526	-0.355576	-0.180762	0.0352239	0.184162	pig
lung	562	Inositol phosphate metabolism	1 Metabolism	11 Carbohydrate metabolism	0.483871	0.5	0.64	21	25	24	20	0.538	0.61	0.649	0.526	-0.191619	-0.182392	0.0203361	0.183523	pig
nervous_system	1040	Biosynthesis of unsaturated fatty acids	1 Metabolism	13 Lipid metabolism	0.727273	0.833333	0.916667	11	8	11	12	0.846	0.571	0.786	0.857	0.301786	-0.166615	0.0769227	0.183514	not mouse
muscle	5332	Graft-versus-host disease	6 Human Diseases	63 Immune diseases	0.714286	0.714286	0.428571	13	11	11	7	0.765	0.611	0.647	0.467	-0.067308	0.173885	0.0567325	0.182906	not pig
kidney	4122	Sulfur relay system	2 Genetic Information Processing	23 Folding, sorting and degradation	0.857143	1	0.714286	6	7	6	6	0.667	0.778	0.667	0.75	0.348497	0.114765	0.142081	0.182642	rat
nervous_system	591	Linoleic acid metabolism	1 Metabolism	13 Lipid metabolism	0.230769	0.384615	0.1	9	7	9	2	0.6	0.467	0.75	0.154	-0.72214	0.075227	0.165781	0.182051	rat
lung	3030	DNA replication	2 Genetic Information Processing	24 Replication and repair	0.52381	0.263158	0.45	18	14	6	11	0.667	0.519	0.231	0.423	-0.420868	-0.0879092	-0.159406	0.182039	not rat
heart	4971	Gastric acid secretion	5 Organismal Systems	54 Digestive system	0.617647	0.727273	0.428571	33	22	24	17	0.702	0.579	0.615	0.567	-0.113068	0.127737	0.129424	0.181845	rat
liver	30	Pentose phosphate pathway	1 Metabolism	11 Carbohydrate metabolism	0.769231	0.615385	0.833333	12	11	9	10	0.923	0.846	0.75	0.769	0.148619	-0.149269	-0.103204	0.181473	not rat
lung	4911	Insulin secretion	5 Organismal Systems	52 Endocrine system	0.463415	0.342105	0.540541	30	30	21	27	0.526	0.577	0.477	0.551	-0.354083	-0.165428	-0.0721804	0.18049	pig
heart	4970	Salivary secretion	5 Organismal Systems	54 Digestive system	0.675	0.675	0.390244	39	28	28	18	0.813	0.636	0.622	0.474	-0.134737	0.171024	0.0576784	0.180489	not pig
muscle	4913	Ovarian steroidogenesis	5 Organismal Systems	52 Endocrine system	0.590909	0.65	0.35	19	16	14	8	0.613	0.533	0.538	0.333	-0.219743	0.150951	0.098749	0.180382	not pig
heart	4710	Circadian rhythm	5 Organismal Systems	510 Environmental adaptation	0.866667	0.666667	0.533333	15	13	10	8	0.938	0.813	0.667	0.533	0.0519988	0.155105	-0.0911721	0.179916	mouse
spleen	4610	Complement and coagulation cascades	5 Organismal Systems	51 Immune system	0.484848	0.382353	0.575758	32	17	15	20	0.696	0.415	0.395	0.625	-0.297807	-0.169099	-0.0603884	0.179558	pig
lung	5320	Autoimmune thyroid disease	6 Human Diseases	63 Immune diseases	0.761905	0.47619	0.47619	21	16	10	10	0.913	0.667	0.5	0.455	-0.15043	0.0841955	-0.158375	0.179364	mouse
spleen	340	Histidine metabolism	1 Metabolism	15 Amino acid metabolism	0.363636	0.363636	0.5	9	6	6	9	0.529	0.353	0.375	0.6	-0.420956	-0.178417	0.0139713	0.178964	pig
lung	4727	GABAergic synapse	5 Organismal Systems	56 Nervous system	0.515152	0.3	0.5	24	26	15	18	0.48	0.51	0.441	0.563	-0.374285	-0.120036	-0.132384	0.178701	not rat
nervous_system	360	Phenylalanine metabolism	1 Metabolism	15 Amino acid metabolism	0.909091	0.692308	0.9	10	11	12	9	0.714	0.733	0.8	0.643	0.310321	-0.104262	-0.14503	0.178618	not rat
kidney	450	Selenocompound metabolism	1 Metabolism	16 Metabolism of other amino acids	0.75	0.909091	0.636364	10	11	11	8	0.833	0.917	0.917	0.727	0.189976	0.0911793	0.153515	0.178551	rat
spleen	4930	Type II diabetes mellitus	6 Human Diseases	67 Endocrine and metabolic diseases	0.681818	0.590909	0.789474	18	19	17	16	0.6	0.633	0.586	0.533	0.0599149	-0.168046	-0.0591286	0.178145	pig
heart	4742	Taste transduction	5 Organismal Systems	57 Sensory system	0.777778	0.555556	0.444444	9	7	5	4	0.529	0.467	0.385	0.333	-0.114745	0.143172	-0.105394	0.177781	mouse
nervous_system	790	Folate biosynthesis	1 Metabolism	18 Metabolism of cofactors and vitamins	0.375	0.571429	0.375	7	4	4	4	0.875	0.5	0.571	0.5	-0.369314	-0.00663932	0.177547	0.177672	rat
lung	630	Glyoxylate and dicarboxylate metabolism	1 Metabolism	11 Carbohydrate metabolism	0.529412	0.625	0.692308	13	13	13	9	0.619	0.619	0.684	0.5	-0.0626855	-0.159649	0.0777282	0.177566	not mouse
liver	3022	Basal transcription factors	2 Genetic Information Processing	21 Transcription	0.47619	0.588235	0.631579	15	16	12	16	0.536	0.571	0.462	0.593	-0.149783	-0.151253	0.0924154	0.177252	not mouse
nervous_system	3410	Base excision repair	2 Genetic Information Processing	24 Replication and repair	0.35	0.5	0.47619	20	7	10	11	0.69	0.241	0.357	0.379	-0.363752	-0.122683	0.127854	0.177195	not mouse
nervous_system	30	Pentose phosphate pathway	1 Metabolism	11 Carbohydrate metabolism	0.545455	0.727273	0.666667	11	6	8	9	0.846	0.462	0.615	0.692	-0.0099698	-0.0980135	0.146986	0.176668	not mouse
spleen	4960	Aldosterone-regulated sodium reabsorption	5 Organismal Systems	55 Excretory system	0.647059	0.555556	0.75	14	14	14	14	0.538	0.538	0.519	0.609	-0.00342778	-0.166374	-0.0580476	0.176209	pig
nervous_system	590	Arachidonic acid metabolism	1 Metabolism	13 Lipid metabolism	0.4375	0.53125	0.233333	29	17	20	8	0.806	0.459	0.645	0.242	-0.443161	0.124893	0.124294	0.176202	rat
muscle	4710	Circadian rhythm	5 Organismal Systems	510 Environmental adaptation	0.857143	0.733333	0.533333	14	12	12	9	0.875	0.75	0.8	0.563	0.085376	0.171666	-0.0350755	0.175213	not pig
nervous_system	280	Valine, leucine and isoleucine degradation	1 Metabolism	15 Amino acid metabolism	0.677419	0.787879	0.848485	30	22	29	31	0.857	0.629	0.853	0.939	0.207037	-0.15338	0.083835	0.174796	not mouse
spleen	10	Glycolysis / Gluconeogenesis	1 Metabolism	11 Carbohydrate metabolism	0.625	0.727273	0.791667	21	18	17	22	0.677	0.6	0.567	0.733	0.108915	-0.155354	0.0796735	0.174593	not mouse
lung	532	Glycosaminoglycan biosynthesis - chondroitin sulfate / dermatan sulfate	1 Metabolism	17 Glycan biosynthesis and metabolism	0.454545	0.363636	0.545455	9	7	6	8	0.6	0.467	0.375	0.533	-0.343548	-0.166981	-0.0508965	0.174565	pig
liver	760	Nicotinate and nicotinamide metabolism	1 Metabolism	18 Metabolism of cofactors and vitamins	0.666667	0.75	0.461538	10	10	11	9	0.625	0.714	0.846	0.643	-0.0530839	0.134558	0.110408	0.174057	rat
liver	910	Nitrogen metabolism	1 Metabolism	12 Energy metabolism	0.777778	0.555556	0.75	8	8	6	6	0.533	0.571	0.5	0.545	0.0686488	-0.098281	-0.143228	0.173705	not rat
lung	4612	Antigen processing and presentation	5 Organismal Systems	51 Immune system	0.8	0.764706	0.942857	34	29	26	34	0.895	0.763	0.788	0.919	0.317842	-0.171582	-0.0250698	0.173403	pig
liver	3030	DNA replication	2 Genetic Information Processing	24 Replication and repair	0.5	0.333333	0.529412	15	15	9	11	0.556	0.556	0.346	0.458	-0.345672	-0.140409	-0.101207	0.173082	not rat
nervous_system	52	Galactose metabolism	1 Metabolism	11 Carbohydrate metabolism	0.466667	0.4	0.571429	13	9	8	9	0.722	0.5	0.5	0.6	-0.300205	-0.169452	-0.0347982	0.172988	pig
kidney	4920	Adipocytokine signaling pathway	5 Organismal Systems	52 Endocrine system	0.875	0.851064	0.595745	46	44	41	29	0.902	0.863	0.837	0.644	0.200898	0.169657	0.033665	0.172965	not pig
nervous_system	1212	Fatty acid metabolism	1 Metabolism	10 Global and overview maps	0.625	0.78125	0.771429	31	21	26	31	0.838	0.568	0.722	0.861	0.128044	-0.121935	0.122574	0.172895	not mouse
muscle	500	Starch and sucrose metabolism	1 Metabolism	11 Carbohydrate metabolism	0.789474	0.555556	0.473684	17	17	11	11	0.85	0.85	0.647	0.611	-0.0907465	0.126159	-0.116636	0.171814	mouse
liver	4330	Notch signaling pathway	3 Environmental Information Processing	32 Signal transduction	0.777778	0.705882	0.470588	17	15	12	8	0.68	0.682	0.522	0.348	-0.0119502	0.171043	0.00386757	0.171087	not pig
muscle	514	Other types of O-glycan biosynthesis	1 Metabolism	17 Glycan biosynthesis and metabolism	0.538462	0.25	0.25	10	10	5	5	0.435	0.5	0.25	0.217	-0.540453	0.0735172	-0.154036	0.17068
liver	51	Fructose and mannose metabolism	1 Metabolism	11 Carbohydrate metabolism	0.733333	0.6	0.8	15	11	9	12	0.938	0.647	0.563	0.75	0.099905	-0.146595	-0.0871977	0.170568
kidney	982	Drug metabolism - cytochrome P450	1 Metabolism	111 Xenobiotics biodegradation and metabolism	0.653846	0.846154	0.75	24	19	24	18	0.923	0.731	0.96	0.857	0.168695	-0.0690229	0.155001	0.169675
lung	592	alpha-Linolenic acid metabolism	1 Metabolism	13 Lipid metabolism	0.666667	0.777778	0.5	8	7	8	4	0.615	0.538	0.667	0.308	-0.0139042	0.113133	0.126433	0.16966
lung	5150	Staphylococcus aureus infection	6 Human Diseases	68 Infectious diseases: Bacterial	0.826087	0.666667	0.869565	23	19	17	20	0.92	0.76	0.739	0.833	0.231429	-0.131727	-0.106362	0.169307
spleen	5220	Chronic myeloid leukemia	6 Human Diseases	62 Cancers: Specific types	0.818182	0.681818	0.883721	42	38	32	39	0.933	0.792	0.711	0.83	0.244346	-0.14214	-0.091625	0.169112
lung	4720	Long-term potentiation	5 Organismal Systems	56 Nervous system	0.714286	0.526316	0.722222	17	19	12	14	0.68	0.731	0.6	0.667	2.56779e-05	-0.118844	-0.120297	0.169102
muscle	5340	Primary immunodeficiency	6 Human Diseases	63 Immune diseases	0.266667	0.428571	0.1875	14	5	6	5	0.538	0.2	0.353	0.227	-0.62436	0.0389736	0.164449	0.169005
kidney	51	Fructose and mannose metabolism	1 Metabolism	11 Carbohydrate metabolism	0.733333	0.733333	0.466667	15	11	11	7	0.882	0.688	0.688	0.438	-0.0229041	0.159853	0.0538578	0.168682
spleen	4913	Ovarian steroidogenesis	5 Organismal Systems	52 Endocrine system	0.5	0.538462	0.642857	13	11	7	10	0.591	0.44	0.25	0.4	-0.158726	-0.163832	0.0382552	0.168239
spleen	140	Steroid hormone biosynthesis	1 Metabolism	13 Lipid metabolism	0.3	0.375	0.428571	6	7	5	4	0.353	0.389	0.227	0.286	-0.492331	-0.151454	0.0727875	0.168037
liver	4720	Long-term potentiation	5 Organismal Systems	56 Nervous system	0.684211	0.526316	0.722222	18	14	11	13	0.72	0.583	0.611	0.65	-0.0165574	-0.134511	-0.100699	0.168028
spleen	511	Other glycan degradation	1 Metabolism	17 Glycan biosynthesis and metabolism	0.545455	0.727273	0.636364	9	8	10	9	0.643	0.571	0.833	0.75	-0.0281576	-0.0740677	0.150738	0.167952
muscle	5320	Autoimmune thyroid disease	6 Human Diseases	63 Immune diseases	0.5	0.5	0.222222	17	10	10	5	0.739	0.476	0.526	0.294	-0.433476	0.156141	0.0615564	0.167837
heart	5014	Amyotrophic lateral sclerosis (ALS)	6 Human Diseases	64 Neurodegenerative diseases	0.814815	0.785714	0.535714	27	22	23	16	0.871	0.786	0.742	0.571	0.0938169	0.164646	0.0314119	0.167615
lung	5210	Colorectal cancer	6 Human Diseases	62 Cancers: Specific types	0.742857	0.657143	0.84375	32	29	26	27	0.8	0.725	0.684	0.692	0.164525	-0.157758	-0.0560576	0.167421
kidney	72	Synthesis and degradation of ketone bodies	1 Metabolism	13 Lipid metabolism	1	1	0.75	8	8	8	6	1	1	1	0.857	0.448702	0.160959	0.0445681	0.167015
nervous_system	3440	Homologous recombination	2 Genetic Information Processing	24 Replication and repair	0.363636	0.181818	0.363636	10	5	3	5	0.455	0.263	0.15	0.25	-0.608151	-0.129359	-0.105209	0.166741
spleen	4728	Dopaminergic synapse	5 Organismal Systems	56 Nervous system	0.714286	0.5	0.684211	31	29	26	33	0.633	0.527	0.52	0.673	-0.038037	-0.0973025	-0.135284	0.166642
lung	5216	Thyroid cancer	6 Human Diseases	62 Cancers: Specific types	0.809524	0.714286	0.904762	21	17	15	19	0.955	0.773	0.682	0.905	0.271013	-0.152795	-0.0642911	0.16577
lung	4973	Carbohydrate digestion and absorption	5 Organismal Systems	54 Digestive system	0.5625	0.352941	0.533333	13	12	10	10	0.5	0.522	0.455	0.556	-0.297496	-0.10462	-0.127746	0.16512
nervous_system	4973	Carbohydrate digestion and absorption	5 Organismal Systems	54 Digestive system	0.611111	0.75	0.75	15	14	13	13	0.577	0.538	0.52	0.591	0.0894176	-0.122326	0.110891	0.165108
kidney	4370	VEGF signaling pathway	3 Environmental Information Processing	32 Signal transduction	0.8	0.916667	0.652174	23	22	23	15	0.793	0.786	0.821	0.577	0.231424	0.107177	0.124645	0.164387
muscle	601	Glycosphingolipid biosynthesis - lacto and neolacto series	1 Metabolism	17 Glycan biosynthesis and metabolism	0.444444	0.166667	0.142857	6	7	1	2	0.5	0.538	0.111	0.2	-0.704885	0.082305	-0.141868	0.164014
lung	52	Galactose metabolism	1 Metabolism	11 Carbohydrate metabolism	0.625	0.375	0.529412	14	12	8	12	0.778	0.706	0.533	0.8	-0.252606	-0.0618434	-0.15148	0.163618
lung	4340	Hedgehog signaling pathway	3 Environmental Information Processing	32 Signal transduction	0.608696	0.5	0.285714	20	17	10	7	0.667	0.607	0.417	0.259	-0.335434	0.16259	-0.0171351	0.16349
lung	3022	Basal transcription factors	2 Genetic Information Processing	21 Transcription	0.35	0.421053	0.47619	14	13	13	17	0.5	0.464	0.5	0.63	-0.409496	-0.14817	0.0687733	0.163353
lung	533	Glycosaminoglycan biosynthesis - keratan sulfate	1 Metabolism	17 Glycan biosynthesis and metabolism	0.636364	0.363636	0.363636	8	10	7	7	0.667	0.833	0.583	0.7	-0.352423	0.0714047	-0.146862	0.163301
muscle	4672	Intestinal immune network for IgA production	5 Organismal Systems	51 Immune system	0.684211	0.65	0.4	18	14	15	10	0.643	0.538	0.714	0.455	-0.138288	0.160042	0.0317595	0.163163
kidney	3450	Non-homologous end-joining	2 Genetic Information Processing	24 Replication and repair	0.4	0.222222	0.4	9	5	2	5	0.692	0.385	0.167	0.417	-0.542864	-0.126108	-0.103171	0.162934
spleen	5320	Autoimmune thyroid disease	6 Human Diseases	63 Immune diseases	0.916667	0.833333	0.625	24	22	20	15	1	0.88	0.833	0.682	0.231157	0.16252	-0.0103777	0.162851
spleen	5211	Renal cell carcinoma	6 Human Diseases	62 Cancers: Specific types	0.705882	0.727273	0.852941	32	26	25	31	0.865	0.703	0.676	0.861	0.190289	-0.161641	0.0193807	0.162798
liver	532	Glycosaminoglycan biosynthesis - chondroitin sulfate / dermatan sulfate	1 Metabolism	17 Glycan biosynthesis and metabolism	0.4	0.125	0.25	5	2	4	5	0.313	0.154	0.25	0.313	-0.689227	-0.0389632	-0.157354	0.162107
lung	140	Steroid hormone biosynthesis	1 Metabolism	13 Lipid metabolism	0.5	0.583333	0.307692	10	11	9	7	0.435	0.478	0.429	0.412	-0.333891	0.115505	0.113336	0.161823
spleen	4970	Salivary secretion	5 Organismal Systems	54 Digestive system	0.580645	0.517241	0.68	20	29	24	22	0.465	0.644	0.558	0.537	-0.104261	-0.158024	-0.0347754	0.161805
spleen	71	Fatty acid degradation	1 Metabolism	13 Lipid metabolism	0.481481	0.571429	0.615385	23	17	21	19	0.767	0.586	0.724	0.704	-0.166323	-0.141126	0.0783954	0.161439
spleen	5150	Staphylococcus aureus infection	6 Human Diseases	68 Infectious diseases: Bacterial	0.782609	0.565217	0.73913	22	19	14	18	0.88	0.76	0.583	0.818	0.0703869	-0.0840561	-0.1378	0.161413
lung	340	Histidine metabolism	1 Metabolism	15 Amino acid metabolism	0.538462	0.666667	0.666667	11	9	9	9	0.55	0.5	0.563	0.6	-0.0489425	-0.121222	0.106188	0.161154
liver	1040	Biosynthesis of unsaturated fatty acids	1 Metabolism	13 Lipid metabolism	0.857143	0.846154	1	12	14	12	12	0.923	1	0.923	0.857	0.43084	-0.160676	-0.00842925	0.160897
nervous_system	562	Inositol phosphate metabolism	1 Metabolism	11 Carbohydrate metabolism	0.657143	0.84375	0.71875	32	26	27	23	0.8	0.634	0.711	0.605	0.150364	-0.0433877	0.154924	0.160885
liver	5310	Asthma	6 Human Diseases	63 Immune diseases	0.846154	0.666667	0.538462	12	12	8	8	0.75	0.8	0.667	0.571	0.0437662	0.140367	-0.0784403	0.160797
lung	4961	Endocrine and other factor-regulated calcium reabsorption	5 Organismal Systems	55 Excretory system	0.615385	0.6	0.73913	22	20	18	18	0.71	0.645	0.667	0.667	-0.00166405	-0.159936	-0.0028013	0.15996
heart	4623	Cytosolic DNA-sensing pathway	5 Organismal Systems	51 Immune system	0.735294	0.617647	0.424242	29	30	26	18	0.674	0.714	0.65	0.474	-0.114318	0.157051	-0.0287417	0.159659
heart	51	Fructose and mannose metabolism	1 Metabolism	11 Carbohydrate metabolism	0.615385	0.75	0.5	11	10	10	7	0.688	0.588	0.667	0.412	-0.0582756	0.0774525	0.139062	0.159177
lung	531	Glycosaminoglycan degradation	1 Metabolism	17 Glycan biosynthesis and metabolism	0.7	0.454545	0.6	9	8	7	7	0.75	0.727	0.7	0.7	-0.122794	-0.0528745	-0.149564	0.158635
liver	511	Other glycan degradation	1 Metabolism	17 Glycan biosynthesis and metabolism	0.75	0.615385	0.8	10	11	11	8	0.714	0.786	0.846	0.727	0.118009	-0.132946	-0.086545	0.158634
nervous_system	563	Glycosylphosphatidylinositol(GPI)-anchor biosynthesis	1 Metabolism	17 Glycan biosynthesis and metabolism	0.8	0.7	0.5	9	9	8	9	0.529	0.529	0.533	0.529	0.0145473	0.157479	-0.0186571	0.15858
muscle	62	Fatty acid elongation	1 Metabolism	13 Lipid metabolism	0.857143	0.785714	0.571429	13	13	12	9	0.813	0.813	1	0.692	0.138592	0.158473	-0.000592773	0.158474
spleen	520	Amino sugar and nucleotide sugar metabolism	1 Metabolism	11 Carbohydrate metabolism	0.6	0.583333	0.72	20	20	18	23	0.645	0.645	0.6	0.742	-0.0312861	-0.158213	-0.00288003	0.15824
lung	510	N-Glycan biosynthesis	1 Metabolism	17 Glycan biosynthesis and metabolism	0.692308	0.75	0.84	23	21	19	23	0.639	0.6	0.594	0.639	0.188206	-0.151149	0.0468369	0.158239
heart	4140	Regulation of autophagy	4 Cellular Processes	41 Transport and catabolism	0.705882	0.470588	0.625	14	15	11	12	0.7	0.789	0.579	0.6	-0.0952505	-0.0643864	-0.144487	0.158184
heart	4976	Bile secretion	5 Organismal Systems	54 Digestive system	0.677419	0.59375	0.375	29	23	22	15	0.58	0.548	0.579	0.484	-0.189631	0.1581	-0.00281476	0.158125
muscle	72	Synthesis and degradation of ketone bodies	1 Metabolism	13 Lipid metabolism	0.666667	0.8	0.8	5	5	4	4	0.625	0.625	0.5	0.571	0.179031	-0.116755	0.105916	0.157639
lung	4140	Regulation of autophagy	4 Cellular Processes	41 Transport and catabolism	0.466667	0.4375	0.571429	13	9	10	9	0.65	0.45	0.556	0.45	-0.278476	-0.157346	-0.0067347	0.15749
spleen	4340	Hedgehog signaling pathway	3 Environmental Information Processing	32 Signal transduction	0.333333	0.428571	0.444444	7	5	3	6	0.269	0.25	0.15	0.3	-0.433383	-0.129339	0.0891916	0.15711
muscle	4930	Type II diabetes mellitus	6 Human Diseases	67 Endocrine and metabolic diseases	0.866667	0.733333	0.566667	30	26	22	17	0.909	0.839	0.733	0.548	0.110634	0.150287	-0.0454089	0.156997
muscle	4360	Axon guidance	5 Organismal Systems	58 Development	0.75	0.5	0.48	45	46	30	29	0.577	0.622	0.484	0.433	-0.140911	0.0826704	-0.133271	0.15683
lung	4614	Renin-angiotensin system	5 Organismal Systems	52 Endocrine system	0.75	0.75	0.5	12	9	9	6	0.923	0.692	0.9	0.6	0.0159494	0.147575	0.0513425	0.156251
liver	520	Amino sugar and nucleotide sugar metabolism	1 Metabolism	11 Carbohydrate metabolism	0.62963	0.642857	0.758621	26	18	20	25	0.839	0.563	0.667	0.862	0.0427211	-0.154081	0.0175754	0.15508
heart	4020	Calcium signaling pathway	3 Environmental Information Processing	32 Signal transduction	0.686747	0.642857	0.407407	80	60	58	34	0.741	0.606	0.58	0.507	-0.136583	0.153204	0.023844	0.155048
muscle	4977	Vitamin digestion and absorption	5 Organismal Systems	54 Digestive system	0.444444	0.444444	0.555556	7	6	6	7	0.318	0.273	0.333	0.467	-0.296232	-0.154137	0.0149084	0.154856
nervous_system	3008	Ribosome biogenesis in eukaryotes	2 Genetic Information Processing	22 Translation	0.422222	0.470588	0.541667	44	20	31	30	0.759	0.345	0.574	0.536	-0.301673	-0.146297	0.0506739	0.154825
nervous_system	5332	Graft-versus-host disease	6 Human Diseases	63 Immune diseases	0.428571	0.583333	0.5	10	10	9	8	0.556	0.5	0.474	0.444	-0.257853	-0.0736663	0.13607	0.154731
nervous_system	533	Glycosaminoglycan biosynthesis - keratan sulfate	1 Metabolism	17 Glycan biosynthesis and metabolism	0.636364	0.4	0.545455	9	9	5	8	0.75	0.75	0.417	0.727	-0.222226	-0.0605302	-0.142162	0.154512
lung	910	Nitrogen metabolism	1 Metabolism	12 Energy metabolism	0.6	0.363636	0.3	9	7	6	4	0.6	0.467	0.462	0.5	-0.410668	0.102749	-0.115287	0.154429
nervous_system	3450	Non-homologous end-joining	2 Genetic Information Processing	24 Replication and repair	0.444444	0.555556	0.3	9	4	5	4	0.692	0.308	0.417	0.333	-0.385236	0.0836763	0.129703	0.154352
liver	260	Glycine, serine and threonine metabolism	1 Metabolism	15 Amino acid metabolism	0.814815	0.851852	0.962963	27	22	23	26	1	0.846	0.852	0.963	0.388573	-0.151618	0.0280033	0.154183
lung	640	Propanoate metabolism	1 Metabolism	11 Carbohydrate metabolism	0.571429	0.608696	0.7	17	16	20	17	0.739	0.696	0.952	0.739	-0.0443483	-0.149104	0.0371947	0.153674
kidney	770	Pantothenate and CoA biosynthesis	1 Metabolism	18 Metabolism of cofactors and vitamins	0.818182	1	0.9	10	10	10	9	0.909	0.909	0.909	0.818	0.43848	-0.0522832	0.144474	0.153643
kidney	5320	Autoimmune thyroid disease	6 Human Diseases	63 Immune diseases	0.777778	0.611111	0.473684	18	14	11	10	0.72	0.56	0.524	0.588	-0.065005	0.138001	-0.0674387	0.153598
lung	5220	Chronic myeloid leukemia	6 Human Diseases	62 Cancers: Specific types	0.844444	0.755556	0.930233	42	41	37	41	0.894	0.854	0.804	0.872	0.329469	-0.141408	-0.0593158	0.153345
nervous_system	4614	Renin-angiotensin system	5 Organismal Systems	52 Endocrine system	0.6	0.7	0.444444	8	8	9	5	0.615	0.615	0.75	0.417	-0.129074	0.0971972	0.118549	0.153301
heart	600	Sphingolipid metabolism	1 Metabolism	13 Lipid metabolism	0.631579	0.55	0.333333	15	16	16	13	0.417	0.516	0.571	0.481	-0.265265	0.153023	-0.00052503	0.153024
muscle	100	Steroid biosynthesis	1 Metabolism	13 Lipid metabolism	0.428571	0.333333	0.111111	8	12	4	2	0.471	0.8	0.267	0.143	-0.63612	0.152928	-0.00286677	0.152955
heart	5323	Rheumatoid arthritis	6 Human Diseases	63 Immune diseases	0.846154	0.86	0.615385	50	46	43	34	0.833	0.78	0.827	0.68	0.201958	0.141996	0.0567177	0.152905
kidney	1040	Biosynthesis of unsaturated fatty acids	1 Metabolism	13 Lipid metabolism	0.785714	0.909091	0.666667	11	14	10	9	0.786	1	0.769	0.75	0.227856	0.0858376	0.12649	0.152865
liver	4974	Protein digestion and absorption	5 Organismal Systems	54 Digestive system	0.407407	0.538462	0.5	20	18	20	16	0.426	0.5	0.556	0.471	-0.295522	-0.099177	0.116281	0.152831
heart	4966	Collecting duct acid secretion	5 Organismal Systems	55 Excretory system	0.6875	0.857143	0.666667	14	13	12	11	0.737	0.765	0.8	0.688	0.143602	0.0179061	0.151614	0.152668
heart	601	Glycosphingolipid biosynthesis - lacto and neolacto series	1 Metabolism	17 Glycan biosynthesis and metabolism	0.25	0.4	0.285714	5	5	2	4	0.417	0.455	0.222	0.364	-0.591157	-0.0565419	0.141767	0.152627
spleen	280	Valine, leucine and isoleucine degradation	1 Metabolism	15 Amino acid metabolism	0.555556	0.7	0.655172	24	18	27	24	0.686	0.529	0.794	0.727	-0.0271016	-0.0924735	0.121417	0.152622
nervous_system	4975	Fat digestion and absorption	5 Organismal Systems	54 Digestive system	0.466667	0.615385	0.545455	11	11	10	6	0.44	0.423	0.476	0.316	-0.190995	-0.0793934	0.129603	0.151988
muscle	4020	Calcium signaling pathway	3 Environmental Information Processing	32 Signal transduction	0.659574	0.663158	0.413043	92	64	66	38	0.836	0.61	0.653	0.458	-0.13642	0.14115	0.0560449	0.151869
nervous_system	71	Fatty acid degradation	1 Metabolism	13 Lipid metabolism	0.655172	0.821429	0.733333	28	20	23	24	0.903	0.625	0.767	0.8	0.145097	-0.0631441	0.137698	0.151485
heart	480	Glutathione metabolism	1 Metabolism	16 Metabolism of other amino acids	0.625	0.625	0.375	21	18	18	12	0.808	0.75	0.783	0.571	-0.200427	0.140883	0.0547297	0.15114
lung	3013	RNA transport	2 Genetic Information Processing	22 Translation	0.586207	0.616279	0.710843	73	65	66	69	0.689	0.619	0.68	0.683	-0.0252975	-0.147527	0.0318971	0.150936
spleen	4915	Estrogen signaling pathway	5 Organismal Systems	52 Endocrine system	0.666667	0.531915	0.702128	43	37	29	37	0.768	0.617	0.518	0.685	-0.0350472	-0.125963	-0.0825887	0.150624
kidney	5410	Hypertrophic cardiomyopathy (HCM)	6 Human Diseases	66 Cardiovascular diseases	0.571429	0.451613	0.615385	24	20	21	18	0.511	0.455	0.553	0.486	-0.186152	-0.132952	-0.0698823	0.1502
liver	4961	Endocrine and other factor-regulated calcium reabsorption	5 Organismal Systems	55 Excretory system	0.590909	0.619048	0.714286	19	16	15	17	0.655	0.615	0.6	0.773	-0.0190345	-0.146904	0.0304786	0.150032
heart	4614	Renin-angiotensin system	5 Organismal Systems	52 Endocrine system	0.75	0.833333	0.583333	12	9	10	7	0.923	0.692	0.909	0.778	0.114252	0.108627	0.103387	0.149963
liver	4210	Apoptosis	4 Cellular Processes	42 Cell growth and death	0.938776	0.755102	0.66	48	47	38	35	0.842	0.855	0.704	0.686	0.219026	0.121124	-0.0876635	0.149519
liver	4614	Renin-angiotensin system	5 Organismal Systems	52 Endocrine system	0.583333	0.583333	0.333333	12	7	7	4	0.923	0.583	0.875	0.444	-0.272552	0.138652	0.0558587	0.149481
liver	3020	RNA polymerase	2 Genetic Information Processing	21 Transcription	0.666667	0.5	0.666667	10	15	14	10	0.417	0.625	0.609	0.417	-0.0748232	-0.108244	-0.102082	0.148787
lung	4723	Retrograde endocannabinoid signaling	5 Organismal Systems	56 Nervous system	0.59375	0.428571	0.592593	24	27	16	19	0.49	0.519	0.471	0.559	-0.200875	-0.110753	-0.0988488	0.14845
lung	310	Lysine degradation	1 Metabolism	15 Amino acid metabolism	0.84375	0.59375	0.666667	29	30	22	21	0.707	0.75	0.647	0.553	0.0771393	0.0142658	-0.147316	0.148006
kidney	4020	Calcium signaling pathway	3 Environmental Information Processing	32 Signal transduction	0.634146	0.444444	0.328947	74	60	43	27	0.673	0.6	0.443	0.397	-0.327643	0.123749	-0.0806484	0.147709
lung	280	Valine, leucine and isoleucine degradation	1 Metabolism	15 Amino acid metabolism	0.566667	0.571429	0.678571	23	24	32	24	0.657	0.686	0.97	0.727	-0.0814289	-0.146683	0.0150619	0.147454
nervous_system	3022	Basal transcription factors	2 Genetic Information Processing	21 Transcription	0.428571	0.363636	0.5	18	12	12	18	0.643	0.429	0.444	0.667	-0.385151	-0.144592	-0.0283426	0.147344
heart	4620	Toll-like receptor signaling pathway	5 Organismal Systems	51 Immune system	0.813559	0.7	0.526316	57	50	45	30	0.891	0.794	0.726	0.508	0.0378185	0.143747	-0.0307513	0.146999
heart	3430	Mismatch repair	2 Genetic Information Processing	24 Replication and repair	0.5	0.555556	0.3	8	7	6	5	0.421	0.368	0.333	0.294	-0.354603	0.112616	0.0935012	0.146372
liver	5410	Hypertrophic cardiomyopathy (HCM)	6 Human Diseases	66 Cardiovascular diseases	0.6	0.48	0.64	24	16	13	17	0.545	0.457	0.394	0.486	-0.139176	-0.128356	-0.0703046	0.146349
lung	380	Tryptophan metabolism	1 Metabolism	15 Amino acid metabolism	0.636364	0.714286	0.761905	20	16	16	17	0.769	0.64	0.696	0.739	0.0897929	-0.130109	0.0662348	0.145998
lung	4971	Gastric acid secretion	5 Organismal Systems	54 Digestive system	0.583333	0.405405	0.5625	30	27	22	20	0.638	0.574	0.611	0.606	-0.238103	-0.0998786	-0.105671	0.145403
kidney	53	Ascorbate and aldarate metabolism	1 Metabolism	11 Carbohydrate metabolism	1	1	0.777778	9	9	9	7	1	1	1	0.778	0.465374	0.139009	0.0411286	0.144966
spleen	250	Alanine, aspartate and glutamate metabolism	1 Metabolism	15 Amino acid metabolism	0.666667	0.411765	0.461538	10	10	14	9	0.37	0.357	0.56	0.391	-0.249067	0.0253642	-0.142714	0.14495
spleen	5221	Acute myeloid leukemia	6 Human Diseases	62 Cancers: Specific types	0.74359	0.657895	0.815789	35	33	28	34	0.875	0.846	0.737	0.872	0.148583	-0.135039	-0.0525102	0.144889
kidney	534	Glycosaminoglycan biosynthesis - heparan sulfate / heparin	1 Metabolism	17 Glycan biosynthesis and metabolism	0.6	0.4	0.3	9	7	5	4	0.5	0.412	0.333	0.267	-0.389598	0.114488	-0.0880736	0.144445
nervous_system	5410	Hypertrophic cardiomyopathy (HCM)	6 Human Diseases	66 Cardiovascular diseases	0.694444	0.647059	0.787879	31	30	25	28	0.633	0.638	0.568	0.609	0.0984542	-0.142082	-0.0251386	0.144289
nervous_system	4950	Maturity onset diabetes of the young	6 Human Diseases	67 Endocrine and metabolic diseases	0.25	0.333333	0.333333	5	5	7	3	0.294	0.313	0.438	0.188	-0.601205	-0.115693	0.0859802	0.144144
nervous_system	4710	Circadian rhythm	5 Organismal Systems	510 Environmental adaptation	0.6875	0.8125	0.8	15	12	14	12	0.938	0.75	0.875	0.75	0.197761	-0.101867	0.101695	0.143941
lung	4912	GnRH signaling pathway	5 Organismal Systems	52 Endocrine system	0.731707	0.6	0.763158	35	36	29	32	0.745	0.735	0.617	0.696	0.0768959	-0.118329	-0.0815762	0.143723
muscle	4966	Collecting duct acid secretion	5 Organismal Systems	55 Excretory system	0.588235	0.733333	0.533333	14	13	12	9	0.737	0.684	0.75	0.563	-0.0628958	0.0315892	0.140154	0.14367
liver	603	Glycosphingolipid biosynthesis - globo and isoglobo series	1 Metabolism	17 Glycan biosynthesis and metabolism	0.666667	0.666667	0.428571	6	4	4	4	0.667	0.444	0.667	0.5	-0.121156	0.133706	0.0521265	0.143508
heart	140	Steroid hormone biosynthesis	1 Metabolism	13 Lipid metabolism	0.636364	0.583333	0.363636	11	7	8	4	0.5	0.368	0.421	0.364	-0.225124	0.142331	0.0175502	0.143409
lung	534	Glycosaminoglycan biosynthesis - heparan sulfate / heparin	1 Metabolism	17 Glycan biosynthesis and metabolism	0.4	0.454545	0.2	6	8	10	6	0.333	0.471	0.667	0.375	-0.528289	0.106936	0.095455	0.143342
spleen	4140	Regulation of autophagy	4 Cellular Processes	41 Transport and catabolism	0.555556	0.647059	0.666667	14	14	14	11	0.7	0.7	0.737	0.579	-0.0508784	-0.118648	0.0803749	0.143309
nervous_system	561	Glycerolipid metabolism	1 Metabolism	13 Lipid metabolism	0.592593	0.607143	0.703704	26	17	19	20	0.765	0.515	0.576	0.606	-0.0313555	-0.141508	0.0217828	0.143175
kidney	5414	Dilated cardiomyopathy	6 Human Diseases	66 Cardiovascular diseases	0.533333	0.363636	0.517241	26	20	19	18	0.51	0.417	0.463	0.486	-0.317039	-0.103645	-0.0987439	0.143152
kidney	563	Glycosylphosphatidylinositol(GPI)-anchor biosynthesis	1 Metabolism	17 Glycan biosynthesis and metabolism	0.454545	0.6	0.5	8	8	8	10	0.471	0.471	0.533	0.667	-0.233874	-0.0547555	0.131617	0.142552
lung	830	Retinol metabolism	1 Metabolism	18 Metabolism of cofactors and vitamins	0.6875	0.444444	0.538462	13	14	13	7	0.542	0.56	0.65	0.5	-0.172475	-0.0140186	-0.141358	0.142052
kidney	4930	Type II diabetes mellitus	6 Human Diseases	67 Endocrine and metabolic diseases	0.785714	0.645161	0.5	26	24	25	16	0.788	0.774	0.862	0.552	-0.0251046	0.132333	-0.0503871	0.141601
kidney	4913	Ovarian steroidogenesis	5 Organismal Systems	52 Endocrine system	0.666667	0.478261	0.375	23	17	11	10	0.742	0.548	0.367	0.417	-0.262477	0.115215	-0.0822353	0.141553
spleen	4962	Vasopressin-regulated water reabsorption	5 Organismal Systems	55 Excretory system	0.619048	0.684211	0.736842	18	16	14	15	0.75	0.64	0.636	0.6	0.0477761	-0.129033	0.0581148	0.141517
liver	5416	Viral myocarditis	6 Human Diseases	66 Cardiovascular diseases	0.827586	0.586207	0.633333	29	24	17	20	0.879	0.8	0.607	0.69	0.0438496	0.0297511	-0.138301	0.141465
kidney	4330	Notch signaling pathway	3 Environmental Information Processing	32 Signal transduction	0.7	0.666667	0.444444	17	17	13	9	0.68	0.708	0.565	0.409	-0.0932498	0.138527	0.02844	0.141416
kidney	4962	Vasopressin-regulated water reabsorption	5 Organismal Systems	55 Excretory system	0.875	0.76	0.6	24	21	20	16	0.857	0.778	0.769	0.667	0.150687	0.136896	-0.0350104	0.141302
heart	5340	Primary immunodeficiency	6 Human Diseases	63 Immune diseases	0.526316	0.333333	0.222222	15	14	9	7	0.536	0.519	0.409	0.35	-0.515537	0.116043	-0.0803184	0.141128
liver	450	Selenocompound metabolism	1 Metabolism	16 Metabolism of other amino acids	0.75	0.909091	0.818182	10	11	11	10	0.833	0.917	0.917	0.833	0.299103	-0.052495	0.131001	0.141128
lung	3020	RNA polymerase	2 Genetic Information Processing	21 Transcription	0.533333	0.588235	0.642857	13	10	14	10	0.542	0.417	0.609	0.417	-0.111506	-0.130399	0.0537827	0.141055
lung	4915	Estrogen signaling pathway	5 Organismal Systems	52 Endocrine system	0.673077	0.607843	0.75	43	44	39	41	0.717	0.733	0.722	0.759	0.0412151	-0.13594	-0.035872	0.140594
lung	4260	Cardiac muscle contraction	5 Organismal Systems	53 Circulatory system	0.652174	0.627907	0.75	32	44	38	31	0.582	0.815	0.731	0.66	0.041315	-0.140352	-0.0072359	0.140538
kidney	601	Glycosphingolipid biosynthesis - lacto and neolacto series	1 Metabolism	17 Glycan biosynthesis and metabolism	0.25	0.111111	0.25	6	4	4	4	0.462	0.308	0.4	0.4	-0.779983	-0.121584	-0.0700033	0.140296
liver	130	Ubiquinone and other terpenoid-quinone biosynthesis	1 Metabolism	18 Metabolism of cofactors and vitamins	0.888889	0.888889	0.666667	8	9	9	7	0.889	1	1	0.778	0.27304	0.13306	0.0441394	0.14019
spleen	770	Pantothenate and CoA biosynthesis	1 Metabolism	18 Metabolism of cofactors and vitamins	0.625	0.375	0.428571	5	8	6	5	0.5	0.8	0.545	0.5	-0.31313	0.0178416	-0.138993	0.140134
heart	920	Sulfur metabolism	1 Metabolism	12 Energy metabolism	0.571429	0.571429	0.333333	5	6	6	3	0.714	0.857	0.857	0.6	-0.286014	0.128608	0.0547072	0.13976
liver	52	Galactose metabolism	1 Metabolism	11 Carbohydrate metabolism	0.9375	0.705882	0.75	16	15	13	12	0.889	0.882	0.765	0.8	0.243821	0.0334507	-0.13481	0.138898
muscle	4742	Taste transduction	5 Organismal Systems	57 Sensory system	0.666667	0.5	0.375	8	7	4	3	0.444	0.389	0.364	0.231	-0.249881	0.122233	-0.0659666	0.138898
heart	72	Synthesis and degradation of ketone bodies	1 Metabolism	13 Lipid metabolism	0.857143	0.625	0.714286	7	6	6	5	0.875	0.857	0.75	0.625	0.131212	-0.00629808	-0.138554	0.138697
nervous_system	10	Glycolysis / Gluconeogenesis	1 Metabolism	11 Carbohydrate metabolism	0.703704	0.851852	0.777778	26	20	24	22	0.813	0.625	0.774	0.71	0.21616	-0.0631624	0.123337	0.13857
nervous_system	630	Glyoxylate and dicarboxylate metabolism	1 Metabolism	11 Carbohydrate metabolism	0.75	0.764706	0.866667	15	13	15	13	0.714	0.619	0.75	0.684	0.244543	-0.137421	0.016946	0.138462
kidney	340	Histidine metabolism	1 Metabolism	15 Amino acid metabolism	0.666667	0.647059	0.764706	16	14	12	14	0.8	0.737	0.667	0.824	0.0692296	-0.13824	-0.00416833	0.138303
spleen	3410	Base excision repair	2 Genetic Information Processing	24 Replication and repair	0.5	0.421053	0.555556	15	18	12	13	0.536	0.643	0.429	0.448	-0.279154	-0.132749	-0.0387989	0.138303
lung	5221	Acute myeloid leukemia	6 Human Diseases	62 Cancers: Specific types	0.756757	0.72973	0.857143	34	31	30	31	0.85	0.775	0.789	0.775	0.222286	-0.137667	-0.0124524	0.138229
muscle	130	Ubiquinone and other terpenoid-quinone biosynthesis	1 Metabolism	18 Metabolism of cofactors and vitamins	0.666667	0.777778	0.555556	9	6	7	5	1	0.667	0.778	0.625	0.0194402	0.069233	0.119554	0.138153
spleen	4730	Long-term depression	5 Organismal Systems	56 Nervous system	0.652174	0.590909	0.727273	18	20	17	20	0.581	0.571	0.515	0.69	0.00623655	-0.134337	-0.0321094	0.138121
spleen	5212	Pancreatic cancer	6 Human Diseases	62 Cancers: Specific types	0.756757	0.621622	0.777778	35	30	25	29	0.897	0.769	0.658	0.744	0.112011	-0.109853	-0.0835288	0.138003
nervous_system	4976	Bile secretion	5 Organismal Systems	54 Digestive system	0.702703	0.828571	0.617647	33	30	31	22	0.635	0.625	0.633	0.524	0.106008	0.0553372	0.126395	0.137978
kidney	531	Glycosaminoglycan degradation	1 Metabolism	17 Glycan biosynthesis and metabolism	0.7	0.6	0.75	8	9	8	6	0.727	0.75	0.727	0.667	0.0515156	-0.124448	-0.0592854	0.137848
nervous_system	592	alpha-Linolenic acid metabolism	1 Metabolism	13 Lipid metabolism	0.363636	0.454545	0.444444	8	7	8	5	0.615	0.538	0.8	0.417	-0.401625	-0.105168	0.088883	0.137697
lung	603	Glycosphingolipid biosynthesis - globo and isoglobo series	1 Metabolism	17 Glycan biosynthesis and metabolism	0.428571	0.571429	0.428571	5	5	6	5	0.556	0.556	0.75	0.625	-0.307622	-0.021066	0.136005	0.137627
lung	4713	Circadian entrainment	5 Organismal Systems	510 Environmental adaptation	0.611111	0.483871	0.633333	25	33	21	24	0.556	0.66	0.553	0.571	-0.134808	-0.116051	-0.0738227	0.137541
nervous_system	910	Nitrogen metabolism	1 Metabolism	12 Energy metabolism	0.642857	0.692308	0.454545	11	12	11	5	0.733	0.8	0.786	0.385	-0.103838	0.109057	0.0836141	0.137422
kidney	5340	Primary immunodeficiency	6 Human Diseases	63 Immune diseases	0.47619	0.380952	0.181818	21	10	8	5	0.75	0.357	0.4	0.227	-0.539834	0.137233	-0.00701595	0.137413
nervous_system	4971	Gastric acid secretion	5 Organismal Systems	54 Digestive system	0.74359	0.885714	0.694444	35	33	31	26	0.745	0.717	0.674	0.591	0.207757	0.0343974	0.133006	0.137382
heart	565	Ether lipid metabolism	1 Metabolism	13 Lipid metabolism	0.454545	0.461538	0.545455	11	5	8	6	0.524	0.278	0.5	0.353	-0.286821	-0.135374	0.0223695	0.13721
lung	4728	Dopaminergic synapse	5 Organismal Systems	56 Nervous system	0.688889	0.666667	0.785714	37	39	33	38	0.673	0.661	0.702	0.776	0.105453	-0.136935	-0.00657669	0.137093
liver	4115	p53 signaling pathway	4 Cellular Processes	42 Cell growth and death	0.826087	0.723404	0.555556	44	40	37	26	0.863	0.833	0.771	0.591	0.0758367	0.134723	-0.0250205	0.137027
spleen	4964	Proximal tubule bicarbonate reclamation	5 Organismal Systems	55 Excretory system	0.6	0.75	0.625	6	10	8	7	0.375	0.667	0.5	0.583	0.00826633	-0.0293377	0.13361	0.136793
liver	5216	Thyroid cancer	6 Human Diseases	62 Cancers: Specific types	0.944444	0.75	0.888889	18	17	17	16	0.818	0.85	0.773	0.762	0.356574	-0.0584404	-0.123517	0.136645
liver	600	Sphingolipid metabolism	1 Metabolism	13 Lipid metabolism	0.740741	0.535714	0.666667	25	22	18	20	0.758	0.688	0.621	0.667	-0.013286	-0.0581287	-0.123624	0.136608
nervous_system	4114	Oocyte meiosis	4 Cellular Processes	42 Cell growth and death	0.642857	0.764706	0.734694	49	43	41	36	0.766	0.694	0.707	0.6	0.106256	-0.0889464	0.103105	0.13617
heart	3013	RNA transport	2 Genetic Information Processing	22 Translation	0.569767	0.658537	0.670732	73	62	63	64	0.695	0.602	0.643	0.646	-0.0339518	-0.110751	0.0792001	0.136156
heart	562	Inositol phosphate metabolism	1 Metabolism	11 Carbohydrate metabolism	0.535714	0.68	0.52	22	21	20	16	0.579	0.568	0.541	0.432	-0.130761	-0.00245125	0.136117	0.136139
heart	4973	Carbohydrate digestion and absorption	5 Organismal Systems	54 Digestive system	0.588235	0.555556	0.333333	16	11	12	8	0.64	0.611	0.6	0.421	-0.285945	0.132238	0.0318767	0.136026
lung	480	Glutathione metabolism	1 Metabolism	16 Metabolism of other amino acids	0.833333	0.6	0.652174	23	21	17	15	0.885	0.808	0.773	0.625	0.0663186	0.0223097	-0.134057	0.135901
kidney	4614	Renin-angiotensin system	5 Organismal Systems	52 Endocrine system	0.692308	0.769231	0.538462	13	9	10	7	1	0.692	0.909	0.636	0.0183661	0.0933382	0.0985659	0.135747
lung	40	Pentose and glucuronate interconversions	1 Metabolism	11 Carbohydrate metabolism	0.692308	0.769231	0.538462	11	11	12	9	0.733	0.733	0.8	0.692	0.0183661	0.0933382	0.0985659	0.135747
spleen	531	Glycosaminoglycan degradation	1 Metabolism	17 Glycan biosynthesis and metabolism	0.666667	0.75	0.777778	8	7	6	8	0.889	0.636	0.545	0.8	0.136722	-0.115337	0.07125	0.13557
lung	4725	Cholinergic synapse	5 Organismal Systems	56 Nervous system	0.531915	0.47619	0.6	35	37	27	29	0.583	0.661	0.551	0.569	-0.202933	-0.133444	-0.0238361	0.135556
heart	520	Amino sugar and nucleotide sugar metabolism	1 Metabolism	11 Carbohydrate metabolism	0.56	0.68	0.64	24	15	18	17	0.774	0.469	0.621	0.567	-0.045346	-0.0846256	0.105433	0.135194
muscle	4664	Fc epsilon RI signaling pathway	5 Organismal Systems	51 Immune system	0.8125	0.83871	0.612903	31	27	26	19	0.775	0.675	0.667	0.559	0.169576	0.119553	0.0630221	0.135147
heart	5133	Pertussis	6 Human Diseases	68 Infectious diseases: Bacterial	0.925	0.738095	0.675	40	37	33	27	0.909	0.822	0.825	0.643	0.210579	0.0966044	-0.0932714	0.134283
nervous_system	4940	Type I diabetes mellitus	6 Human Diseases	67 Endocrine and metabolic diseases	0.526316	0.631579	0.611111	16	13	15	13	0.615	0.481	0.6	0.542	-0.109315	-0.0949758	0.0947231	0.134138
liver	5221	Acute myeloid leukemia	6 Human Diseases	62 Cancers: Specific types	0.882353	0.657143	0.735294	33	31	25	26	0.825	0.816	0.676	0.667	0.176346	0.00060992	-0.133528	0.13353
lung	760	Nicotinate and nicotinamide metabolism	1 Metabolism	18 Metabolism of cofactors and vitamins	0.583333	0.727273	0.6	9	10	10	7	0.563	0.667	0.667	0.5	-0.0290972	-0.0256014	0.130558	0.133044
heart	53	Ascorbate and aldarate metabolism	1 Metabolism	11 Carbohydrate metabolism	0.571429	0.714286	0.571429	7	4	5	4	1	0.5	0.714	0.571	-0.0603348	-0.013418	0.132134	0.132814
muscle	5130	Pathogenic Escherichia coli infection	6 Human Diseases	68 Infectious diseases: Bacterial	0.88	0.68	0.64	24	23	18	17	0.857	0.821	0.621	0.607	0.131097	0.0820656	-0.10309	0.131766
kidney	4710	Circadian rhythm	5 Organismal Systems	510 Environmental adaptation	0.642857	0.5	0.642857	14	9	7	9	0.875	0.563	0.467	0.6	-0.102242	-0.101833	-0.0836184	0.131765
lung	620	Pyruvate metabolism	1 Metabolism	11 Carbohydrate metabolism	0.727273	0.72	0.826087	20	18	23	22	0.714	0.667	0.885	0.846	0.181752	-0.131626	0.00332453	0.131668
lung	3040	Spliceosome	2 Genetic Information Processing	21 Transcription	0.75	0.72	0.84	68	65	61	70	0.883	0.844	0.871	0.909	0.202634	-0.130781	-0.0132081	0.131446
liver	4976	Bile secretion	5 Organismal Systems	54 Digestive system	0.813953	0.880952	0.659091	41	37	38	32	0.774	0.771	0.792	0.78	0.222576	0.09745	0.0879686	0.131282
nervous_system	5216	Thyroid cancer	6 Human Diseases	62 Cancers: Specific types	0.894737	0.894737	0.684211	19	17	17	13	0.864	0.773	0.773	0.619	0.290183	0.124131	0.0425328	0.131216
lung	71	Fatty acid degradation	1 Metabolism	13 Lipid metabolism	0.714286	0.586207	0.730769	23	25	23	22	0.719	0.781	0.793	0.815	0.0398581	-0.106263	-0.0765355	0.130956
muscle	5142	Chagas disease (American trypanosomiasis)	6 Human Diseases	610 Infectious diseases: Parasitic	0.893939	0.779412	0.636364	66	59	55	42	0.904	0.831	0.833	0.656	0.194203	0.124294	-0.0373276	0.129778
lung	5130	Pathogenic Escherichia coli infection	6 Human Diseases	68 Infectious diseases: Bacterial	0.862069	0.740741	0.888889	27	27	20	24	0.931	0.931	0.741	0.857	0.305788	-0.10434	-0.076768	0.129538
spleen	5100	Bacterial invasion of epithelial cells	6 Human Diseases	68 Infectious diseases: Bacterial	0.769231	0.717949	0.846154	38	31	29	34	0.927	0.721	0.784	0.81	0.215742	-0.126289	-0.0280366	0.129363
heart	4977	Vitamin digestion and absorption	5 Organismal Systems	54 Digestive system	0.727273	0.583333	0.454545	10	9	9	6	0.5	0.5	0.5	0.4	-0.120435	0.117849	-0.0529459	0.129196
muscle	360	Phenylalanine metabolism	1 Metabolism	15 Amino acid metabolism	0.615385	0.538462	0.666667	12	9	8	8	0.857	0.6	0.571	0.727	-0.0808137	-0.122541	-0.0398815	0.128868
muscle	140	Steroid hormone biosynthesis	1 Metabolism	13 Lipid metabolism	0.5	0.5	0.272727	11	7	7	3	0.5	0.318	0.333	0.176	-0.403162	0.116232	0.0553027	0.128717
liver	40	Pentose and glucuronate interconversions	1 Metabolism	11 Carbohydrate metabolism	0.928571	0.857143	1	13	14	13	13	0.867	0.933	0.929	0.929	0.476592	-0.11992	-0.0467508	0.128711
lung	5020	Prion diseases	6 Human Diseases	64 Neurodegenerative diseases	0.818182	0.95	0.904762	20	20	19	20	0.8	0.8	0.905	0.87	0.412367	-0.0721879	0.106466	0.128632
liver	4723	Retrograde endocannabinoid signaling	5 Organismal Systems	56 Nervous system	0.722222	0.578947	0.45	17	14	13	12	0.37	0.311	0.5	0.387	-0.128489	0.117394	-0.0523742	0.128547
muscle	51	Fructose and mannose metabolism	1 Metabolism	11 Carbohydrate metabolism	0.666667	0.714286	0.769231	12	13	12	11	0.75	0.813	0.8	0.647	0.110899	-0.120113	0.0455812	0.128471
nervous_system	4130	SNARE interactions in vesicular transport	2 Genetic Information Processing	23 Folding, sorting and degradation	0.714286	0.857143	0.714286	19	17	20	17	0.864	0.773	0.909	0.773	0.186952	-0.00576996	0.128263	0.128393
kidney	410	beta-Alanine metabolism	1 Metabolism	16 Metabolism of other amino acids	0.75	0.65	0.789474	19	16	14	15	0.95	0.8	0.824	0.938	0.131748	-0.113453	-0.0593369	0.128033
nervous_system	410	beta-Alanine metabolism	1 Metabolism	16 Metabolism of other amino acids	0.684211	0.684211	0.777778	18	14	14	14	0.9	0.7	0.737	0.737	0.108276	-0.127437	0.0105837	0.127876
liver	4530	Tight junction	4 Cellular Processes	43 Cellular community - eukaryotes	0.614035	0.618182	0.703704	52	40	37	40	0.8	0.667	0.638	0.656	-0.0131362	-0.126775	0.0160713	0.127789
nervous_system	1210	2-Oxocarboxylic acid metabolism	1 Metabolism	10 Global and overview maps	0.857143	1	0.928571	14	12	14	13	0.933	0.857	0.933	0.929	0.477111	-0.0545654	0.115547	0.127783
nervous_system	5340	Primary immunodeficiency	6 Human Diseases	63 Immune diseases	0.411765	0.461538	0.230769	12	12	7	4	0.429	0.429	0.318	0.167	-0.499283	0.0910079	0.0892121	0.127441
kidney	603	Glycosphingolipid biosynthesis - globo and isoglobo series	1 Metabolism	17 Glycan biosynthesis and metabolism	0.625	0.444444	0.571429	7	6	6	4	0.778	0.667	0.667	0.5	-0.18715	-0.0726263	-0.104713	0.127434
liver	770	Pantothenate and CoA biosynthesis	1 Metabolism	18 Metabolism of cofactors and vitamins	1	1	0.8	9	9	9	9	0.818	0.818	0.818	0.818	0.478712	0.121449	0.038377	0.127368
spleen	5214	Glioma	6 Human Diseases	62 Cancers: Specific types	0.666667	0.612903	0.733333	28	22	22	24	0.848	0.647	0.667	0.727	0.0306092	-0.124476	-0.0258443	0.127131
lung	5144	Malaria	6 Human Diseases	610 Infectious diseases: Parasitic	0.931034	0.724138	0.724138	29	27	21	21	0.906	0.844	0.724	0.7	0.235311	0.0564127	-0.113733	0.126955
muscle	4122	Sulfur relay system	2 Genetic Information Processing	23 Folding, sorting and degradation	0.714286	0.714286	0.5	7	5	5	5	0.778	0.556	0.625	0.556	-0.0244368	0.117441	0.047888	0.126829
muscle	3040	Spliceosome	2 Genetic Information Processing	21 Transcription	0.932432	0.76	0.893333	71	72	61	71	0.922	0.935	0.871	0.922	0.358412	-0.0649813	-0.108757	0.126691
muscle	910	Nitrogen metabolism	1 Metabolism	12 Energy metabolism	0.636364	0.666667	0.444444	9	9	6	4	0.6	0.6	0.462	0.4	-0.128338	0.105378	0.0699076	0.126458
heart	4670	Leukocyte transendothelial migration	5 Organismal Systems	51 Immune system	0.84	0.84	0.632653	49	43	43	31	0.817	0.811	0.768	0.574	0.197341	0.118688	0.0436223	0.126451
nervous_system	5310	Asthma	6 Human Diseases	63 Immune diseases	0.4	0.5	0.454545	8	6	7	8	0.444	0.353	0.438	0.727	-0.349174	-0.0795337	0.0979528	0.126176
spleen	4975	Fat digestion and absorption	5 Organismal Systems	54 Digestive system	0.4375	0.533333	0.5	11	12	12	7	0.5	0.522	0.632	0.438	-0.281901	-0.085157	0.0928335	0.125975
lung	5213	Endometrial cancer	6 Human Diseases	62 Cancers: Specific types	0.75	0.666667	0.8	29	27	26	25	0.784	0.73	0.743	0.694	0.147723	-0.116391	-0.0481676	0.125964
kidney	900	Terpenoid backbone biosynthesis	1 Metabolism	19 Metabolism of terpenoids and polyketides	0.666667	0.647059	0.4375	16	14	12	7	0.889	0.778	0.667	0.412	-0.127159	0.120321	0.0363473	0.125691
kidney	4270	Vascular smooth muscle contraction	5 Organismal Systems	53 Circulatory system	0.647059	0.509091	0.372549	46	38	37	24	0.687	0.585	0.638	0.462	-0.256896	0.116891	-0.0460827	0.125647
lung	511	Other glycan degradation	1 Metabolism	17 Glycan biosynthesis and metabolism	0.7	0.666667	0.777778	8	9	7	8	0.571	0.643	0.583	0.727	0.106816	-0.124876	-0.0128343	0.125534
lung	4970	Salivary secretion	5 Organismal Systems	54 Digestive system	0.756098	0.536585	0.605263	35	37	28	26	0.7	0.725	0.636	0.591	-0.041168	-0.00132635	-0.125376	0.125383
heart	40	Pentose and glucuronate interconversions	1 Metabolism	11 Carbohydrate metabolism	0.692308	0.666667	0.461538	12	10	8	7	0.923	0.714	0.571	0.583	-0.0872314	0.121012	0.0313359	0.125004
heart	532	Glycosaminoglycan biosynthesis - chondroitin sulfate / dermatan sulfate	1 Metabolism	17 Glycan biosynthesis and metabolism	0.333333	0.0909091	0.111111	7	5	5	3	0.438	0.357	0.333	0.2	-0.8291	0.0250549	-0.122227	0.124768
heart	4713	Circadian entrainment	5 Organismal Systems	510 Environmental adaptation	0.675676	0.605263	0.421053	36	26	25	18	0.8	0.553	0.568	0.486	-0.15628	0.124517	0.00123509	0.124524
spleen	565	Ether lipid metabolism	1 Metabolism	13 Lipid metabolism	0.466667	0.461538	0.538462	10	12	9	10	0.556	0.632	0.474	0.588	-0.284334	-0.123534	0.0153368	0.124483
lung	5131	Shigellosis	6 Human Diseases	68 Infectious diseases: Bacterial	0.969697	0.787879	0.909091	33	32	26	30	0.971	0.97	0.839	0.938	0.404571	-0.0490213	-0.114127	0.12421
nervous_system	860	Porphyrin and chlorophyll metabolism	1 Metabolism	18 Metabolism of cofactors and vitamins	0.578947	0.611111	0.666667	18	12	11	12	0.9	0.6	0.55	0.6	-0.0588096	-0.118068	0.0382302	0.124103
liver	5130	Pathogenic Escherichia coli infection	6 Human Diseases	68 Infectious diseases: Bacterial	0.884615	0.72	0.851852	25	24	18	25	0.862	0.828	0.692	0.862	0.283972	-0.070024	-0.102396	0.124049
kidney	3040	Spliceosome	2 Genetic Information Processing	21 Transcription	0.706667	0.77027	0.805556	67	61	64	63	0.87	0.792	0.914	0.84	0.187195	-0.109907	0.0569146	0.123769
kidney	500	Starch and sucrose metabolism	1 Metabolism	11 Carbohydrate metabolism	0.85	0.65	0.75	20	17	13	15	0.952	0.85	0.722	0.789	0.163195	-0.0301697	-0.119613	0.123359
nervous_system	4974	Protein digestion and absorption	5 Organismal Systems	54 Digestive system	0.533333	0.655172	0.566667	26	20	22	21	0.553	0.417	0.512	0.512	-0.11845	-0.0485831	0.11331	0.123286
lung	5330	Allograft rejection	6 Human Diseases	63 Immune diseases	0.809524	0.6	0.6	20	18	12	12	0.909	0.783	0.571	0.571	0.0218757	0.0511354	-0.112081	0.123195
kidney	4260	Cardiac muscle contraction	5 Organismal Systems	53 Circulatory system	0.775	0.707317	0.833333	35	36	35	31	0.636	0.679	0.7	0.66	0.205068	-0.116585	-0.0381648	0.122673
lung	10	Glycolysis / Gluconeogenesis	1 Metabolism	11 Carbohydrate metabolism	0.730769	0.535714	0.642857	22	23	21	24	0.688	0.719	0.724	0.8	-0.0330746	-0.0445084	-0.114178	0.122546
muscle	240	Pyrimidine metabolism	1 Metabolism	14 Nucleotide metabolism	0.538462	0.586957	0.367347	37	43	36	30	0.529	0.597	0.545	0.448	-0.27478	0.0895699	0.0835985	0.122521
nervous_system	51	Fructose and mannose metabolism	1 Metabolism	11 Carbohydrate metabolism	0.538462	0.615385	0.615385	13	7	8	8	0.813	0.412	0.533	0.471	-0.109436	-0.0972541	0.0741602	0.122303
spleen	4914	Progesterone-mediated oocyte maturation	5 Organismal Systems	52 Endocrine system	0.5625	0.636364	0.642857	37	38	35	32	0.673	0.731	0.686	0.615	-0.0675368	-0.0996685	0.070794	0.122252
liver	592	alpha-Linolenic acid metabolism	1 Metabolism	13 Lipid metabolism	0.625	0.666667	0.714286	7	6	8	5	0.778	0.545	0.727	0.455	0.0273545	-0.113772	0.0439	0.121948
kidney	5330	Allograft rejection	6 Human Diseases	63 Immune diseases	0.875	0.6875	0.647059	16	14	11	12	0.727	0.636	0.55	0.667	0.136923	0.0763044	-0.0950934	0.121923
spleen	4723	Retrograde endocannabinoid signaling	5 Organismal Systems	56 Nervous system	0.578947	0.47619	0.6	15	15	16	17	0.417	0.313	0.381	0.531	-0.176999	-0.108944	-0.054484	0.121809
heart	5150	Staphylococcus aureus infection	6 Human Diseases	68 Infectious diseases: Bacterial	0.695652	0.478261	0.541667	23	16	11	14	0.92	0.727	0.524	0.667	-0.146462	-0.00138764	-0.12176	0.121768
muscle	1040	Biosynthesis of unsaturated fatty acids	1 Metabolism	13 Lipid metabolism	0.833333	0.727273	0.583333	11	11	8	8	0.786	0.786	0.727	0.667	0.0987459	0.117796	-0.030287	0.121628
lung	4910	Insulin signaling pathway	5 Organismal Systems	52 Endocrine system	0.671875	0.606061	0.724138	54	53	52	46	0.701	0.671	0.743	0.605	0.0239971	-0.116706	-0.0332204	0.121342
spleen	4726	Serotonergic synapse	5 Organismal Systems	56 Nervous system	0.555556	0.37037	0.482759	21	21	16	22	0.42	0.375	0.314	0.524	-0.32158	-0.0626466	-0.103915	0.121338
spleen	310	Lysine degradation	1 Metabolism	15 Amino acid metabolism	0.558824	0.65625	0.625	28	25	25	24	0.683	0.641	0.694	0.649	-0.0687591	-0.0810527	0.090283	0.121328
spleen	20	Citrate cycle (TCA cycle)	1 Metabolism	11 Carbohydrate metabolism	0.84	0.96	0.923077	25	21	24	25	0.962	0.808	0.923	0.962	0.441184	-0.0720669	0.0974643	0.121214
nervous_system	4122	Sulfur relay system	2 Genetic Information Processing	23 Folding, sorting and degradation	0.5	0.285714	0.25	6	3	3	4	0.667	0.333	0.375	0.444	-0.540966	0.065012	-0.102246	0.121164
kidney	5144	Malaria	6 Human Diseases	610 Infectious diseases: Parasitic	0.821429	0.62963	0.592593	27	24	17	16	0.844	0.774	0.607	0.593	0.0411621	0.0727556	-0.0967481	0.121052
spleen	4114	Oocyte meiosis	4 Cellular Processes	42 Cell growth and death	0.58	0.704545	0.6	37	42	38	35	0.587	0.689	0.655	0.614	-0.0441039	-0.034675	0.115722	0.120805
lung	500	Starch and sucrose metabolism	1 Metabolism	11 Carbohydrate metabolism	0.705882	0.5	0.588235	15	14	12	12	0.75	0.667	0.667	0.667	-0.100275	-0.0258394	-0.117924	0.120722
heart	270	Cysteine and methionine metabolism	1 Metabolism	15 Amino acid metabolism	0.85	0.681818	0.608696	20	17	17	17	0.741	0.654	0.708	0.708	0.0968205	0.0917622	-0.0783044	0.120631
liver	4122	Sulfur relay system	2 Genetic Information Processing	23 Folding, sorting and degradation	0.625	0.428571	0.375	5	8	5	6	0.625	0.889	0.625	0.667	-0.314243	0.0774689	-0.0922694	0.120479
nervous_system	230	Purine metabolism	1 Metabolism	14 Nucleotide metabolism	0.515152	0.625	0.557895	89	61	67	59	0.736	0.513	0.588	0.513	-0.151223	-0.0608633	0.103664	0.120211
nervous_system	4726	Serotonergic synapse	5 Organismal Systems	56 Nervous system	0.806452	0.803279	0.603175	60	52	50	41	0.896	0.776	0.82	0.641	0.139872	0.112652	0.0416529	0.120106
spleen	3013	RNA transport	2 Genetic Information Processing	22 Translation	0.648936	0.712766	0.736264	82	73	79	76	0.788	0.723	0.814	0.738	0.0804549	-0.103788	0.0600798	0.119923
liver	4730	Long-term depression	5 Organismal Systems	56 Nervous system	0.571429	0.461538	0.583333	23	21	15	15	0.742	0.656	0.556	0.536	-0.199638	-0.104421	-0.0584858	0.119684
kidney	4350	TGF-beta signaling pathway	3 Environmental Information Processing	32 Signal transduction	0.815789	0.75	0.578947	37	32	33	23	0.771	0.667	0.75	0.548	0.0996089	0.11946	-0.00130363	0.119468
spleen	5218	Melanoma	6 Human Diseases	62 Cancers: Specific types	0.653846	0.555556	0.678571	24	19	18	23	0.585	0.487	0.474	0.59	-0.0425566	-0.106395	-0.0536259	0.119145
kidney	4670	Leukocyte transendothelial migration	5 Organismal Systems	51 Immune system	0.789474	0.803571	0.6	53	49	48	35	0.828	0.778	0.738	0.593	0.128775	0.106411	0.0533285	0.119026
liver	670	One carbon pool by folate	1 Metabolism	18 Metabolism of cofactors and vitamins	0.727273	0.75	0.818182	11	8	10	9	0.917	0.667	0.833	0.75	0.19439	-0.115694	0.0267541	0.118747
nervous_system	4742	Taste transduction	5 Organismal Systems	57 Sensory system	0.733333	0.571429	0.692308	13	13	9	9	0.591	0.684	0.563	0.45	0.0187132	-0.0707192	-0.0952446	0.118629
lung	4975	Fat digestion and absorption	5 Organismal Systems	54 Digestive system	0.611111	0.5625	0.666667	15	14	10	10	0.625	0.538	0.556	0.625	-0.0692415	-0.117007	-0.0191073	0.118557
spleen	1212	Fatty acid metabolism	1 Metabolism	10 Global and overview maps	0.5	0.615385	0.518519	20	19	22	21	0.571	0.528	0.667	0.636	-0.188782	-0.0407446	0.111217	0.118446
kidney	310	Lysine degradation	1 Metabolism	15 Amino acid metabolism	0.727273	0.606061	0.733333	26	31	27	26	0.634	0.756	0.73	0.634	0.0600617	-0.0951146	-0.070458	0.118369
spleen	3440	Homologous recombination	2 Genetic Information Processing	24 Replication and repair	0.466667	0.583333	0.461538	10	12	9	9	0.476	0.571	0.429	0.429	-0.259932	-0.0234294	0.116008	0.11835
muscle	5020	Prion diseases	6 Human Diseases	64 Neurodegenerative diseases	0.809524	0.904762	0.714286	20	18	20	16	0.833	0.72	0.952	0.8	0.267057	0.0592136	0.101839	0.117802
lung	4320	Dorso-ventral axis formation	5 Organismal Systems	58 Development	0.615385	0.692308	0.692308	12	9	10	10	0.8	0.643	0.667	0.769	0.0237186	-0.0931359	0.0720757	0.117768
heart	380	Tryptophan metabolism	1 Metabolism	15 Amino acid metabolism	0.75	0.65	0.5	19	16	14	11	0.704	0.762	0.667	0.5	-0.0419933	0.115291	-0.0234934	0.117661
kidney	4130	SNARE interactions in vesicular transport	2 Genetic Information Processing	23 Folding, sorting and degradation	0.714286	0.809524	0.619048	17	19	21	17	0.773	0.864	0.955	0.773	0.102199	0.0541149	0.104419	0.117609
nervous_system	4970	Salivary secretion	5 Organismal Systems	54 Digestive system	0.659091	0.783784	0.675676	35	38	31	27	0.7	0.776	0.66	0.551	0.0908389	-0.0276944	0.114112	0.117424
nervous_system	4330	Notch signaling pathway	3 Environmental Information Processing	32 Signal transduction	0.708333	0.727273	0.521739	22	19	16	13	0.88	0.76	0.64	0.542	-0.00714599	0.101355	0.0587939	0.117173
heart	4666	Fc gamma R-mediated phagocytosis	5 Organismal Systems	51 Immune system	0.8	0.658537	0.552632	38	34	30	21	0.776	0.723	0.638	0.488	0.0221117	0.102503	-0.0562037	0.1169
spleen	670	One carbon pool by folate	1 Metabolism	18 Metabolism of cofactors and vitamins	0.75	0.6	0.5	7	7	9	5	0.583	0.636	0.818	0.455	-0.0709647	0.0991497	-0.0609114	0.116365
liver	5144	Malaria	6 Human Diseases	610 Infectious diseases: Parasitic	0.862069	0.689655	0.633333	29	25	20	20	0.935	0.862	0.69	0.69	0.122804	0.0811102	-0.0833547	0.116305
kidney	4723	Retrograde endocannabinoid signaling	5 Organismal Systems	56 Nervous system	0.642857	0.433333	0.5	27	19	16	15	0.551	0.365	0.364	0.517	-0.226613	-0.0104679	-0.11582	0.116292
muscle	5323	Rheumatoid arthritis	6 Human Diseases	63 Immune diseases	0.754717	0.745098	0.54902	49	44	40	30	0.86	0.759	0.741	0.566	0.0451315	0.109714	0.0385306	0.116283
kidney	4666	Fc gamma R-mediated phagocytosis	5 Organismal Systems	51 Immune system	0.644444	0.704545	0.5	39	35	36	27	0.796	0.714	0.766	0.614	-0.06859	0.0779157	0.0861097	0.116128
nervous_system	5143	African trypanosomiasis	6 Human Diseases	610 Infectious diseases: Parasitic	0.681818	0.75	0.764706	16	21	19	14	0.64	0.84	0.76	0.609	0.137231	-0.0971146	0.0629954	0.115757
nervous_system	534	Glycosaminoglycan biosynthesis - heparan sulfate / heparin	1 Metabolism	17 Glycan biosynthesis and metabolism	0.647059	0.647059	0.722222	17	11	11	14	0.944	0.611	0.647	0.778	0.0329195	-0.114883	0.0138693	0.115717
kidney	4622	RIG-I-like receptor signaling pathway	5 Organismal Systems	51 Immune system	0.827586	0.678571	0.586207	28	25	19	18	0.718	0.676	0.594	0.514	0.0690829	0.0968093	-0.0633439	0.115691
nervous_system	4672	Intestinal immune network for IgA production	5 Organismal Systems	51 Immune system	0.421053	0.5	0.470588	15	12	12	10	0.536	0.414	0.48	0.435	-0.327937	-0.0812444	0.0822477	0.115609
lung	564	Glycerophospholipid metabolism	1 Metabolism	13 Lipid metabolism	0.702128	0.613636	0.454545	36	44	35	28	0.621	0.772	0.686	0.509	-0.116741	0.114533	-0.0138829	0.115372
kidney	830	Retinol metabolism	1 Metabolism	18 Metabolism of cofactors and vitamins	0.7	0.7	0.5	19	15	15	11	0.76	0.6	0.75	0.688	-0.0405912	0.105388	0.0465062	0.115193
lung	770	Pantothenate and CoA biosynthesis	1 Metabolism	18 Metabolism of cofactors and vitamins	0.444444	0.555556	0.428571	6	7	8	4	0.545	0.636	0.8	0.364	-0.308067	-0.017922	0.113783	0.115186
liver	4310	Wnt signaling pathway	3 Environmental Information Processing	32 Signal transduction	0.531915	0.541667	0.6	44	28	30	28	0.595	0.431	0.508	0.424	-0.164994	-0.112306	0.0251636	0.115091
lung	4666	Fc gamma R-mediated phagocytosis	5 Organismal Systems	51 Immune system	0.8	0.608696	0.697674	40	41	34	33	0.816	0.837	0.694	0.688	0.0802869	-0.0282016	-0.111462	0.114975
spleen	4320	Dorso-ventral axis formation	5 Organismal Systems	58 Development	0.818182	0.833333	0.909091	11	9	11	10	0.846	0.643	0.846	0.833	0.347365	-0.113273	0.0186214	0.114793
kidney	350	Tyrosine metabolism	1 Metabolism	15 Amino acid metabolism	0.590909	0.695652	0.636364	21	14	18	15	0.778	0.56	0.818	0.75	-0.0214165	-0.0605982	0.0974549	0.114759
lung	4670	Leukocyte transendothelial migration	5 Organismal Systems	51 Immune system	0.719298	0.740741	0.803922	49	49	45	43	0.803	0.778	0.714	0.754	0.176069	-0.111569	0.0267871	0.114739
lung	3008	Ribosome biogenesis in eukaryotes	2 Genetic Information Processing	22 Translation	0.454545	0.565217	0.44186	35	29	37	27	0.603	0.5	0.698	0.509	-0.288923	-0.0200422	0.112786	0.114553
muscle	5221	Acute myeloid leukemia	6 Human Diseases	62 Cancers: Specific types	0.857143	0.685714	0.794118	34	31	25	27	0.872	0.795	0.676	0.711	0.214306	-0.0497813	-0.103003	0.114402
nervous_system	3013	RNA transport	2 Genetic Information Processing	22 Translation	0.611111	0.688889	0.680851	87	58	65	71	0.821	0.552	0.657	0.683	0.0125051	-0.0874126	0.0737206	0.114349
nervous_system	380	Tryptophan metabolism	1 Metabolism	15 Amino acid metabolism	0.782609	0.869565	0.681818	22	19	21	15	0.815	0.731	0.808	0.625	0.212336	0.0594867	0.097058	0.113837
lung	5140	Leishmaniasis	6 Human Diseases	610 Infectious diseases: Parasitic	0.853659	0.75	0.875	39	37	31	36	0.929	0.86	0.775	0.857	0.29818	-0.0947566	-0.0626385	0.113589
spleen	4911	Insulin secretion	5 Organismal Systems	52 Endocrine system	0.533333	0.518519	0.592593	22	24	19	21	0.415	0.511	0.388	0.447	-0.18207	-0.113187	0.00783342	0.113457
liver	72	Synthesis and degradation of ketone bodies	1 Metabolism	13 Lipid metabolism	0.875	0.75	0.875	8	7	6	7	1	0.875	0.75	0.875	0.309947	-0.0836396	-0.0765453	0.113379
spleen	480	Glutathione metabolism	1 Metabolism	16 Metabolism of other amino acids	0.565217	0.6	0.636364	21	15	19	15	0.84	0.6	0.76	0.625	-0.091006	-0.104861	0.0426142	0.113189
nervous_system	670	One carbon pool by folate	1 Metabolism	18 Metabolism of cofactors and vitamins	0.545455	0.636364	0.454545	11	6	7	5	0.917	0.545	0.583	0.5	-0.18996	0.040258	0.105219	0.112657
kidney	740	Riboflavin metabolism	1 Metabolism	18 Metabolism of cofactors and vitamins	0.5	0.571429	0.375	5	7	6	6	0.625	0.875	0.857	0.857	-0.300391	0.0584745	0.0960932	0.112486
lung	590	Arachidonic acid metabolism	1 Metabolism	13 Lipid metabolism	0.714286	0.535714	0.48	25	23	18	12	0.658	0.605	0.529	0.375	-0.13991	0.0755963	-0.0832711	0.112467
nervous_system	270	Cysteine and methionine metabolism	1 Metabolism	15 Amino acid metabolism	0.727273	0.68	0.782609	22	16	20	19	0.815	0.593	0.741	0.731	0.132479	-0.110182	-0.0212262	0.112208
lung	3015	mRNA surveillance pathway	2 Genetic Information Processing	22 Translation	0.704545	0.674419	0.767442	38	37	34	38	0.76	0.755	0.773	0.776	0.107611	-0.111838	-0.00871526	0.112177
heart	5130	Pathogenic Escherichia coli infection	6 Human Diseases	68 Infectious diseases: Bacterial	0.857143	0.678571	0.642857	27	25	20	19	0.931	0.926	0.741	0.679	0.119381	0.0674401	-0.0896186	0.112159
nervous_system	5144	Malaria	6 Human Diseases	610 Infectious diseases: Parasitic	0.666667	0.64	0.45	19	21	22	10	0.594	0.656	0.71	0.333	-0.123746	0.108164	0.0295169	0.11212
liver	3040	Spliceosome	2 Genetic Information Processing	21 Transcription	0.75	0.72	0.815789	70	63	59	68	0.909	0.818	0.843	0.883	0.188103	-0.11165	-0.0102103	0.112116
lung	4114	Oocyte meiosis	4 Cellular Processes	42 Cell growth and death	0.660377	0.462963	0.538462	48	40	31	32	0.75	0.635	0.564	0.604	-0.1767	-0.0221686	-0.109826	0.112041
lung	4623	Cytosolic DNA-sensing pathway	5 Organismal Systems	51 Immune system	0.710526	0.605263	0.722222	34	31	27	28	0.773	0.705	0.675	0.636	0.0436971	-0.0953154	-0.0587665	0.111976
liver	650	Butanoate metabolism	1 Metabolism	11 Carbohydrate metabolism	0.888889	0.823529	0.941176	17	17	14	16	0.895	0.895	0.824	0.941	0.399929	-0.10496	-0.0387635	0.111889
nervous_system	5140	Leishmaniasis	6 Human Diseases	610 Infectious diseases: Parasitic	0.684211	0.783784	0.611111	34	30	32	24	0.791	0.698	0.762	0.585	0.065938	0.0364102	0.105737	0.111831
kidney	4950	Maturity onset diabetes of the young	6 Human Diseases	67 Endocrine and metabolic diseases	0.6	0.6	0.4	10	6	6	4	0.625	0.375	0.6	0.286	-0.213692	0.100034	0.049216	0.111486
muscle	4726	Serotonergic synapse	5 Organismal Systems	56 Nervous system	0.632653	0.571429	0.395833	46	34	31	21	0.754	0.531	0.62	0.429	-0.214744	0.111112	0.00707237	0.111337
nervous_system	601	Glycosphingolipid biosynthesis - lacto and neolacto series	1 Metabolism	17 Glycan biosynthesis and metabolism	0.363636	0.2	0.3	9	6	3	4	0.692	0.5	0.25	0.308	-0.635811	-0.0732032	-0.0837229	0.111213
liver	790	Folate biosynthesis	1 Metabolism	18 Metabolism of cofactors and vitamins	1	0.875	1	8	8	7	8	1	1	1	1	0.526323	-0.0769476	-0.0799325	0.110951
spleen	3040	Spliceosome	2 Genetic Information Processing	21 Transcription	0.883117	0.8	0.92	72	73	63	72	0.935	0.948	0.9	0.935	0.370403	-0.0988291	-0.0499886	0.110752
liver	5213	Endometrial cancer	6 Human Diseases	62 Cancers: Specific types	0.896552	0.766667	0.666667	28	27	25	22	0.757	0.771	0.714	0.611	0.206446	0.0975944	-0.05232	0.110734
spleen	5414	Dilated cardiomyopathy	6 Human Diseases	66 Cardiovascular diseases	0.555556	0.625	0.615385	24	18	15	18	0.558	0.429	0.349	0.429	-0.0944393	-0.0852454	0.0702169	0.110441
spleen	3022	Basal transcription factors	2 Genetic Information Processing	21 Transcription	0.5	0.6	0.521739	17	19	15	18	0.63	0.679	0.577	0.667	-0.195763	-0.0482563	0.0993052	0.110409
liver	350	Tyrosine metabolism	1 Metabolism	15 Amino acid metabolism	0.708333	0.782609	0.782609	22	19	19	19	0.815	0.76	0.864	0.864	0.181491	-0.0869223	0.0679035	0.110301
spleen	4662	B cell receptor signaling pathway	5 Organismal Systems	51 Immune system	0.863636	0.790698	0.906977	41	41	36	41	0.932	0.932	0.857	0.932	0.346455	-0.101689	-0.0426434	0.110268
muscle	5220	Chronic myeloid leukemia	6 Human Diseases	62 Cancers: Specific types	0.883721	0.727273	0.837209	43	38	33	36	0.915	0.792	0.717	0.766	0.278905	-0.0565714	-0.094557	0.110188
nervous_system	5130	Pathogenic Escherichia coli infection	6 Human Diseases	68 Infectious diseases: Bacterial	0.923077	0.769231	0.703704	26	24	20	20	0.897	0.857	0.741	0.714	0.244787	0.0829724	-0.0722719	0.110035
heart	5020	Prion diseases	6 Human Diseases	64 Neurodegenerative diseases	0.857143	0.904762	0.714286	20	19	20	16	0.8	0.826	0.952	0.762	0.293314	0.0840189	0.0708086	0.109877
muscle	4310	Wnt signaling pathway	3 Environmental Information Processing	32 Signal transduction	0.7	0.690909	0.5	50	52	43	34	0.658	0.703	0.632	0.515	-0.0458587	0.102453	0.039703	0.109877
muscle	250	Alanine, aspartate and glutamate metabolism	1 Metabolism	15 Amino acid metabolism	0.6	0.611111	0.666667	17	15	12	13	0.607	0.536	0.48	0.565	-0.0472014	-0.107101	0.0245116	0.10987
muscle	3450	Non-homologous end-joining	2 Genetic Information Processing	24 Replication and repair	0.454545	0.272727	0.363636	11	5	3	4	0.846	0.385	0.25	0.364	-0.50535	-0.0526549	-0.0964158	0.109857
spleen	4721	Synaptic vesicle cycle	5 Organismal Systems	56 Nervous system	0.833333	0.954545	0.826087	22	22	21	20	0.733	0.629	0.7	0.606	0.376134	-0.000658221	0.109736	0.109738
liver	4724	Glutamatergic synapse	5 Organismal Systems	56 Nervous system	0.518519	0.392857	0.5	22	19	17	20	0.415	0.38	0.5	0.465	-0.318624	-0.0883043	-0.0650875	0.1097
nervous_system	4913	Ovarian steroidogenesis	5 Organismal Systems	52 Endocrine system	0.5	0.555556	0.357143	24	18	18	14	0.686	0.563	0.6	0.452	-0.320306	0.067461	0.0864256	0.109637
spleen	4620	Toll-like receptor signaling pathway	5 Organismal Systems	51 Immune system	0.846154	0.671875	0.765625	60	60	47	53	0.923	0.909	0.758	0.803	0.183127	-0.0374582	-0.102671	0.10929
kidney	3430	Mismatch repair	2 Genetic Information Processing	24 Replication and repair	0.416667	0.454545	0.25	10	7	6	5	0.556	0.368	0.333	0.278	-0.48909	0.0761074	0.0784033	0.109268
spleen	4623	Cytosolic DNA-sensing pathway	5 Organismal Systems	51 Immune system	0.804878	0.634146	0.731707	34	40	33	37	0.773	0.909	0.825	0.841	0.11815	-0.0443373	-0.0998087	0.109213
nervous_system	514	Other types of O-glycan biosynthesis	1 Metabolism	17 Glycan biosynthesis and metabolism	0.473684	0.470588	0.526316	16	12	9	13	0.696	0.522	0.391	0.565	-0.282511	-0.10736	0.0190403	0.109035
spleen	5330	Allograft rejection	6 Human Diseases	63 Immune diseases	0.869565	0.952381	0.772727	21	22	20	18	0.955	0.957	0.87	0.783	0.362831	0.0596819	0.0911135	0.10892
heart	3030	DNA replication	2 Genetic Information Processing	24 Replication and repair	0.470588	0.3125	0.411765	14	11	7	10	0.519	0.407	0.269	0.435	-0.444572	-0.0694895	-0.083065	0.108299
kidney	620	Pyruvate metabolism	1 Metabolism	11 Carbohydrate metabolism	0.821429	0.923077	0.76	24	27	26	20	0.857	0.964	0.963	0.769	0.311671	0.0352038	0.102127	0.108024
spleen	563	Glycosylphosphatidylinositol(GPI)-anchor biosynthesis	1 Metabolism	17 Glycan biosynthesis and metabolism	0.5	0.5	0.3	5	7	7	8	0.313	0.412	0.467	0.5	-0.386793	0.0946805	0.0519257	0.107985
lung	250	Alanine, aspartate and glutamate metabolism	1 Metabolism	15 Amino acid metabolism	0.647059	0.473684	0.411765	16	12	12	8	0.552	0.429	0.522	0.333	-0.253874	0.0744718	-0.0774355	0.107435
nervous_system	5412	Arrhythmogenic right ventricular cardiomyopathy (ARVC)	6 Human Diseases	66 Cardiovascular diseases	0.78125	0.733333	0.833333	30	27	22	25	0.682	0.643	0.579	0.625	0.223589	-0.10493	-0.022768	0.107372
heart	330	Arginine and proline metabolism	1 Metabolism	15 Amino acid metabolism	0.805556	0.621622	0.605263	35	30	25	26	0.854	0.811	0.676	0.765	0.0353748	0.0518895	-0.0939665	0.107342
kidney	5217	Basal cell carcinoma	6 Human Diseases	62 Cancers: Specific types	0.551724	0.428571	0.296296	27	18	13	8	0.692	0.474	0.406	0.242	-0.401884	0.101491	-0.0347751	0.107284
spleen	4110	Cell cycle	4 Cellular Processes	42 Cell growth and death	0.611111	0.707692	0.546875	52	64	59	47	0.605	0.744	0.702	0.553	-0.0570119	0.0245269	0.104382	0.107224
liver	565	Ether lipid metabolism	1 Metabolism	13 Lipid metabolism	0.454545	0.545455	0.384615	9	7	8	9	0.529	0.389	0.444	0.474	-0.334733	0.0188132	0.105084	0.106755
lung	5211	Renal cell carcinoma	6 Human Diseases	62 Cancers: Specific types	0.685714	0.714286	0.757576	31	28	29	27	0.816	0.737	0.806	0.75	0.114406	-0.100981	0.0346123	0.106748
muscle	630	Glyoxylate and dicarboxylate metabolism	1 Metabolism	11 Carbohydrate metabolism	0.875	0.933333	0.75	14	16	15	14	0.7	0.762	0.75	0.824	0.341151	0.0743229	0.0761317	0.106395
lung	4976	Bile secretion	5 Organismal Systems	54 Digestive system	0.628571	0.428571	0.441176	29	28	21	20	0.547	0.596	0.525	0.556	-0.272555	0.0270361	-0.102791	0.106287
spleen	4540	Gap junction	4 Cellular Processes	43 Cellular community - eukaryotes	0.612903	0.59375	0.666667	26	24	25	29	0.542	0.49	0.532	0.659	-0.0501463	-0.105985	0.00311109	0.10603
liver	5110	Vibrio cholerae infection	6 Human Diseases	68 Infectious diseases: Bacterial	0.833333	0.666667	0.76	23	21	17	21	0.793	0.7	0.708	0.808	0.169664	-0.0413731	-0.0975175	0.105931
lung	983	Drug metabolism - other enzymes	1 Metabolism	111 Xenobiotics biodegradation and metabolism	0.666667	0.692308	0.5	10	10	12	5	0.667	0.667	1	0.385	-0.0634279	0.0855407	0.0624707	0.105924
lung	565	Ether lipid metabolism	1 Metabolism	13 Lipid metabolism	0.733333	0.642857	0.5	13	13	10	11	0.619	0.619	0.5	0.524	-0.0553218	0.104304	-0.0179783	0.105842
spleen	3030	DNA replication	2 Genetic Information Processing	24 Replication and repair	0.416667	0.380952	0.45	12	22	17	17	0.444	0.815	0.654	0.654	-0.411692	-0.105693	-0.0014353	0.105703
nervous_system	532	Glycosaminoglycan biosynthesis - chondroitin sulfate / dermatan sulfate	1 Metabolism	17 Glycan biosynthesis and metabolism	0.461538	0.384615	0.214286	13	6	5	4	0.867	0.4	0.333	0.267	-0.526303	0.105127	0.00125281	0.105135
spleen	4727	GABAergic synapse	5 Organismal Systems	56 Nervous system	0.590909	0.6	0.65	16	19	16	17	0.421	0.404	0.4	0.515	-0.0686554	-0.102254	0.0241842	0.105075
heart	4360	Axon guidance	5 Organismal Systems	58 Development	0.75	0.654545	0.517857	52	46	39	33	0.667	0.667	0.574	0.508	-0.0286417	0.102648	-0.0223029	0.105043
kidney	5218	Melanoma	6 Human Diseases	62 Cancers: Specific types	0.810811	0.714286	0.583333	36	31	36	21	0.8	0.705	0.857	0.538	0.0788023	0.101871	-0.0253296	0.104973
spleen	4916	Melanogenesis	5 Organismal Systems	52 Endocrine system	0.571429	0.485714	0.583333	31	24	21	26	0.596	0.49	0.477	0.565	-0.18563	-0.0966161	-0.0403936	0.10472
kidney	760	Nicotinate and nicotinamide metabolism	1 Metabolism	18 Metabolism of cofactors and vitamins	0.538462	0.636364	0.545455	9	11	9	8	0.6	0.733	0.643	0.571	-0.139252	-0.0352219	0.098519	0.104626
kidney	4919	Thyroid hormone signaling pathway	5 Organismal Systems	52 Endocrine system	0.769231	0.836066	0.655738	59	56	53	42	0.843	0.812	0.791	0.646	0.169895	0.0623121	0.0839351	0.104537
spleen	4621	NOD-like receptor signaling pathway	5 Organismal Systems	51 Immune system	0.837838	0.885714	0.702703	34	34	32	29	0.895	0.895	0.865	0.784	0.26468	0.0769664	0.0705682	0.104421
lung	563	Glycosylphosphatidylinositol(GPI)-anchor biosynthesis	1 Metabolism	17 Glycan biosynthesis and metabolism	0.5	0.333333	0.25	8	7	8	7	0.471	0.412	0.533	0.412	-0.513375	0.0803851	-0.0666097	0.104396
spleen	4270	Vascular smooth muscle contraction	5 Organismal Systems	53 Circulatory system	0.575	0.475	0.575	32	31	27	31	0.516	0.508	0.466	0.564	-0.194871	-0.0916296	-0.0497071	0.104244
spleen	4530	Tight junction	4 Cellular Processes	43 Cellular community - eukaryotes	0.692308	0.627907	0.725	36	30	34	33	0.621	0.536	0.596	0.569	0.0484392	-0.0996904	-0.0302928	0.104191
lung	4310	Wnt signaling pathway	3 Environmental Information Processing	32 Signal transduction	0.629032	0.559322	0.654545	52	49	40	39	0.693	0.653	0.615	0.534	-0.0684766	-0.0991191	-0.0316627	0.104053
heart	410	beta-Alanine metabolism	1 Metabolism	16 Metabolism of other amino acids	0.8125	0.625	0.666667	14	15	12	11	0.7	0.789	0.632	0.733	0.0780156	0.008076	-0.103567	0.103881
kidney	4720	Long-term potentiation	5 Organismal Systems	56 Nervous system	0.761905	0.571429	0.6	20	17	13	12	0.8	0.68	0.542	0.632	-0.0209358	0.0171063	-0.102433	0.103851
lung	4930	Type II diabetes mellitus	6 Human Diseases	67 Endocrine and metabolic diseases	0.6	0.481481	0.583333	22	18	18	16	0.688	0.581	0.72	0.533	-0.172329	-0.0830995	-0.0621793	0.103787
lung	5217	Basal cell carcinoma	6 Human Diseases	62 Cancers: Specific types	0.655172	0.482759	0.428571	28	20	15	12	0.718	0.526	0.469	0.333	-0.234055	0.0683469	-0.0780127	0.103717
nervous_system	3015	mRNA surveillance pathway	2 Genetic Information Processing	22 Translation	0.652174	0.733333	0.702128	44	32	34	36	0.88	0.64	0.739	0.72	0.073669	-0.0684873	0.0775886	0.103492
kidney	3020	RNA polymerase	2 Genetic Information Processing	21 Transcription	0.555556	0.466667	0.5625	12	16	10	13	0.522	0.667	0.435	0.542	-0.217923	-0.0945711	-0.041725	0.103367
nervous_system	900	Terpenoid backbone biosynthesis	1 Metabolism	19 Metabolism of terpenoids and polyketides	0.764706	0.722222	0.555556	17	13	14	11	1	0.722	0.778	0.647	0.0413072	0.102367	0.0140928	0.103333
heart	4961	Endocrine and other factor-regulated calcium reabsorption	5 Organismal Systems	55 Excretory system	0.76	0.8	0.615385	24	20	21	18	0.774	0.714	0.778	0.667	0.119688	0.0777479	0.0679569	0.103261
kidney	562	Inositol phosphate metabolism	1 Metabolism	11 Carbohydrate metabolism	0.733333	0.62069	0.5	25	27	22	17	0.61	0.692	0.579	0.436	-0.0681663	0.0971472	-0.0345675	0.103114
nervous_system	450	Selenocompound metabolism	1 Metabolism	16 Metabolism of other amino acids	0.454545	0.545455	0.454545	11	5	6	5	0.917	0.417	0.5	0.417	-0.292761	-0.0364461	0.0964255	0.103083
heart	4726	Serotonergic synapse	5 Organismal Systems	56 Nervous system	0.666667	0.56	0.428571	47	33	31	23	0.758	0.579	0.585	0.535	-0.182962	0.0992706	-0.0276984	0.103062
liver	4320	Dorso-ventral axis formation	5 Organismal Systems	58 Development	0.8	0.9	0.75	10	8	9	11	0.667	0.667	0.75	1	0.280482	0.0244935	0.100059	0.103013
spleen	4612	Antigen processing and presentation	5 Organismal Systems	51 Immune system	0.894737	0.810811	0.921053	36	36	31	37	0.947	0.947	0.861	0.974	0.383706	-0.0901178	-0.0496005	0.102866
kidney	5323	Rheumatoid arthritis	6 Human Diseases	63 Immune diseases	0.789474	0.745455	0.581818	54	48	42	33	0.885	0.787	0.764	0.647	0.084188	0.102016	0.0120875	0.10273
liver	4975	Fat digestion and absorption	5 Organismal Systems	54 Digestive system	0.863636	0.68	0.714286	21	20	21	15	0.875	0.833	0.875	0.682	0.166661	0.0148404	-0.101625	0.102703
nervous_system	100	Steroid biosynthesis	1 Metabolism	13 Lipid metabolism	0.692308	0.615385	0.714286	12	10	9	12	0.706	0.667	0.529	0.75	0.0347527	-0.0952666	-0.0383374	0.102691
spleen	5142	Chagas disease (American trypanosomiasis)	6 Human Diseases	610 Infectious diseases: Parasitic	0.855072	0.720588	0.826087	65	63	52	61	0.929	0.863	0.743	0.847	0.25256	-0.0648637	-0.0795139	0.102615
kidney	5150	Staphylococcus aureus infection	6 Human Diseases	68 Infectious diseases: Bacterial	0.652174	0.5	0.416667	22	16	11	12	0.88	0.64	0.5	0.522	-0.232864	0.0817584	-0.0616819	0.102416
spleen	5310	Asthma	6 Human Diseases	63 Immune diseases	0.941176	0.764706	0.823529	17	16	13	14	1	1	0.722	0.875	0.324064	-0.00374751	-0.10229	0.102358
heart	350	Tyrosine metabolism	1 Metabolism	15 Amino acid metabolism	0.631579	0.684211	0.5	15	16	17	9	0.556	0.762	0.739	0.474	-0.0874665	0.0646491	0.0792755	0.102294
muscle	4950	Maturity onset diabetes of the young	6 Human Diseases	67 Endocrine and metabolic diseases	0.333333	0.4	0.222222	9	3	5	2	0.563	0.2	0.5	0.154	-0.583316	0.0370393	0.0953261	0.102269
spleen	4918	Thyroid hormone synthesis	5 Organismal Systems	52 Endocrine system	0.612903	0.5	0.6	26	24	22	22	0.578	0.522	0.524	0.55	-0.144481	-0.0835698	-0.0587927	0.102179
spleen	5215	Prostate cancer	6 Human Diseases	62 Cancers: Specific types	0.740741	0.618182	0.722222	51	43	38	42	0.773	0.672	0.633	0.667	0.0678423	-0.0754058	-0.0687874	0.102067
kidney	30	Pentose phosphate pathway	1 Metabolism	11 Carbohydrate metabolism	0.833333	0.666667	0.75	11	11	9	10	0.846	0.846	0.692	0.769	0.163662	-0.033471	-0.0962793	0.101931
kidney	5412	Arrhythmogenic right ventricular cardiomyopathy (ARVC)	6 Human Diseases	66 Cardiovascular diseases	0.636364	0.48	0.571429	19	17	18	14	0.452	0.425	0.545	0.424	-0.160282	-0.0552283	-0.0855097	0.101794
muscle	4320	Dorso-ventral axis formation	5 Organismal Systems	58 Development	0.818182	0.727273	0.833333	11	9	8	11	0.733	0.643	0.667	0.917	0.240441	-0.0876486	-0.0513695	0.101593
nervous_system	4070	Phosphatidylinositol signaling system	3 Environmental Information Processing	32 Signal transduction	0.75	0.853659	0.775	40	37	36	31	0.816	0.74	0.766	0.633	0.241066	-0.0362679	0.094865	0.101561
muscle	40	Pentose and glucuronate interconversions	1 Metabolism	11 Carbohydrate metabolism	0.538462	0.454545	0.545455	9	11	7	8	0.692	0.786	0.5	0.615	-0.244603	-0.0939192	-0.0375464	0.101146
muscle	900	Terpenoid backbone biosynthesis	1 Metabolism	19 Metabolism of terpenoids and polyketides	0.583333	0.666667	0.615385	11	8	9	10	0.647	0.444	0.5	0.588	-0.0549802	-0.0573242	0.0832976	0.101117
heart	4622	RIG-I-like receptor signaling pathway	5 Organismal Systems	51 Immune system	0.740741	0.586207	0.518519	25	22	21	16	0.694	0.611	0.677	0.5	-0.0729474	0.0752401	-0.0674929	0.101076
lung	4150	mTOR signaling pathway	3 Environmental Information Processing	32 Signal transduction	0.631579	0.567568	0.657143	32	30	26	26	0.78	0.75	0.667	0.65	-0.0607358	-0.097183	-0.0274732	0.100992
muscle	53	Ascorbate and aldarate metabolism	1 Metabolism	11 Carbohydrate metabolism	0.571429	0.666667	0.571429	6	5	4	5	0.75	0.556	0.5	0.625	-0.0879266	-0.0287911	0.0964979	0.100701
kidney	4140	Regulation of autophagy	4 Cellular Processes	41 Transport and catabolism	0.5625	0.4375	0.533333	12	13	11	11	0.6	0.65	0.579	0.55	-0.2485	-0.0773219	-0.0644659	0.10067
liver	4727	GABAergic synapse	5 Organismal Systems	56 Nervous system	0.571429	0.619048	0.434783	20	13	14	13	0.408	0.289	0.483	0.433	-0.197533	0.0638147	0.0777816	0.10061
liver	1210	2-Oxocarboxylic acid metabolism	1 Metabolism	10 Global and overview maps	1	0.933333	0.8	15	15	14	12	1	1	1	0.8	0.440084	0.0999263	-0.0115136	0.100587
nervous_system	4962	Vasopressin-regulated water reabsorption	5 Organismal Systems	55 Excretory system	0.88	0.72	0.68	25	22	18	17	0.893	0.786	0.72	0.63	0.178282	0.0633706	-0.0781088	0.100582
kidney	260	Glycine, serine and threonine metabolism	1 Metabolism	15 Amino acid metabolism	0.777778	0.884615	0.777778	25	23	24	23	0.962	0.852	0.889	0.852	0.275987	-0.0139992	0.099587	0.100566
kidney	4727	GABAergic synapse	5 Organismal Systems	56 Nervous system	0.636364	0.444444	0.472222	33	21	19	20	0.647	0.412	0.422	0.714	-0.240427	0.0116869	-0.099834	0.100516
heart	5210	Colorectal cancer	6 Human Diseases	62 Cancers: Specific types	0.75	0.705882	0.542857	34	29	24	20	0.85	0.763	0.615	0.556	0.0161092	0.0994662	0.01302	0.100315
heart	100	Steroid biosynthesis	1 Metabolism	13 Lipid metabolism	0.333333	0.333333	0.363636	8	4	4	7	0.471	0.286	0.267	0.583	-0.537068	-0.0962297	0.0279252	0.1002
spleen	51	Fructose and mannose metabolism	1 Metabolism	11 Carbohydrate metabolism	0.7	0.6	0.7	8	9	8	9	0.5	0.529	0.533	0.529	0.0215057	-0.0849376	-0.0530943	0.100167
kidney	5216	Thyroid cancer	6 Human Diseases	62 Cancers: Specific types	0.9	0.85	0.7	19	19	18	15	0.864	0.864	0.818	0.75	0.27664	0.0999532	0.00366878	0.100021
lung	4330	Notch signaling pathway	3 Environmental Information Processing	32 Signal transduction	0.583333	0.47619	0.571429	16	22	15	17	0.64	0.917	0.652	0.708	-0.19173	-0.0840822	-0.0538043	0.0998234
muscle	330	Arginine and proline metabolism	1 Metabolism	15 Amino acid metabolism	0.72973	0.685714	0.771429	35	29	24	27	0.854	0.744	0.649	0.711	0.130435	-0.098223	-0.0171666	0.0997118
lung	4672	Intestinal immune network for IgA production	5 Organismal Systems	51 Immune system	0.826087	0.652174	0.64	23	19	15	18	0.742	0.655	0.577	0.667	0.0852473	0.0449985	-0.0887826	0.099535
lung	4270	Vascular smooth muscle contraction	5 Organismal Systems	53 Circulatory system	0.648148	0.596154	0.68	47	42	36	37	0.691	0.618	0.59	0.597	-0.0213172	-0.0973852	-0.0197077	0.0993593
heart	860	Porphyrin and chlorophyll metabolism	1 Metabolism	18 Metabolism of cofactors and vitamins	0.789474	0.611111	0.666667	16	18	13	14	0.842	0.9	0.722	0.737	0.0572716	-0.00840246	-0.0989558	0.0993119
muscle	4115	p53 signaling pathway	4 Cellular Processes	42 Cell growth and death	0.717391	0.590909	0.488372	41	38	29	23	0.788	0.776	0.63	0.479	-0.101191	0.0884171	-0.0450259	0.0992216
liver	4622	RIG-I-like receptor signaling pathway	5 Organismal Systems	51 Immune system	0.714286	0.65625	0.5	31	29	22	17	0.816	0.784	0.71	0.5	-0.0580642	0.0987053	0.00445646	0.0988058
nervous_system	510	N-Glycan biosynthesis	1 Metabolism	17 Glycan biosynthesis and metabolism	0.516129	0.515152	0.558824	28	19	22	25	0.8	0.528	0.629	0.694	-0.213776	-0.096551	0.020706	0.0987463
muscle	450	Selenocompound metabolism	1 Metabolism	16 Metabolism of other amino acids	0.727273	0.6	0.5	10	9	6	5	0.833	0.75	0.5	0.417	-0.0834962	0.0873109	-0.0461015	0.0987347
lung	5100	Bacterial invasion of epithelial cells	6 Human Diseases	68 Infectious diseases: Bacterial	0.846154	0.8	0.891892	35	37	37	35	0.814	0.86	0.925	0.854	0.333151	-0.0958722	-0.0224218	0.0984592
muscle	4260	Cardiac muscle contraction	5 Organismal Systems	53 Circulatory system	0.826923	0.88	0.897959	49	46	45	44	0.875	0.821	0.9	0.8	0.372544	-0.0848573	0.049227	0.0981024
spleen	450	Selenocompound metabolism	1 Metabolism	16 Metabolism of other amino acids	0.571429	0.555556	0.375	6	5	8	5	0.545	0.417	0.667	0.417	-0.270203	0.090558	0.0376692	0.0980801
kidney	4964	Proximal tubule bicarbonate reclamation	5 Organismal Systems	55 Excretory system	0.875	0.8	0.666667	15	15	12	10	0.882	0.882	0.706	0.833	0.213877	0.097129	-0.0133309	0.0980396
heart	630	Glyoxylate and dicarboxylate metabolism	1 Metabolism	11 Carbohydrate metabolism	0.875	0.875	0.705882	15	15	15	14	0.714	0.789	0.789	0.778	0.280871	0.0903531	0.0379402	0.0979956
muscle	4114	Oocyte meiosis	4 Cellular Processes	42 Cell growth and death	0.727273	0.75	0.571429	46	49	38	31	0.73	0.778	0.667	0.585	0.0462892	0.0792926	0.0573079	0.0978341
lung	4662	B cell receptor signaling pathway	5 Organismal Systems	51 Immune system	0.7	0.631579	0.722222	32	36	30	30	0.727	0.818	0.714	0.682	0.0531411	-0.092303	-0.0322135	0.0977627
muscle	4630	Jak-STAT signaling pathway	3 Environmental Information Processing	32 Signal transduction	0.708333	0.702703	0.527027	66	57	60	47	0.617	0.564	0.698	0.58	-0.0182088	0.0892442	0.039752	0.0976972
spleen	4115	p53 signaling pathway	4 Cellular Processes	42 Cell growth and death	0.780488	0.736842	0.578947	35	38	31	25	0.729	0.776	0.633	0.521	0.07252	0.0968236	0.0118533	0.0975465
kidney	910	Nitrogen metabolism	1 Metabolism	12 Energy metabolism	0.666667	0.615385	0.454545	11	9	10	5	0.733	0.6	0.714	0.625	-0.135281	0.0966258	0.010533	0.0971982
liver	982	Drug metabolism - cytochrome P450	1 Metabolism	111 Xenobiotics biodegradation and metabolism	0.884615	0.92	0.96	24	25	24	25	0.923	1	0.923	1	0.464768	-0.0909166	0.0338851	0.097026
kidney	511	Other glycan degradation	1 Metabolism	17 Glycan biosynthesis and metabolism	0.75	0.727273	0.8	10	11	9	8	0.714	0.786	0.692	0.727	0.18284	-0.0968249	-0.00281255	0.0968657
lung	5340	Primary immunodeficiency	6 Human Diseases	63 Immune diseases	0.636364	0.45	0.478261	20	16	9	14	0.69	0.552	0.391	0.538	-0.233584	0.00870859	-0.0964242	0.0968166
liver	4270	Vascular smooth muscle contraction	5 Organismal Systems	53 Circulatory system	0.466667	0.454545	0.5	37	29	27	23	0.587	0.483	0.519	0.418	-0.311471	-0.0953993	0.0148659	0.0965506
kidney	4610	Complement and coagulation cascades	5 Organismal Systems	51 Immune system	0.652174	0.545455	0.422222	43	33	25	21	0.878	0.717	0.625	0.525	-0.203192	0.0920426	-0.0283535	0.0963108
heart	4972	Pancreatic secretion	5 Organismal Systems	54 Digestive system	0.55	0.547619	0.365854	39	23	26	17	0.696	0.489	0.591	0.436	-0.292107	0.0840609	0.046826	0.0962232
kidney	62	Fatty acid elongation	1 Metabolism	13 Lipid metabolism	0.857143	0.916667	0.75	12	14	11	9	0.8	0.875	0.846	0.75	0.321647	0.0596404	0.0752954	0.096054
spleen	5332	Graft-versus-host disease	6 Human Diseases	63 Immune diseases	0.952381	0.904762	0.761905	21	20	19	16	1	0.952	0.95	0.762	0.374407	0.0960004	0.00285193	0.0960427
kidney	512	Mucin type O-Glycan biosynthesis	1 Metabolism	17 Glycan biosynthesis and metabolism	0.636364	0.454545	0.5	8	10	8	7	0.4	0.556	0.571	0.467	-0.217902	-0.00700243	-0.0957143	0.0959701
spleen	5146	Amoebiasis	6 Human Diseases	610 Infectious diseases: Parasitic	0.666667	0.666667	0.717391	42	38	33	37	0.808	0.691	0.6	0.771	0.0521928	-0.0945217	0.016364	0.0959277
muscle	3430	Mismatch repair	2 Genetic Information Processing	24 Replication and repair	0.4375	0.333333	0.416667	10	13	6	7	0.556	0.684	0.333	0.389	-0.447803	-0.0838733	-0.0465197	0.0959104
nervous_system	4911	Insulin secretion	5 Organismal Systems	52 Endocrine system	0.714286	0.73913	0.772727	42	42	38	36	0.712	0.737	0.704	0.643	0.153649	-0.0900496	0.0327109	0.0958067
muscle	4964	Proximal tubule bicarbonate reclamation	5 Organismal Systems	55 Excretory system	0.733333	0.8	0.785714	14	12	13	11	0.824	0.706	0.813	0.733	0.207216	-0.0707391	0.064243	0.0955572
muscle	5150	Staphylococcus aureus infection	6 Human Diseases	68 Infectious diseases: Bacterial	0.647059	0.611111	0.444444	17	11	12	9	0.708	0.5	0.522	0.409	-0.154631	0.0930142	0.0213627	0.0954359
lung	4914	Progesterone-mediated oocyte maturation	5 Organismal Systems	52 Endocrine system	0.652174	0.5	0.581395	39	37	30	29	0.696	0.673	0.588	0.569	-0.133994	-0.0484117	-0.0820791	0.0952926
spleen	5217	Basal cell carcinoma	6 Human Diseases	62 Cancers: Specific types	0.466667	0.461538	0.5	12	10	7	9	0.343	0.323	0.241	0.31	-0.307419	-0.0931417	0.0200992	0.0952857
liver	360	Phenylalanine metabolism	1 Metabolism	15 Amino acid metabolism	0.866667	0.933333	0.933333	14	14	15	15	0.933	0.933	1	1	0.446592	-0.0748896	0.0588611	0.0952528
muscle	640	Propanoate metabolism	1 Metabolism	11 Carbohydrate metabolism	0.954545	0.904762	1	21	22	19	21	0.913	0.957	0.864	0.913	0.518505	-0.0910171	-0.0280402	0.0952385
nervous_system	5014	Amyotrophic lateral sclerosis (ALS)	6 Human Diseases	64 Neurodegenerative diseases	0.935484	0.8125	0.733333	29	31	29	23	0.906	0.969	0.906	0.742	0.294483	0.0799905	-0.0516446	0.0952137
heart	5332	Graft-versus-host disease	6 Human Diseases	63 Immune diseases	0.75	0.8125	0.647059	16	12	13	12	0.842	0.706	0.813	0.706	0.140428	0.051545	0.0799057	0.0950884
nervous_system	5212	Pancreatic cancer	6 Human Diseases	62 Cancers: Specific types	0.810811	0.72973	0.6	33	34	31	23	0.846	0.872	0.816	0.605	0.0977543	0.0936871	-0.0158356	0.095016
muscle	4623	Cytosolic DNA-sensing pathway	5 Organismal Systems	51 Immune system	0.735294	0.558824	0.558824	30	29	23	23	0.682	0.674	0.605	0.561	-0.0676263	0.0317132	-0.089427	0.0948837
kidney	3008	Ribosome biogenesis in eukaryotes	2 Genetic Information Processing	22 Translation	0.5	0.583333	0.486486	29	28	28	26	0.509	0.483	0.509	0.5	-0.226579	-0.0257799	0.0911977	0.0947714
nervous_system	3010	Ribosome	2 Genetic Information Processing	22 Translation	0.792683	0.702381	0.797619	73	74	70	78	0.859	0.881	0.864	0.918	0.190523	-0.0807454	-0.0489594	0.094429
kidney	4972	Pancreatic secretion	5 Organismal Systems	54 Digestive system	0.644444	0.463415	0.5	39	35	21	21	0.709	0.614	0.467	0.538	-0.208308	7.02246e-05	-0.0943427	0.0943428
nervous_system	5223	Non-small cell lung cancer	6 Human Diseases	62 Cancers: Specific types	0.8125	0.8125	0.645161	30	28	28	21	0.909	0.848	0.848	0.636	0.173751	0.0856013	0.0394135	0.0942391
nervous_system	620	Pyruvate metabolism	1 Metabolism	11 Carbohydrate metabolism	0.833333	0.8	0.88	23	21	22	24	0.821	0.75	0.815	0.923	0.318945	-0.0931535	-0.0125951	0.0940011
liver	410	beta-Alanine metabolism	1 Metabolism	16 Metabolism of other amino acids	0.722222	0.764706	0.777778	16	15	14	16	0.8	0.75	0.778	1	0.175876	-0.0816496	0.0460535	0.0937421
heart	5221	Acute myeloid leukemia	6 Human Diseases	62 Cancers: Specific types	0.771429	0.705882	0.794118	34	28	24	27	0.895	0.737	0.649	0.73	0.178731	-0.0879198	-0.0320554	0.0935812
liver	534	Glycosaminoglycan biosynthesis - heparan sulfate / heparin	1 Metabolism	17 Glycan biosynthesis and metabolism	0.555556	0.636364	0.5	8	6	10	7	0.5	0.4	0.667	0.412	-0.157108	0.0096011	0.0930082	0.0935025
liver	5210	Colorectal cancer	6 Human Diseases	62 Cancers: Specific types	0.84375	0.69697	0.645161	31	28	25	20	0.775	0.737	0.658	0.513	0.12404	0.0645825	-0.0674082	0.0933529
heart	5120	Epithelial cell signaling in Helicobacter pylori infection	6 Human Diseases	68 Infectious diseases: Bacterial	0.878049	0.871795	0.710526	38	39	35	27	0.844	0.886	0.897	0.675	0.283482	0.0872368	0.0329799	0.0932627
heart	4320	Dorso-ventral axis formation	5 Organismal Systems	58 Development	0.75	0.583333	0.642857	12	9	7	11	0.8	0.75	0.538	0.846	0.00512078	-0.0191178	-0.091073	0.093058
nervous_system	5131	Shigellosis	6 Human Diseases	68 Infectious diseases: Bacterial	0.9	0.733333	0.774194	29	28	23	26	0.853	0.824	0.742	0.813	0.253571	0.00366073	-0.0928267	0.0928988
heart	5142	Chagas disease (American trypanosomiasis)	6 Human Diseases	610 Infectious diseases: Parasitic	0.90625	0.8	0.703125	64	58	53	45	0.914	0.806	0.757	0.682	0.25299	0.0845978	-0.0382088	0.0928262
lung	4115	p53 signaling pathway	4 Cellular Processes	42 Cell growth and death	0.729167	0.608696	0.510638	44	39	30	27	0.846	0.765	0.612	0.551	-0.0710283	0.0826982	-0.0421455	0.0928183
kidney	330	Arginine and proline metabolism	1 Metabolism	15 Amino acid metabolism	0.775	0.75	0.820513	39	32	31	32	0.929	0.78	0.795	0.889	0.222105	-0.0926744	-0.00463518	0.0927902
liver	5323	Rheumatoid arthritis	6 Human Diseases	63 Immune diseases	0.86	0.74	0.653846	49	44	38	37	0.831	0.733	0.731	0.712	0.163146	0.0800761	-0.0468705	0.0927849
nervous_system	4670	Leukocyte transendothelial migration	5 Organismal Systems	51 Immune system	0.836735	0.854167	0.6875	48	42	41	33	0.774	0.677	0.719	0.516	0.236668	0.0782204	0.0495605	0.0925996
lung	4916	Melanogenesis	5 Organismal Systems	52 Endocrine system	0.644444	0.590909	0.666667	40	34	30	30	0.702	0.63	0.625	0.577	-0.034401	-0.0904716	-0.0195682	0.0925636
muscle	5014	Amyotrophic lateral sclerosis (ALS)	6 Human Diseases	64 Neurodegenerative diseases	0.884615	0.777778	0.68	25	24	23	17	0.781	0.8	0.767	0.586	0.214305	0.0844275	-0.0378778	0.0925351
kidney	3013	RNA transport	2 Genetic Information Processing	22 Translation	0.6375	0.65	0.683544	67	64	65	66	0.638	0.61	0.663	0.68	0.00613874	-0.0883493	0.0270884	0.0924087
liver	120	Primary bile acid biosynthesis	1 Metabolism	13 Lipid metabolism	1	0.9	1	10	10	9	10	0.909	0.909	0.818	0.909	0.540809	-0.0688767	-0.0612235	0.0921538
heart	5310	Asthma	6 Human Diseases	63 Immune diseases	0.846154	0.769231	0.642857	13	11	10	10	0.765	0.786	0.714	0.833	0.165853	0.0909839	-0.0146121	0.0921498
heart	4310	Wnt signaling pathway	3 Environmental Information Processing	32 Signal transduction	0.690909	0.62963	0.482143	50	43	38	33	0.658	0.597	0.594	0.559	-0.0970962	0.092045	0.00197898	0.0920663
lung	5014	Amyotrophic lateral sclerosis (ALS)	6 Human Diseases	64 Neurodegenerative diseases	0.821429	0.777778	0.62963	26	25	22	18	0.813	0.833	0.786	0.667	0.149233	0.091316	0.00953387	0.0918123
nervous_system	4810	Regulation of actin cytoskeleton	4 Cellular Processes	45 Cell motility	0.77551	0.663366	0.5625	94	80	74	56	0.81	0.702	0.679	0.544	0.0173299	0.0835071	-0.0378528	0.0916857
nervous_system	4530	Tight junction	4 Cellular Processes	43 Cellular community - eukaryotes	0.777778	0.849057	0.696429	53	43	45	42	0.815	0.652	0.75	0.618	0.206558	0.038804	0.0830491	0.0916674
nervous_system	5210	Colorectal cancer	6 Human Diseases	62 Cancers: Specific types	0.742857	0.805556	0.647059	32	29	33	24	0.8	0.725	0.825	0.6	0.132466	0.0455823	0.0793633	0.091522
nervous_system	340	Histidine metabolism	1 Metabolism	15 Amino acid metabolism	0.625	0.625	0.666667	15	11	11	10	0.75	0.611	0.611	0.588	-0.0253692	-0.0895947	0.0186147	0.091508
heart	980	Metabolism of xenobiotics by cytochrome P450	1 Metabolism	111 Xenobiotics biodegradation and metabolism	0.681818	0.666667	0.5	19	18	16	11	0.826	0.75	0.64	0.733	-0.0699307	0.0851555	0.0334088	0.0914746
nervous_system	760	Nicotinate and nicotinamide metabolism	1 Metabolism	18 Metabolism of cofactors and vitamins	0.428571	0.5	0.363636	10	10	8	5	0.625	0.625	0.5	0.333	-0.387984	0.00718658	0.0905913	0.0908759
heart	4662	B cell receptor signaling pathway	5 Organismal Systems	51 Immune system	0.742857	0.575758	0.625	31	30	21	21	0.705	0.698	0.488	0.538	-0.0139251	-0.0111735	-0.0898768	0.0905686
spleen	4966	Collecting duct acid secretion	5 Organismal Systems	55 Excretory system	0.857143	0.923077	0.769231	12	14	13	11	0.8	0.824	0.813	0.611	0.336904	0.0465135	0.0777114	0.090568
liver	4728	Dopaminergic synapse	5 Organismal Systems	56 Nervous system	0.8	0.631579	0.641026	33	30	29	31	0.6	0.545	0.707	0.66	0.0595456	0.0239503	-0.0873229	0.0905478
lung	350	Tyrosine metabolism	1 Metabolism	15 Amino acid metabolism	0.578947	0.473684	0.555556	17	13	11	11	0.654	0.52	0.5	0.688	-0.205127	-0.074633	-0.0508564	0.0903131
kidney	5014	Amyotrophic lateral sclerosis (ALS)	6 Human Diseases	64 Neurodegenerative diseases	0.724138	0.689655	0.533333	27	23	22	19	0.844	0.793	0.71	0.704	-0.0132694	0.0882814	0.0189081	0.0902836
nervous_system	5217	Basal cell carcinoma	6 Human Diseases	62 Cancers: Specific types	0.5625	0.566667	0.392857	26	24	21	13	0.667	0.649	0.583	0.342	-0.257971	0.0753832	0.0495914	0.0902326
muscle	520	Amino sugar and nucleotide sugar metabolism	1 Metabolism	11 Carbohydrate metabolism	0.551724	0.608696	0.576923	22	23	15	19	0.71	0.742	0.5	0.613	-0.129084	-0.0621122	0.0652745	0.0901037
lung	4966	Collecting duct acid secretion	5 Organismal Systems	55 Excretory system	0.733333	0.785714	0.625	13	13	12	13	0.65	0.65	0.8	0.765	0.102478	0.0516469	0.0734523	0.0897922
heart	592	alpha-Linolenic acid metabolism	1 Metabolism	13 Lipid metabolism	0.571429	0.6	0.428571	7	4	9	3	0.538	0.4	1	0.333	-0.212298	0.0625736	0.0642963	0.0897188
lung	1210	2-Oxocarboxylic acid metabolism	1 Metabolism	10 Global and overview maps	1	0.846154	0.846154	13	13	11	11	0.867	0.929	0.786	0.846	0.417271	0.0353105	-0.0824701	0.0897115
lung	860	Porphyrin and chlorophyll metabolism	1 Metabolism	18 Metabolism of cofactors and vitamins	0.625	0.6875	0.533333	14	12	13	9	0.7	0.6	0.684	0.474	-0.0691814	0.0359437	0.0818968	0.0894374
liver	5223	Non-small cell lung cancer	6 Human Diseases	62 Cancers: Specific types	0.8	0.733333	0.6	29	25	23	19	0.879	0.806	0.719	0.576	0.0938814	0.089219	-0.00609413	0.0894269
kidney	4970	Salivary secretion	5 Organismal Systems	54 Digestive system	0.636364	0.525	0.414634	40	32	21	18	0.8	0.64	0.457	0.5	-0.228316	0.0831996	-0.0324188	0.0892925
kidney	4730	Long-term depression	5 Organismal Systems	56 Nervous system	0.714286	0.592593	0.5	25	23	18	17	0.714	0.657	0.545	0.586	-0.0949491	0.0781544	-0.0431821	0.0892906
kidney	5211	Renal cell carcinoma	6 Human Diseases	62 Cancers: Specific types	0.764706	0.794118	0.818182	32	28	29	28	0.842	0.737	0.784	0.824	0.240593	-0.081952	0.0353773	0.0892618
heart	5410	Hypertrophic cardiomyopathy (HCM)	6 Human Diseases	66 Cardiovascular diseases	0.871795	0.820513	0.682927	39	34	32	30	0.848	0.791	0.8	0.75	0.233755	0.0892328	0.00209524	0.0892574
nervous_system	4630	Jak-STAT signaling pathway	3 Environmental Information Processing	32 Signal transduction	0.628205	0.697368	0.550725	69	58	60	38	0.633	0.547	0.632	0.452	-0.0512579	0.0270564	0.0850399	0.0892404
lung	4920	Adipocytokine signaling pathway	5 Organismal Systems	52 Endocrine system	0.795455	0.666667	0.75	41	38	34	36	0.804	0.745	0.708	0.766	0.142776	-0.0532024	-0.0715962	0.0891993
liver	5100	Bacterial invasion of epithelial cells	6 Human Diseases	68 Infectious diseases: Bacterial	0.722222	0.742857	0.771429	34	28	27	28	0.791	0.667	0.675	0.683	0.159405	-0.083686	0.0304889	0.0890669
muscle	980	Metabolism of xenobiotics by cytochrome P450	1 Metabolism	111 Xenobiotics biodegradation and metabolism	0.619048	0.47619	0.55	19	15	12	12	0.826	0.577	0.5	0.632	-0.184899	-0.0485452	-0.0744235	0.0888566
heart	130	Ubiquinone and other terpenoid-quinone biosynthesis	1 Metabolism	18 Metabolism of cofactors and vitamins	0.857143	0.875	0.714286	7	6	8	5	0.778	0.857	1	0.714	0.276069	0.0744107	0.048536	0.0888408
muscle	4973	Carbohydrate digestion and absorption	5 Organismal Systems	54 Digestive system	0.619048	0.619048	0.45	20	14	14	9	0.833	0.609	0.667	0.429	-0.162143	0.076595	0.0448672	0.0887686
spleen	4940	Type I diabetes mellitus	6 Human Diseases	67 Endocrine and metabolic diseases	0.84	0.869565	0.708333	23	23	20	18	0.92	0.852	0.8	0.692	0.259895	0.0684299	0.0563768	0.0886622
heart	4380	Osteoclast differentiation	5 Organismal Systems	58 Development	0.785714	0.73913	0.594203	68	57	52	42	0.85	0.74	0.703	0.618	0.0858841	0.0882299	0.00827105	0.0886167
liver	250	Alanine, aspartate and glutamate metabolism	1 Metabolism	15 Amino acid metabolism	0.692308	0.75	0.730769	24	20	18	21	0.828	0.714	0.818	0.875	0.122646	-0.0648334	0.0603622	0.0885831
heart	4664	Fc epsilon RI signaling pathway	5 Organismal Systems	51 Immune system	0.787879	0.676471	0.580645	31	28	26	18	0.775	0.757	0.65	0.529	0.0426334	0.079842	-0.0383527	0.0885759
muscle	534	Glycosaminoglycan biosynthesis - heparan sulfate / heparin	1 Metabolism	17 Glycan biosynthesis and metabolism	0.454545	0.272727	0.3	8	8	6	5	0.444	0.444	0.4	0.294	-0.543544	-0.00236886	-0.0885362	0.0885679
muscle	120	Primary bile acid biosynthesis	1 Metabolism	13 Lipid metabolism	0.666667	0.666667	0.5	6	4	4	3	0.667	0.4	0.4	0.375	-0.078285	0.0772629	0.043282	0.0885601
muscle	860	Porphyrin and chlorophyll metabolism	1 Metabolism	18 Metabolism of cofactors and vitamins	0.666667	0.666667	0.5	17	13	13	10	0.895	0.65	0.684	0.5	-0.078285	0.0772629	0.043282	0.0885601
muscle	983	Drug metabolism - other enzymes	1 Metabolism	111 Xenobiotics biodegradation and metabolism	0.4	0.4	0.222222	8	6	6	3	0.615	0.4	0.5	0.273	-0.546557	0.0717666	0.0518838	0.0885572
heart	4975	Fat digestion and absorption	5 Organismal Systems	54 Digestive system	0.5	0.55	0.388889	17	10	14	8	0.68	0.476	0.7	0.5	-0.304471	0.0405814	0.0783372	0.0882245
spleen	5219	Bladder cancer	6 Human Diseases	62 Cancers: Specific types	0.842105	0.684211	0.736842	19	16	13	14	0.905	0.762	0.65	0.7	0.170767	-0.0128403	-0.087237	0.0881769
muscle	4662	B cell receptor signaling pathway	5 Organismal Systems	51 Immune system	0.757576	0.65625	0.741935	31	27	22	23	0.738	0.643	0.537	0.575	0.111014	-0.0699241	-0.05371	0.0881711
nervous_system	5416	Viral myocarditis	6 Human Diseases	66 Cardiovascular diseases	0.730769	0.576923	0.535714	25	20	16	18	0.758	0.606	0.516	0.563	-0.073504	0.0534604	-0.070072	0.0881369
spleen	650	Butanoate metabolism	1 Metabolism	11 Carbohydrate metabolism	0.636364	0.666667	0.5	8	10	7	7	0.444	0.556	0.438	0.412	-0.0949937	0.0614777	0.0630285	0.088046
liver	900	Terpenoid backbone biosynthesis	1 Metabolism	19 Metabolism of terpenoids and polyketides	0.823529	0.882353	0.875	16	15	16	14	0.941	0.833	0.889	0.824	0.358256	-0.067723	0.0560422	0.0879041
lung	62	Fatty acid elongation	1 Metabolism	13 Lipid metabolism	0.75	0.777778	0.8	9	12	7	9	0.6	0.75	0.538	0.692	0.212104	-0.0805201	0.0349834	0.0877913
muscle	532	Glycosaminoglycan biosynthesis - chondroitin sulfate / dermatan sulfate	1 Metabolism	17 Glycan biosynthesis and metabolism	0.428571	0.25	0.222222	5	5	5	6	0.333	0.333	0.333	0.4	-0.617717	0.0382245	-0.0789881	0.087751
nervous_system	650	Butanoate metabolism	1 Metabolism	11 Carbohydrate metabolism	0.8125	0.6875	0.611111	16	13	11	13	0.842	0.684	0.611	0.765	0.0808855	0.0721537	-0.0499152	0.0877364
kidney	5332	Graft-versus-host disease	6 Human Diseases	63 Immune diseases	0.75	0.75	0.588235	16	12	12	11	0.842	0.6	0.706	0.647	0.0689081	0.0778507	0.0404169	0.0877169
heart	4530	Tight junction	4 Cellular Processes	43 Cellular community - eukaryotes	0.72549	0.730769	0.770833	48	40	42	37	0.75	0.702	0.75	0.638	0.153846	-0.0854157	0.019387	0.0875882
lung	4974	Protein digestion and absorption	5 Organismal Systems	54 Digestive system	0.448276	0.518519	0.423077	22	20	19	15	0.512	0.435	0.432	0.441	-0.330713	-0.0235412	0.0842497	0.0874768
nervous_system	5414	Dilated cardiomyopathy	6 Human Diseases	66 Cardiovascular diseases	0.789474	0.685714	0.771429	33	35	26	29	0.623	0.7	0.553	0.58	0.163377	-0.0671017	-0.0560978	0.087462
muscle	982	Drug metabolism - cytochrome P450	1 Metabolism	111 Xenobiotics biodegradation and metabolism	0.55	0.45	0.526316	18	13	11	11	0.72	0.5	0.458	0.579	-0.252361	-0.0742525	-0.046097	0.0873978
nervous_system	4914	Progesterone-mediated oocyte maturation	5 Organismal Systems	52 Endocrine system	0.653061	0.702128	0.688889	45	36	35	31	0.804	0.667	0.648	0.585	0.048131	-0.067638	0.0552966	0.0873648
liver	330	Arginine and proline metabolism	1 Metabolism	15 Amino acid metabolism	0.769231	0.692308	0.775	38	31	28	33	0.884	0.795	0.737	0.825	0.158179	-0.0783401	-0.0384148	0.0872517
liver	980	Metabolism of xenobiotics by cytochrome P450	1 Metabolism	111 Xenobiotics biodegradation and metabolism	0.884615	0.846154	0.923077	25	24	23	25	0.962	0.96	0.885	1	0.399819	-0.0855798	-0.0168064	0.0872145
kidney	5133	Pertussis	6 Human Diseases	68 Infectious diseases: Bacterial	0.853659	0.780488	0.658537	41	35	32	27	0.891	0.795	0.78	0.643	0.185924	0.0861373	-0.0130195	0.0871157
kidney	120	Primary bile acid biosynthesis	1 Metabolism	13 Lipid metabolism	0.666667	0.714286	0.555556	7	8	5	7	0.636	0.727	0.455	0.7	-0.0173489	0.0487355	0.0720391	0.0869758
liver	4650	Natural killer cell mediated cytotoxicity	5 Organismal Systems	51 Immune system	0.734694	0.571429	0.56	48	37	29	30	0.8	0.649	0.537	0.536	-0.0599474	0.0345402	-0.0797485	0.0869071
nervous_system	4972	Pancreatic secretion	5 Organismal Systems	54 Digestive system	0.627907	0.692308	0.648649	35	35	31	26	0.625	0.625	0.596	0.51	0.00441921	-0.0521131	0.0693217	0.0867253
spleen	380	Tryptophan metabolism	1 Metabolism	15 Amino acid metabolism	0.631579	0.47619	0.428571	17	14	14	13	0.654	0.636	0.609	0.565	-0.25087	0.0539364	-0.0675537	0.0864445
kidney	4110	Cell cycle	4 Cellular Processes	42 Cell growth and death	0.741379	0.694915	0.55	53	48	47	40	0.602	0.545	0.553	0.556	0.0092884	0.0857906	0.00954571	0.0863201
heart	5131	Shigellosis	6 Human Diseases	68 Infectious diseases: Bacterial	0.818182	0.727273	0.8125	32	28	25	26	0.97	0.824	0.806	0.813	0.227937	-0.0711859	-0.0487899	0.0863011
nervous_system	250	Alanine, aspartate and glutamate metabolism	1 Metabolism	15 Amino acid metabolism	0.769231	0.833333	0.807692	24	22	20	23	0.828	0.759	0.741	0.793	0.259515	-0.0586458	0.063075	0.0861266
muscle	3022	Basal transcription factors	2 Genetic Information Processing	21 Transcription	0.333333	0.375	0.333333	10	18	12	18	0.357	0.643	0.444	0.667	-0.531113	-0.0588326	0.062859	0.086096
kidney	4664	Fc epsilon RI signaling pathway	5 Organismal Systems	51 Immune system	0.666667	0.705882	0.545455	31	24	27	20	0.775	0.6	0.711	0.571	-0.0282806	0.0540045	0.0670011	0.086056
muscle	4270	Vascular smooth muscle contraction	5 Organismal Systems	53 Circulatory system	0.724138	0.711864	0.553571	56	44	45	31	0.824	0.647	0.776	0.534	0.0117461	0.079459	0.0330226	0.0860478
spleen	4260	Cardiac muscle contraction	5 Organismal Systems	53 Circulatory system	0.848485	0.931034	0.806452	28	33	28	28	0.583	0.66	0.549	0.609	0.359081	0.0151602	0.0846995	0.0860456
kidney	4210	Apoptosis	4 Cellular Processes	42 Cell growth and death	0.826923	0.692308	0.634615	49	46	39	36	0.86	0.821	0.722	0.679	0.105731	0.0626456	-0.0586262	0.0857992
muscle	480	Glutathione metabolism	1 Metabolism	16 Metabolism of other amino acids	0.708333	0.583333	0.5	21	20	17	15	0.808	0.8	0.739	0.625	-0.103596	0.0720646	-0.0462326	0.0856198
muscle	270	Cysteine and methionine metabolism	1 Metabolism	15 Amino acid metabolism	0.708333	0.782609	0.652174	22	19	19	16	0.815	0.704	0.704	0.64	0.103204	0.0161484	0.0840543	0.0855915
muscle	4728	Dopaminergic synapse	5 Organismal Systems	56 Nervous system	0.785714	0.630435	0.681818	40	35	35	34	0.727	0.614	0.7	0.68	0.0754893	-0.0160953	-0.0839211	0.0854506
nervous_system	4722	Neurotrophin signaling pathway	5 Organismal Systems	56 Nervous system	0.910448	0.757143	0.8	64	64	59	53	0.853	0.853	0.797	0.697	0.288616	-0.00360286	-0.0850121	0.0850884
lung	4622	RIG-I-like receptor signaling pathway	5 Organismal Systems	51 Immune system	0.757576	0.612903	0.677419	30	28	20	22	0.789	0.737	0.625	0.611	0.0471757	-0.0329367	-0.0781603	0.0848167
nervous_system	531	Glycosaminoglycan degradation	1 Metabolism	17 Glycan biosynthesis and metabolism	0.6	0.444444	0.5	8	8	5	4	0.667	0.667	0.455	0.4	-0.243806	-0.0292056	-0.0795778	0.0847678
liver	4370	VEGF signaling pathway	3 Environmental Information Processing	32 Signal transduction	0.75	0.652174	0.545455	22	20	16	12	0.815	0.769	0.615	0.462	-0.013452	0.0800747	-0.0274949	0.0846636
muscle	3008	Ribosome biogenesis in eukaryotes	2 Genetic Information Processing	22 Translation	0.644444	0.627907	0.673913	37	37	33	40	0.661	0.649	0.635	0.741	-0.00861416	-0.0842535	0.00722219	0.0845625
nervous_system	4960	Aldosterone-regulated sodium reabsorption	5 Organismal Systems	55 Excretory system	0.72	0.8	0.708333	23	20	22	18	0.767	0.69	0.786	0.643	0.15342	-0.0165374	0.082513	0.0841539
muscle	830	Retinol metabolism	1 Metabolism	18 Metabolism of cofactors and vitamins	0.5	0.333333	0.375	16	8	8	6	0.667	0.333	0.5	0.4	-0.43835	-0.018391	-0.0820875	0.0841225
muscle	71	Fatty acid degradation	1 Metabolism	13 Lipid metabolism	0.928571	0.785714	0.846154	26	28	24	22	0.813	0.875	0.828	0.846	0.342866	-0.0214094	-0.0811553	0.0839318
liver	4623	Cytosolic DNA-sensing pathway	5 Organismal Systems	51 Immune system	0.805556	0.666667	0.617647	32	33	28	23	0.744	0.767	0.7	0.548	0.0689079	0.0566458	-0.06179	0.0838257
spleen	5210	Colorectal cancer	6 Human Diseases	62 Cancers: Specific types	0.742857	0.657143	0.735294	32	29	26	27	0.8	0.725	0.684	0.692	0.0994301	-0.0720549	-0.0426283	0.0837202
muscle	5223	Non-small cell lung cancer	6 Human Diseases	62 Cancers: Specific types	0.84375	0.6875	0.71875	32	27	22	23	0.97	0.818	0.688	0.719	0.162721	0.00337492	-0.0836069	0.083675
kidney	4728	Dopaminergic synapse	5 Organismal Systems	56 Nervous system	0.652174	0.604167	0.666667	42	34	35	33	0.75	0.576	0.673	0.702	-0.0224573	-0.0821652	-0.0146836	0.0834669
spleen	240	Pyrimidine metabolism	1 Metabolism	14 Nucleotide metabolism	0.482143	0.54717	0.461538	38	45	44	38	0.543	0.682	0.667	0.567	-0.272353	-0.0270426	0.0788598	0.0833677
muscle	4940	Type I diabetes mellitus	6 Human Diseases	67 Endocrine and metabolic diseases	0.6875	0.647059	0.5	15	12	13	9	0.625	0.5	0.565	0.474	-0.0781591	0.0817851	0.0150326	0.0831552
nervous_system	4713	Circadian entrainment	5 Organismal Systems	510 Environmental adaptation	0.87234	0.906977	0.755556	43	45	39	36	0.86	0.918	0.813	0.706	0.327747	0.0600387	0.0574527	0.0830991
muscle	4670	Leukocyte transendothelial migration	5 Organismal Systems	51 Immune system	0.847826	0.8	0.666667	45	40	36	30	0.776	0.656	0.643	0.517	0.198894	0.0829738	0.00437653	0.0830892
kidney	5143	African trypanosomiasis	6 Human Diseases	610 Infectious diseases: Parasitic	0.857143	0.9	0.75	20	19	18	15	0.8	0.792	0.75	0.652	0.31199	0.0542598	0.0628227	0.083011
heart	3410	Base excision repair	2 Genetic Information Processing	24 Replication and repair	0.588235	0.555556	0.4	16	11	12	12	0.571	0.379	0.429	0.462	-0.245932	0.0795575	0.0236218	0.0829903
nervous_system	520	Amino sugar and nucleotide sugar metabolism	1 Metabolism	11 Carbohydrate metabolism	0.521739	0.5	0.538462	22	13	14	18	0.71	0.406	0.467	0.563	-0.231683	-0.0824298	0.00823275	0.0828399
spleen	4977	Vitamin digestion and absorption	5 Organismal Systems	54 Digestive system	0.5	0.444444	0.5	8	7	5	4	0.471	0.35	0.313	0.286	-0.298944	-0.0812966	-0.0144144	0.0825646
muscle	260	Glycine, serine and threonine metabolism	1 Metabolism	15 Amino acid metabolism	0.777778	0.666667	0.578947	18	14	12	12	0.72	0.583	0.522	0.632	0.0303641	0.0727569	-0.0388972	0.0825018
liver	920	Sulfur metabolism	1 Metabolism	12 Energy metabolism	1	1	0.857143	7	7	7	6	1	1	1	0.857	0.513009	0.0762938	0.0313014	0.0824653
liver	4950	Maturity onset diabetes of the young	6 Human Diseases	67 Endocrine and metabolic diseases	0.733333	0.8	0.666667	15	11	12	10	0.938	0.786	1	0.667	0.135764	0.0233334	0.0789839	0.0823584
lung	5223	Non-small cell lung cancer	6 Human Diseases	62 Cancers: Specific types	0.75	0.65625	0.733333	29	27	24	23	0.879	0.818	0.727	0.697	0.101674	-0.0670729	-0.0477082	0.0823094
nervous_system	5110	Vibrio cholerae infection	6 Human Diseases	68 Infectious diseases: Bacterial	0.92	0.833333	0.916667	24	24	20	22	0.828	0.8	0.769	0.786	0.408053	-0.0662211	-0.0486649	0.0821797
heart	4724	Glutamatergic synapse	5 Organismal Systems	56 Nervous system	0.676471	0.583333	0.657143	31	26	26	27	0.564	0.491	0.491	0.6	-0.026848	-0.0687088	-0.0449277	0.0820938
lung	4722	Neurotrophin signaling pathway	5 Organismal Systems	56 Nervous system	0.720588	0.585714	0.651515	62	55	49	47	0.838	0.724	0.662	0.644	-0.00452033	-0.0405117	-0.0711976	0.0819164
kidney	4380	Osteoclast differentiation	5 Organismal Systems	58 Development	0.746479	0.695652	0.558824	67	57	50	39	0.859	0.731	0.676	0.565	0.0178231	0.0817125	0.00568159	0.0819098
kidney	5221	Acute myeloid leukemia	6 Human Diseases	62 Cancers: Specific types	0.75	0.685714	0.757576	33	30	26	25	0.846	0.769	0.703	0.658	0.133297	-0.0767174	-0.0286601	0.081896
heart	650	Butanoate metabolism	1 Metabolism	11 Carbohydrate metabolism	0.692308	0.571429	0.642857	13	9	9	10	0.684	0.5	0.5	0.625	-0.0335879	-0.0530136	-0.0623878	0.0818699
muscle	52	Galactose metabolism	1 Metabolism	11 Carbohydrate metabolism	0.647059	0.533333	0.4375	15	13	8	8	0.833	0.813	0.533	0.5	-0.203866	0.0733923	-0.0359831	0.0817387
nervous_system	5020	Prion diseases	6 Human Diseases	64 Neurodegenerative diseases	0.727273	0.772727	0.761905	20	18	19	17	0.8	0.72	0.864	0.739	0.173781	-0.0638862	0.0507307	0.0815785
heart	5140	Leishmaniasis	6 Human Diseases	610 Infectious diseases: Parasitic	0.888889	0.810811	0.702703	35	33	32	28	0.854	0.786	0.8	0.718	0.249428	0.079378	-0.0187531	0.0815631
muscle	5222	Small cell lung cancer	6 Human Diseases	62 Cancers: Specific types	0.904762	0.756098	0.756098	40	40	32	32	0.851	0.87	0.711	0.696	0.258525	0.02779	-0.0766532	0.0815352
nervous_system	4623	Cytosolic DNA-sensing pathway	5 Organismal Systems	51 Immune system	0.666667	0.552632	0.459459	35	30	24	19	0.795	0.682	0.615	0.452	-0.168692	0.0724839	-0.0370373	0.0813982
kidney	4621	NOD-like receptor signaling pathway	5 Organismal Systems	51 Immune system	0.805556	0.694444	0.611111	34	31	27	24	0.919	0.816	0.75	0.706	0.0810802	0.0707782	-0.040193	0.0813943
heart	5218	Melanoma	6 Human Diseases	62 Cancers: Specific types	0.804878	0.674419	0.617021	41	33	31	35	0.891	0.767	0.756	0.745	0.0726504	0.0592899	-0.0554698	0.0811924
heart	4630	Jak-STAT signaling pathway	3 Environmental Information Processing	32 Signal transduction	0.638889	0.644737	0.486486	67	51	58	43	0.632	0.543	0.637	0.581	-0.114419	0.0663919	0.0466449	0.0811396
heart	230	Purine metabolism	1 Metabolism	14 Nucleotide metabolism	0.574713	0.593023	0.433735	72	65	65	47	0.605	0.58	0.619	0.47	-0.21143	0.0579517	0.0562958	0.0807936
kidney	380	Tryptophan metabolism	1 Metabolism	15 Amino acid metabolism	0.782609	0.72	0.791667	23	18	20	20	0.852	0.692	0.833	0.833	0.191604	-0.0756015	-0.0284722	0.0807852
kidney	5416	Viral myocarditis	6 Human Diseases	66 Cardiovascular diseases	0.75	0.615385	0.678571	26	23	16	21	0.788	0.697	0.516	0.677	0.0451278	-0.0369923	-0.0715094	0.080511
lung	4130	SNARE interactions in vesicular transport	2 Genetic Information Processing	23 Folding, sorting and degradation	0.714286	0.681818	0.736842	17	19	20	16	0.773	0.864	0.909	0.727	0.0989028	-0.0801952	-0.00573585	0.0804
lung	360	Phenylalanine metabolism	1 Metabolism	15 Amino acid metabolism	0.727273	0.8	0.727273	10	9	8	9	0.667	0.6	0.571	0.818	0.168798	-0.0277151	0.0754287	0.0803593
lung	4540	Gap junction	4 Cellular Processes	43 Cellular community - eukaryotes	0.733333	0.585366	0.634146	38	40	27	29	0.745	0.784	0.614	0.644	-0.00811949	-0.0202602	-0.0776128	0.0802136
kidney	4612	Antigen processing and presentation	5 Organismal Systems	51 Immune system	0.774194	0.833333	0.69697	30	25	25	26	0.811	0.676	0.781	0.765	0.195796	0.0314334	0.0735511	0.0799863
nervous_system	4141	Protein processing in endoplasmic reticulum	2 Genetic Information Processing	23 Folding, sorting and degradation	0.790476	0.824074	0.831776	102	86	95	94	0.927	0.775	0.88	0.862	0.280319	-0.069599	0.0393194	0.0799377
heart	4912	GnRH signaling pathway	5 Organismal Systems	52 Endocrine system	0.783784	0.634146	0.675676	36	30	31	26	0.75	0.667	0.674	0.65	0.0728887	-0.0110488	-0.079125	0.0798927
lung	4964	Proximal tubule bicarbonate reclamation	5 Organismal Systems	55 Excretory system	0.727273	0.583333	0.636364	8	11	11	10	0.471	0.647	0.733	0.769	-0.0113081	-0.0258255	-0.0754591	0.0797561
muscle	4666	Fc gamma R-mediated phagocytosis	5 Organismal Systems	51 Immune system	0.717949	0.684211	0.540541	37	30	27	20	0.771	0.625	0.587	0.465	-0.0155111	0.0776045	0.0179742	0.0796588
nervous_system	5218	Melanoma	6 Human Diseases	62 Cancers: Specific types	0.666667	0.652174	0.5	38	32	38	22	0.809	0.681	0.844	0.512	-0.0866825	0.0725841	0.0324363	0.079502
heart	4370	VEGF signaling pathway	3 Environmental Information Processing	32 Signal transduction	0.84	0.8	0.666667	24	22	21	16	0.828	0.815	0.75	0.64	0.194579	0.0788972	0.00947627	0.0794642
spleen	4725	Cholinergic synapse	5 Organismal Systems	56 Nervous system	0.571429	0.472222	0.538462	30	25	23	30	0.577	0.463	0.46	0.612	-0.22038	-0.0655137	-0.0449343	0.0794427
liver	4070	Phosphatidylinositol signaling system	3 Environmental Information Processing	32 Signal transduction	0.428571	0.314286	0.375	27	23	19	17	0.54	0.489	0.422	0.347	-0.488771	-0.0617481	-0.0497967	0.0793256
muscle	4330	Notch signaling pathway	3 Environmental Information Processing	32 Signal transduction	0.681818	0.52381	0.52381	21	16	11	11	0.84	0.667	0.478	0.458	-0.138416	0.0202217	-0.0764478	0.0790771
lung	4744	Phototransduction	5 Organismal Systems	57 Sensory system	0.333333	0.333333	0.333333	5	3	3	3	0.385	0.25	0.429	0.75	-0.555256	-0.072284	0.0316774	0.0789204
spleen	4710	Circadian rhythm	5 Organismal Systems	510 Environmental adaptation	0.75	0.75	0.6	8	6	6	8	0.5	0.375	0.4	0.571	0.0759692	0.0685541	0.0389602	0.0788515
spleen	3010	Ribosome	2 Genetic Information Processing	22 Translation	0.819277	0.73494	0.809524	75	76	69	77	0.882	0.905	0.841	0.906	0.231197	-0.0657883	-0.0433974	0.0788127
liver	5142	Chagas disease (American trypanosomiasis)	6 Human Diseases	610 Infectious diseases: Parasitic	0.876923	0.796875	0.693548	62	60	53	43	0.873	0.857	0.791	0.642	0.229261	0.0758797	-0.0202512	0.0785356
muscle	565	Ether lipid metabolism	1 Metabolism	13 Lipid metabolism	0.363636	0.4	0.25	7	8	7	3	0.333	0.4	0.438	0.188	-0.549935	0.0308742	0.0721401	0.0784692
spleen	5130	Pathogenic Escherichia coli infection	6 Human Diseases	68 Infectious diseases: Bacterial	0.833333	0.76	0.833333	23	21	21	21	0.821	0.724	0.75	0.75	0.267759	-0.0691905	-0.036751	0.0783451
nervous_system	5213	Endometrial cancer	6 Human Diseases	62 Cancers: Specific types	0.794118	0.823529	0.676471	32	29	30	25	0.865	0.784	0.811	0.694	0.188798	0.0548456	0.0557693	0.0782192
kidney	4966	Collecting duct acid secretion	5 Organismal Systems	55 Excretory system	0.842105	0.888889	0.882353	17	18	17	15	0.85	0.9	0.944	0.789	0.376698	-0.061747	0.0479183	0.0781591
kidney	1212	Fatty acid metabolism	1 Metabolism	10 Global and overview maps	0.828571	0.84375	0.69697	31	33	28	25	0.838	0.892	0.824	0.758	0.231815	0.0631222	0.045912	0.0780534
liver	3050	Proteasome	2 Genetic Information Processing	23 Folding, sorting and degradation	1	0.888889	0.962963	27	27	24	26	0.964	1	0.923	0.963	0.512141	-0.0431967	-0.0649526	0.0780051
heart	5110	Vibrio cholerae infection	6 Human Diseases	68 Infectious diseases: Bacterial	0.769231	0.833333	0.708333	24	22	20	17	0.828	0.759	0.833	0.63	0.19988	0.0198685	0.0753779	0.0779525
kidney	230	Purine metabolism	1 Metabolism	14 Nucleotide metabolism	0.578947	0.533333	0.388889	78	72	60	47	0.667	0.61	0.541	0.461	-0.270598	0.0763253	0.0144198	0.0776755
nervous_system	4961	Endocrine and other factor-regulated calcium reabsorption	5 Organismal Systems	55 Excretory system	0.851852	0.916667	0.88	24	26	22	23	0.774	0.839	0.733	0.742	0.396756	-0.0458429	0.0626462	0.0776281
kidney	4722	Neurotrophin signaling pathway	5 Organismal Systems	56 Nervous system	0.774194	0.661538	0.730159	59	51	49	50	0.797	0.699	0.681	0.746	0.116173	-0.0502543	-0.0591228	0.0775951
nervous_system	4340	Hedgehog signaling pathway	3 Environmental Information Processing	32 Signal transduction	0.615385	0.461538	0.434783	23	19	15	10	0.767	0.704	0.6	0.345	-0.264561	0.0358623	-0.068735	0.0775281
muscle	4970	Salivary secretion	5 Organismal Systems	54 Digestive system	0.681818	0.675	0.525	39	35	28	22	0.796	0.714	0.622	0.512	-0.0500972	0.0680905	0.0365496	0.07728
liver	5215	Prostate cancer	6 Human Diseases	62 Cancers: Specific types	0.867925	0.763636	0.685185	52	47	45	39	0.788	0.758	0.738	0.609	0.20002	0.0670704	-0.0382264	0.077199
kidney	4914	Progesterone-mediated oocyte maturation	5 Organismal Systems	52 Endocrine system	0.714286	0.675	0.536585	37	35	30	26	0.685	0.648	0.588	0.591	-0.0252415	0.0758483	0.0139581	0.077122
spleen	5110	Vibrio cholerae infection	6 Human Diseases	68 Infectious diseases: Bacterial	0.73913	0.809524	0.727273	19	21	19	19	0.76	0.724	0.76	0.655	0.180854	-0.0184636	0.0748291	0.0770733
heart	511	Other glycan degradation	1 Metabolism	17 Glycan biosynthesis and metabolism	0.555556	0.555556	0.4	6	8	8	8	0.429	0.571	0.667	0.667	-0.263951	0.0625343	0.0449171	0.076994
heart	4350	TGF-beta signaling pathway	3 Environmental Information Processing	32 Signal transduction	0.829268	0.731707	0.642857	41	34	30	28	0.872	0.756	0.698	0.667	0.1348	0.0700741	-0.0316899	0.0769066
heart	450	Selenocompound metabolism	1 Metabolism	16 Metabolism of other amino acids	0.454545	0.5	0.444444	8	8	7	5	0.667	0.667	0.583	0.5	-0.325161	-0.0431385	0.0636599	0.0768994
kidney	3410	Base excision repair	2 Genetic Information Processing	24 Replication and repair	0.47619	0.47619	0.318182	19	12	12	10	0.679	0.414	0.429	0.37	-0.402805	0.0602239	0.0473714	0.0766222
kidney	5220	Chronic myeloid leukemia	6 Human Diseases	62 Cancers: Specific types	0.837209	0.761905	0.833333	40	39	34	37	0.87	0.813	0.739	0.804	0.270999	-0.0665565	-0.0378513	0.0765669
spleen	4330	Notch signaling pathway	3 Environmental Information Processing	32 Signal transduction	0.695652	0.714286	0.565217	19	20	17	17	0.826	0.833	0.708	0.708	0.00443233	0.0561995	0.0519549	0.0765355
lung	3010	Ribosome	2 Genetic Information Processing	22 Translation	0.740741	0.695122	0.753086	72	69	67	70	0.847	0.821	0.848	0.843	0.130948	-0.074956	-0.0150303	0.0764481
spleen	600	Sphingolipid metabolism	1 Metabolism	13 Lipid metabolism	0.761905	0.65	0.571429	17	20	16	16	0.567	0.625	0.552	0.516	0.0074421	0.0650493	-0.0400955	0.0764137
spleen	4310	Wnt signaling pathway	3 Environmental Information Processing	32 Signal transduction	0.642857	0.619048	0.659091	36	33	32	37	0.537	0.508	0.5	0.552	-0.0235189	-0.0762279	0.00346187	0.0763065
spleen	620	Pyruvate metabolism	1 Metabolism	11 Carbohydrate metabolism	0.75	0.772727	0.782609	20	15	19	21	0.714	0.556	0.704	0.808	0.198739	-0.0684078	0.0333572	0.0761073
heart	982	Drug metabolism - cytochrome P450	1 Metabolism	111 Xenobiotics biodegradation and metabolism	0.7	0.666667	0.526316	18	16	17	11	0.72	0.727	0.68	0.733	-0.0441108	0.0738316	0.0183024	0.0760663
kidney	3030	DNA replication	2 Genetic Information Processing	24 Replication and repair	0.5	0.357143	0.294118	11	13	8	11	0.407	0.481	0.308	0.458	-0.473099	0.0532095	-0.0542544	0.075992
muscle	4961	Endocrine and other factor-regulated calcium reabsorption	5 Organismal Systems	55 Excretory system	0.724138	0.785714	0.666667	27	23	23	18	0.871	0.742	0.885	0.643	0.122416	0.0139315	0.0742851	0.0755801
liver	140	Steroid hormone biosynthesis	1 Metabolism	13 Lipid metabolism	0.818182	0.863636	0.727273	22	18	19	16	0.88	0.818	0.792	0.762	0.255797	0.0401844	0.0638122	0.0754108
heart	4070	Phosphatidylinositol signaling system	3 Environmental Information Processing	32 Signal transduction	0.558824	0.617647	0.516129	28	25	27	19	0.583	0.543	0.574	0.413	-0.156471	-0.00748425	0.0748748	0.075248
liver	4612	Antigen processing and presentation	5 Organismal Systems	51 Immune system	0.933333	0.8	0.78125	29	29	25	28	0.806	0.829	0.781	0.757	0.314814	0.0369707	-0.0655309	0.0752405
lung	270	Cysteine and methionine metabolism	1 Metabolism	15 Amino acid metabolism	0.653846	0.5	0.5	24	19	15	15	0.889	0.731	0.6	0.625	-0.181925	0.0167787	-0.0730902	0.0749914
muscle	1210	2-Oxocarboxylic acid metabolism	1 Metabolism	10 Global and overview maps	0.923077	1	0.923077	13	12	13	12	0.929	0.857	0.929	0.857	0.510168	-0.0158779	0.0732629	0.0749637
spleen	4724	Glutamatergic synapse	5 Organismal Systems	56 Nervous system	0.62963	0.481481	0.517241	22	22	18	22	0.468	0.4	0.353	0.512	-0.19566	-0.0154386	-0.0733033	0.0749114
spleen	5131	Shigellosis	6 Human Diseases	68 Infectious diseases: Bacterial	0.8125	0.83871	0.848485	31	27	26	30	0.939	0.818	0.839	0.938	0.310972	-0.0666054	0.0338517	0.0747142
liver	4918	Thyroid hormone synthesis	5 Organismal Systems	52 Endocrine system	0.5625	0.470588	0.529412	29	21	21	23	0.569	0.512	0.488	0.605	-0.231681	-0.063541	-0.0392184	0.0746696
lung	3050	Proteasome	2 Genetic Information Processing	23 Folding, sorting and degradation	0.964286	0.888889	0.962963	27	28	24	26	0.964	1	0.923	0.963	0.492449	-0.0618007	-0.0416799	0.0745422
spleen	510	N-Glycan biosynthesis	1 Metabolism	17 Glycan biosynthesis and metabolism	0.72	0.571429	0.59375	24	19	20	27	0.706	0.559	0.606	0.75	-0.0477927	0.000216477	-0.0743525	0.0743528
liver	4713	Circadian entrainment	5 Organismal Systems	510 Environmental adaptation	0.571429	0.428571	0.37931	26	18	14	14	0.565	0.409	0.452	0.368	-0.341195	0.046157	-0.0578942	0.0740419
muscle	3015	mRNA surveillance pathway	2 Genetic Information Processing	22 Translation	0.761905	0.731707	0.780488	36	38	35	37	0.75	0.776	0.778	0.771	0.180263	-0.0737732	-0.00483537	0.0739315
heart	4911	Insulin secretion	5 Organismal Systems	52 Endocrine system	0.642857	0.581395	0.454545	40	29	28	24	0.702	0.58	0.549	0.545	-0.168103	0.0732503	0.000611873	0.0732528
nervous_system	4620	Toll-like receptor signaling pathway	5 Organismal Systems	51 Immune system	0.724138	0.649123	0.537037	53	47	41	30	0.803	0.723	0.661	0.476	-0.034532	0.0722695	-0.0118833	0.07324
nervous_system	5323	Rheumatoid arthritis	6 Human Diseases	63 Immune diseases	0.714286	0.708333	0.565217	43	41	39	29	0.741	0.672	0.722	0.527	0.0112576	0.0639842	0.0353581	0.0731039
heart	5320	Autoimmune thyroid disease	6 Human Diseases	63 Immune diseases	0.722222	0.722222	0.578947	18	13	13	12	0.72	0.65	0.619	0.706	0.031922	0.0617527	0.0388802	0.072973
liver	4020	Calcium signaling pathway	3 Environmental Information Processing	32 Signal transduction	0.566667	0.516667	0.37931	56	38	35	24	0.528	0.422	0.522	0.358	-0.292775	0.0721167	0.0111357	0.0729713
lung	260	Glycine, serine and threonine metabolism	1 Metabolism	15 Amino acid metabolism	0.5	0.529412	0.5	16	8	10	8	0.593	0.348	0.476	0.444	-0.249712	-0.0538662	0.0491717	0.0729343
liver	514	Other types of O-glycan biosynthesis	1 Metabolism	17 Glycan biosynthesis and metabolism	0.545455	0.583333	0.545455	9	8	10	8	0.429	0.444	0.556	0.4	-0.166124	-0.0486992	0.0542764	0.0729215
spleen	4130	SNARE interactions in vesicular transport	2 Genetic Information Processing	23 Folding, sorting and degradation	0.684211	0.7	0.705882	14	18	20	15	0.636	0.818	0.909	0.682	0.0742729	-0.0655272	0.0313022	0.0726199
spleen	590	Arachidonic acid metabolism	1 Metabolism	13 Lipid metabolism	0.363636	0.333333	0.352941	14	16	14	9	0.424	0.485	0.438	0.375	-0.526778	-0.0719932	0.00950299	0.0726176
lung	600	Sphingolipid metabolism	1 Metabolism	13 Lipid metabolism	0.769231	0.625	0.625	22	24	17	17	0.629	0.686	0.515	0.586	0.0291493	0.018462	-0.0702117	0.0725984
liver	983	Drug metabolism - other enzymes	1 Metabolism	111 Xenobiotics biodegradation and metabolism	0.933333	0.933333	0.8	15	14	14	12	1	0.933	1	0.8	0.403325	0.0651989	0.0319286	0.0725971
kidney	4540	Gap junction	4 Cellular Processes	43 Cellular community - eukaryotes	0.688889	0.613636	0.5	43	33	28	23	0.843	0.647	0.56	0.548	-0.0967592	0.0717186	-0.0108844	0.0725399
lung	520	Amino sugar and nucleotide sugar metabolism	1 Metabolism	11 Carbohydrate metabolism	0.68	0.56	0.615385	21	21	18	21	0.677	0.656	0.621	0.656	-0.0634851	-0.0414053	-0.0595186	0.0725043
kidney	983	Drug metabolism - other enzymes	1 Metabolism	111 Xenobiotics biodegradation and metabolism	0.714286	0.714286	0.571429	12	12	12	10	0.8	0.8	0.857	0.909	0.0184345	0.0609977	0.0390435	0.0724232
kidney	5020	Prion diseases	6 Human Diseases	64 Neurodegenerative diseases	0.863636	0.904762	0.772727	21	20	19	18	0.84	0.8	0.905	0.818	0.331971	0.0412204	0.0593408	0.0722527
muscle	4914	Progesterone-mediated oocyte maturation	5 Organismal Systems	52 Endocrine system	0.755556	0.714286	0.585366	39	40	33	26	0.709	0.741	0.623	0.553	0.0495553	0.0714822	0.0104249	0.0722384
heart	4114	Oocyte meiosis	4 Cellular Processes	42 Cell growth and death	0.695652	0.711111	0.568182	42	36	35	27	0.656	0.621	0.603	0.6	0.00437212	0.0528321	0.049212	0.0722015
muscle	3013	RNA transport	2 Genetic Information Processing	22 Translation	0.691489	0.694118	0.712644	75	84	69	74	0.721	0.8	0.711	0.74	0.0789361	-0.0689775	0.0213198	0.0721972
lung	100	Steroid biosynthesis	1 Metabolism	13 Lipid metabolism	0.6875	0.583333	0.642857	12	15	7	11	0.75	1	0.538	0.733	-0.0293408	-0.0516747	-0.0503459	0.0721456
heart	5213	Endometrial cancer	6 Human Diseases	62 Cancers: Specific types	0.757576	0.6875	0.575758	31	27	23	21	0.838	0.771	0.657	0.656	0.0293819	0.0714798	-0.00974709	0.0721413
kidney	5223	Non-small cell lung cancer	6 Human Diseases	62 Cancers: Specific types	0.741935	0.741935	0.766667	30	24	24	23	0.909	0.727	0.727	0.719	0.166883	-0.0699518	0.017543	0.072118
kidney	4916	Melanogenesis	5 Organismal Systems	52 Endocrine system	0.711111	0.6	0.522727	44	33	28	23	0.759	0.623	0.583	0.523	-0.0787666	0.0609328	-0.0383842	0.072015
lung	450	Selenocompound metabolism	1 Metabolism	16 Metabolism of other amino acids	0.75	0.625	0.571429	7	7	6	4	0.583	0.583	0.5	0.333	-0.0136077	0.0507771	-0.0510469	0.0720007
nervous_system	4916	Melanogenesis	5 Organismal Systems	52 Endocrine system	0.702128	0.761905	0.658537	40	40	34	28	0.69	0.727	0.694	0.519	0.0916046	0.00120405	0.0718163	0.0718264
spleen	5410	Hypertrophic cardiomyopathy (HCM)	6 Human Diseases	66 Cardiovascular diseases	0.64	0.695652	0.625	23	18	16	16	0.59	0.474	0.4	0.432	-0.00116886	-0.0260466	0.0668726	0.0717661
nervous_system	4310	Wnt signaling pathway	3 Environmental Information Processing	32 Signal transduction	0.632353	0.6875	0.578125	61	50	47	40	0.803	0.685	0.662	0.541	-0.0382432	0.00437918	0.0715592	0.071693
lung	4370	VEGF signaling pathway	3 Environmental Information Processing	32 Signal transduction	0.807692	0.692308	0.75	24	23	20	18	0.828	0.793	0.667	0.621	0.164381	-0.0385498	-0.0603821	0.0716386
lung	4610	Complement and coagulation cascades	5 Organismal Systems	51 Immune system	0.727273	0.604651	0.545455	43	33	26	25	0.878	0.702	0.619	0.676	-0.0535194	0.0528938	-0.0482491	0.0715942
heart	4130	SNARE interactions in vesicular transport	2 Genetic Information Processing	23 Folding, sorting and degradation	0.705882	0.65	0.526316	14	15	19	15	0.636	0.682	0.864	0.714	-0.0505245	0.0715152	0.00199663	0.071543
liver	3010	Ribosome	2 Genetic Information Processing	22 Translation	0.823529	0.761905	0.823529	74	81	74	81	0.871	0.976	0.914	0.976	0.257572	-0.0659354	-0.0277231	0.0715265
spleen	4150	mTOR signaling pathway	3 Environmental Information Processing	32 Signal transduction	0.676471	0.588235	0.647059	29	28	25	27	0.725	0.7	0.625	0.692	-0.0300601	-0.0591577	-0.0400106	0.0714177
spleen	5213	Endometrial cancer	6 Human Diseases	62 Cancers: Specific types	0.735294	0.636364	0.69697	31	28	23	25	0.838	0.757	0.657	0.694	0.0602176	-0.0524185	-0.0485048	0.0714172
kidney	52	Galactose metabolism	1 Metabolism	11 Carbohydrate metabolism	0.764706	0.705882	0.588235	17	13	12	10	0.944	0.813	0.8	0.714	0.0514537	0.0712684	-0.00218175	0.0713018
lung	4141	Protein processing in endoplasmic reticulum	2 Genetic Information Processing	23 Folding, sorting and degradation	0.838095	0.798077	0.852941	96	97	91	93	0.857	0.874	0.883	0.869	0.304216	-0.0699117	-0.0137867	0.0712581
muscle	5212	Pancreatic cancer	6 Human Diseases	62 Cancers: Specific types	0.891892	0.756757	0.783784	37	33	28	29	0.949	0.846	0.757	0.784	0.268428	-0.000579253	-0.0712015	0.0712039
nervous_system	5330	Allograft rejection	6 Human Diseases	63 Immune diseases	0.4	0.428571	0.384615	11	10	9	7	0.5	0.435	0.429	0.389	-0.432534	-0.047334	0.0531575	0.0711775
liver	4914	Progesterone-mediated oocyte maturation	5 Organismal Systems	52 Endocrine system	0.666667	0.725	0.631579	35	30	34	27	0.648	0.566	0.68	0.574	0.0344884	-0.00787993	0.0706438	0.071082
liver	4971	Gastric acid secretion	5 Organismal Systems	54 Digestive system	0.516129	0.566667	0.466667	28	19	19	16	0.636	0.487	0.543	0.552	-0.239239	-0.0070969	0.0706689	0.0710244
kidney	4620	Toll-like receptor signaling pathway	5 Organismal Systems	51 Immune system	0.754098	0.616667	0.59322	58	49	39	36	0.879	0.754	0.639	0.6	-0.00309711	0.0330016	-0.0626522	0.0708124
kidney	514	Other types of O-glycan biosynthesis	1 Metabolism	17 Glycan biosynthesis and metabolism	0.333333	0.357143	0.214286	10	10	9	7	0.435	0.455	0.409	0.35	-0.612912	0.029475	0.0642363	0.0706758
lung	4110	Cell cycle	4 Cellular Processes	42 Cell growth and death	0.685714	0.569444	0.623188	66	52	47	46	0.733	0.584	0.56	0.541	-0.0501782	-0.0415463	-0.0571407	0.0706481
lung	4530	Tight junction	4 Cellular Processes	43 Cellular community - eukaryotes	0.683333	0.719298	0.696429	52	49	46	43	0.813	0.754	0.708	0.717	0.079297	-0.0522836	0.0474864	0.0706296
spleen	4974	Protein digestion and absorption	5 Organismal Systems	54 Digestive system	0.6	0.608696	0.611111	17	23	20	12	0.447	0.523	0.488	0.387	-0.0819454	-0.0639805	0.029583	0.0704887
liver	5212	Pancreatic cancer	6 Human Diseases	62 Cancers: Specific types	0.833333	0.75	0.657143	35	31	28	23	0.897	0.816	0.737	0.605	0.156215	0.0668085	-0.0224182	0.0704695
kidney	4713	Circadian entrainment	5 Organismal Systems	510 Environmental adaptation	0.512821	0.358974	0.368421	36	23	17	16	0.783	0.469	0.405	0.444	-0.420372	0.00176386	-0.0704385	0.0704606
muscle	5414	Dilated cardiomyopathy	6 Human Diseases	66 Cardiovascular diseases	0.733333	0.785714	0.738095	41	37	34	32	0.804	0.725	0.791	0.696	0.170358	-0.037722	0.0594485	0.0704065
lung	5214	Glioma	6 Human Diseases	62 Cancers: Specific types	0.71875	0.69697	0.733333	28	27	28	24	0.848	0.771	0.824	0.727	0.108038	-0.0702056	0.00312832	0.0702752
spleen	4910	Insulin signaling pathway	5 Organismal Systems	52 Endocrine system	0.689655	0.685185	0.706897	49	49	42	50	0.671	0.645	0.609	0.676	0.0692996	-0.0682752	0.0165419	0.0702506
muscle	4911	Insulin secretion	5 Organismal Systems	52 Endocrine system	0.680851	0.659574	0.521739	43	36	35	27	0.741	0.632	0.686	0.54	-0.0615255	0.0651836	0.0260397	0.0701924
lung	5146	Amoebiasis	6 Human Diseases	610 Infectious diseases: Parasitic	0.769231	0.8125	0.787234	46	46	41	38	0.807	0.793	0.759	0.717	0.235165	-0.0492052	0.0500174	0.0701633
liver	4725	Cholinergic synapse	5 Organismal Systems	56 Nervous system	0.678571	0.548387	0.5	26	21	22	19	0.456	0.396	0.564	0.432	-0.140255	0.0452794	-0.0529911	0.0697014
spleen	4370	VEGF signaling pathway	3 Environmental Information Processing	32 Signal transduction	0.76	0.625	0.6	21	23	18	19	0.75	0.793	0.621	0.731	0.00905467	0.0334088	-0.061101	0.0696382
lung	3450	Non-homologous end-joining	2 Genetic Information Processing	24 Replication and repair	0.454545	0.5	0.4	10	6	5	4	0.769	0.462	0.385	0.333	-0.351837	-0.00801815	0.0691631	0.0696264
spleen	5416	Viral myocarditis	6 Human Diseases	66 Cardiovascular diseases	0.862069	0.733333	0.709677	29	25	23	24	0.853	0.806	0.719	0.706	0.193934	0.0348833	-0.0601209	0.0695081
heart	4660	T cell receptor signaling pathway	5 Organismal Systems	51 Immune system	0.775862	0.660714	0.6	52	51	41	36	0.693	0.708	0.554	0.563	0.0384946	0.0532013	-0.0447102	0.0694938
heart	120	Primary bile acid biosynthesis	1 Metabolism	13 Lipid metabolism	0.714286	0.571429	0.571429	7	5	4	4	0.636	0.5	0.444	0.5	-0.0643408	0.0148784	-0.0678649	0.0694767
heart	4720	Long-term potentiation	5 Organismal Systems	56 Nervous system	0.777778	0.833333	0.722222	18	14	15	13	0.75	0.583	0.625	0.65	0.212929	0.0133456	0.0680886	0.0693842
muscle	350	Tyrosine metabolism	1 Metabolism	15 Amino acid metabolism	0.52381	0.454545	0.5	20	12	12	10	0.741	0.48	0.522	0.526	-0.279963	-0.065633	-0.0223703	0.0693406
liver	5120	Epithelial cell signaling in Helicobacter pylori infection	6 Human Diseases	68 Infectious diseases: Bacterial	0.857143	0.731707	0.7	39	39	32	29	0.867	0.867	0.865	0.674	0.184467	0.0394395	-0.0569295	0.0692563
muscle	10	Glycolysis / Gluconeogenesis	1 Metabolism	11 Carbohydrate metabolism	0.833333	0.733333	0.793103	28	27	24	24	0.875	0.871	0.8	0.828	0.228161	-0.0460094	-0.0517259	0.0692274
muscle	190	Oxidative phosphorylation	1 Metabolism	12 Energy metabolism	0.875	0.920792	0.901961	100	95	94	94	0.943	0.905	0.94	0.922	0.42509	-0.0498066	0.0479301	0.069123
muscle	510	N-Glycan biosynthesis	1 Metabolism	17 Glycan biosynthesis and metabolism	0.541667	0.565217	0.541667	18	19	18	19	0.514	0.543	0.545	0.528	-0.180982	-0.0535276	0.0436565	0.0690731
nervous_system	5146	Amoebiasis	6 Human Diseases	610 Infectious diseases: Parasitic	0.723404	0.583333	0.604651	43	38	33	26	0.741	0.655	0.6	0.481	-0.0324749	-0.00278113	-0.0690116	0.0690676
nervous_system	4977	Vitamin digestion and absorption	5 Organismal Systems	54 Digestive system	0.5	0.5	0.5	14	7	7	7	0.636	0.318	0.35	0.368	-0.266754	-0.0633613	0.0271611	0.0689375
kidney	4114	Oocyte meiosis	4 Cellular Processes	42 Cell growth and death	0.717391	0.630435	0.533333	42	37	33	27	0.667	0.597	0.579	0.614	-0.0513033	0.0656486	-0.0210137	0.0689298
heart	5220	Chronic myeloid leukemia	6 Human Diseases	62 Cancers: Specific types	0.837209	0.72093	0.772727	43	36	31	35	0.896	0.783	0.674	0.745	0.210882	-0.0318931	-0.0610105	0.0688437
kidney	3440	Homologous recombination	2 Genetic Information Processing	24 Replication and repair	0.333333	0.363636	0.3	9	7	6	4	0.474	0.412	0.316	0.235	-0.557704	-0.0361608	0.0584823	0.0687589
kidney	790	Folate biosynthesis	1 Metabolism	18 Metabolism of cofactors and vitamins	1	1	0.875	8	8	8	7	1	1	1	0.875	0.523727	0.0621829	0.0290903	0.068651
spleen	330	Arginine and proline metabolism	1 Metabolism	15 Amino acid metabolism	0.653846	0.666667	0.666667	21	22	19	24	0.583	0.595	0.487	0.686	0.014679	-0.0611169	0.0309992	0.068529
heart	3440	Homologous recombination	2 Genetic Information Processing	24 Replication and repair	0.363636	0.3	0.333333	8	7	5	4	0.364	0.389	0.263	0.235	-0.557861	-0.06726	-0.0130144	0.0685076
heart	10	Glycolysis / Gluconeogenesis	1 Metabolism	11 Carbohydrate metabolism	0.785714	0.846154	0.769231	24	26	24	22	0.75	0.867	0.828	0.759	0.252948	-0.0155278	0.0666905	0.0684744
muscle	310	Lysine degradation	1 Metabolism	15 Amino acid metabolism	0.606061	0.484848	0.53125	29	24	20	20	0.707	0.6	0.606	0.513	-0.198297	-0.0376987	-0.0571598	0.0684721
nervous_system	4622	RIG-I-like receptor signaling pathway	5 Organismal Systems	51 Immune system	0.633333	0.517241	0.444444	25	24	19	14	0.641	0.632	0.559	0.412	-0.21659	0.05556	-0.0399416	0.0684269
muscle	5211	Renal cell carcinoma	6 Human Diseases	62 Cancers: Specific types	0.848485	0.757576	0.818182	32	29	26	28	0.842	0.763	0.722	0.8	0.265614	-0.0501077	-0.0465624	0.068402
spleen	5140	Leishmaniasis	6 Human Diseases	610 Infectious diseases: Parasitic	0.837209	0.775	0.833333	39	40	32	38	0.929	0.93	0.762	0.905	0.278587	-0.0623289	-0.0280514	0.0683504
muscle	4140	Regulation of autophagy	4 Cellular Processes	41 Transport and catabolism	0.705882	0.647059	0.529412	15	14	13	11	0.75	0.737	0.684	0.579	-0.0503705	0.0681192	-0.000587779	0.0681217
heart	4672	Intestinal immune network for IgA production	5 Organismal Systems	51 Immune system	0.727273	0.727273	0.590909	21	17	17	14	0.7	0.654	0.708	0.778	0.0448126	0.0565618	0.0378876	0.0680787
heart	514	Other types of O-glycan biosynthesis	1 Metabolism	17 Glycan biosynthesis and metabolism	0.5	0.357143	0.384615	12	9	7	6	0.522	0.45	0.333	0.273	-0.418783	-0.0183027	-0.0654601	0.0679706
spleen	5340	Primary immunodeficiency	6 Human Diseases	63 Immune diseases	0.862069	0.740741	0.785714	26	28	21	24	0.897	0.966	0.808	0.857	0.243863	-0.0228103	-0.0639926	0.0679365
lung	4621	NOD-like receptor signaling pathway	5 Organismal Systems	51 Immune system	0.828571	0.722222	0.657895	33	31	29	30	0.868	0.816	0.784	0.811	0.137946	0.0547662	-0.040196	0.0679342
heart	5412	Arrhythmogenic right ventricular cardiomyopathy (ARVC)	6 Human Diseases	66 Cardiovascular diseases	0.818182	0.75	0.647059	32	28	24	24	0.78	0.737	0.706	0.727	0.141808	0.0668844	-0.0112963	0.0678316
nervous_system	4728	Dopaminergic synapse	5 Organismal Systems	56 Nervous system	0.910714	0.875	0.758621	55	52	50	47	0.902	0.852	0.877	0.797	0.332217	0.0672827	0.00813738	0.067773
nervous_system	4380	Osteoclast differentiation	5 Organismal Systems	58 Development	0.742424	0.703125	0.578125	60	55	49	41	0.75	0.696	0.653	0.539	0.0315021	0.0667607	0.0115261	0.0677484
heart	4260	Cardiac muscle contraction	5 Organismal Systems	53 Circulatory system	0.895833	0.854167	0.74	47	44	42	40	0.855	0.88	0.84	0.8	0.300764	0.0675196	0.00454917	0.0676726
kidney	4971	Gastric acid secretion	5 Organismal Systems	54 Digestive system	0.710526	0.621622	0.527778	36	29	24	19	0.766	0.644	0.545	0.594	-0.0635296	0.0636175	-0.0224478	0.0674617
spleen	230	Purine metabolism	1 Metabolism	14 Nucleotide metabolism	0.579545	0.614458	0.487179	64	75	70	52	0.557	0.664	0.648	0.491	-0.164268	0.0251566	0.0625697	0.0674375
lung	4350	TGF-beta signaling pathway	3 Environmental Information Processing	32 Signal transduction	0.761905	0.738095	0.775	40	34	33	31	0.87	0.694	0.733	0.721	0.18067	-0.0673744	0.000624608	0.0673773
lung	4730	Long-term depression	5 Organismal Systems	56 Nervous system	0.689655	0.703704	0.703704	25	24	21	21	0.714	0.686	0.724	0.677	0.0781134	-0.0597738	0.0307958	0.0672405
spleen	4360	Axon guidance	5 Organismal Systems	58 Development	0.595238	0.609756	0.6	40	27	26	32	0.563	0.375	0.394	0.471	-0.0906254	-0.0573386	0.0348555	0.0671016
liver	4660	T cell receptor signaling pathway	5 Organismal Systems	51 Immune system	0.785714	0.666667	0.618182	53	47	37	36	0.707	0.653	0.552	0.529	0.0582887	0.0458877	-0.048927	0.0670785
spleen	5133	Pertussis	6 Human Diseases	68 Infectious diseases: Bacterial	0.863636	0.761905	0.818182	41	41	33	39	0.911	0.911	0.786	0.886	0.276477	-0.0408175	-0.053196	0.0670513
kidney	4070	Phosphatidylinositol signaling system	3 Environmental Information Processing	32 Signal transduction	0.684211	0.594595	0.5	30	34	29	18	0.6	0.708	0.617	0.375	-0.110372	0.0631343	-0.0220859	0.0668859
lung	5416	Viral myocarditis	6 Human Diseases	66 Cardiovascular diseases	0.75	0.655172	0.709677	29	27	19	24	0.853	0.794	0.594	0.727	0.0868517	-0.0487277	-0.0455855	0.0667265
muscle	4920	Adipocytokine signaling pathway	5 Organismal Systems	52 Endocrine system	1	0.893617	0.851064	47	47	42	40	0.922	0.922	0.875	0.833	0.447719	0.0467534	-0.0475586	0.066691
liver	4141	Protein processing in endoplasmic reticulum	2 Genetic Information Processing	23 Folding, sorting and degradation	0.865385	0.805825	0.862745	94	100	92	96	0.847	0.917	0.876	0.897	0.329636	-0.0609421	-0.0269848	0.0666492
kidney	650	Butanoate metabolism	1 Metabolism	11 Carbohydrate metabolism	0.842105	0.722222	0.684211	18	17	13	14	0.947	0.895	0.813	0.875	0.161203	0.0410211	-0.0522736	0.0664475
heart	4920	Adipocytokine signaling pathway	5 Organismal Systems	52 Endocrine system	0.77551	0.829787	0.765957	46	41	40	37	0.902	0.837	0.851	0.841	0.235873	-0.0235403	0.0614971	0.0658486
nervous_system	4666	Fc gamma R-mediated phagocytosis	5 Organismal Systems	51 Immune system	0.777778	0.674419	0.604651	42	38	30	27	0.84	0.776	0.638	0.551	0.0502832	0.0549481	-0.0362787	0.065844
spleen	1040	Biosynthesis of unsaturated fatty acids	1 Metabolism	13 Lipid metabolism	0.625	0.5	0.444444	6	7	9	7	0.462	0.5	0.818	0.636	-0.231175	0.045653	-0.047414	0.0658201
nervous_system	4727	GABAergic synapse	5 Organismal Systems	56 Nervous system	0.938776	0.918367	0.8	48	47	46	42	0.857	0.855	0.868	0.792	0.397654	0.0632023	0.0171824	0.0654963
liver	4620	Toll-like receptor signaling pathway	5 Organismal Systems	51 Immune system	0.822581	0.706897	0.661017	57	56	42	41	0.864	0.862	0.712	0.661	0.127636	0.0442306	-0.0481479	0.0653802
spleen	30	Pentose phosphate pathway	1 Metabolism	11 Carbohydrate metabolism	0.636364	0.666667	0.636364	8	10	7	10	0.615	0.769	0.583	0.833	-0.0131485	-0.046278	0.0461436	0.065352
muscle	4210	Apoptosis	4 Cellular Processes	42 Cell growth and death	0.784314	0.708333	0.612245	48	43	34	31	0.842	0.768	0.63	0.608	0.0780959	0.063301	-0.0160976	0.0653157
spleen	4020	Calcium signaling pathway	3 Environmental Information Processing	32 Signal transduction	0.592593	0.45098	0.462963	45	41	29	34	0.5	0.423	0.322	0.442	-0.266332	-0.00168714	-0.0652736	0.0652954
spleen	4961	Endocrine and other factor-regulated calcium reabsorption	5 Organismal Systems	55 Excretory system	0.684211	0.722222	0.684211	15	17	16	17	0.577	0.567	0.615	0.708	0.0741417	-0.0412279	0.0506159	0.0652817
liver	62	Fatty acid elongation	1 Metabolism	13 Lipid metabolism	0.733333	0.785714	0.692308	12	14	13	10	0.8	0.875	0.867	0.714	0.142876	-0.00154028	0.0651181	0.0651363
muscle	280	Valine, leucine and isoleucine degradation	1 Metabolism	15 Amino acid metabolism	0.90625	0.935484	0.935484	31	30	29	29	0.886	0.857	0.853	0.879	0.470954	-0.0552754	0.0344104	0.065111
nervous_system	5120	Epithelial cell signaling in Helicobacter pylori infection	6 Human Diseases	68 Infectious diseases: Bacterial	0.878049	0.85	0.731707	39	38	35	32	0.867	0.826	0.854	0.727	0.283567	0.0634632	0.0140468	0.0649992
heart	4930	Type II diabetes mellitus	6 Human Diseases	67 Endocrine and metabolic diseases	0.807692	0.740741	0.64	25	22	22	16	0.781	0.759	0.759	0.571	0.126423	0.064009	-0.0105162	0.0648671
muscle	5213	Endometrial cancer	6 Human Diseases	62 Cancers: Specific types	0.818182	0.6875	0.69697	31	29	23	25	0.838	0.784	0.639	0.735	0.135551	0.00726718	-0.0642489	0.0646586
kidney	4623	Cytosolic DNA-sensing pathway	5 Organismal Systems	51 Immune system	0.735294	0.625	0.5625	29	30	23	21	0.69	0.698	0.575	0.512	-0.0270752	0.0501721	-0.0403585	0.0643898
liver	4913	Ovarian steroidogenesis	5 Organismal Systems	52 Endocrine system	0.75	0.8	0.7	19	16	17	15	0.655	0.593	0.63	0.6	0.16496	0.00567495	0.0639959	0.064247
spleen	4070	Phosphatidylinositol signaling system	3 Environmental Information Processing	32 Signal transduction	0.685714	0.552632	0.529412	29	30	30	23	0.644	0.638	0.638	0.489	-0.116205	0.027129	-0.0581111	0.0641318
nervous_system	564	Glycerophospholipid metabolism	1 Metabolism	13 Lipid metabolism	0.66	0.557692	0.604167	44	39	37	33	0.759	0.672	0.725	0.589	-0.082583	-0.043704	-0.0468239	0.0640509
liver	1212	Fatty acid metabolism	1 Metabolism	10 Global and overview maps	0.885714	0.911765	0.911765	33	33	32	32	0.917	0.917	0.914	0.914	0.431652	-0.0548869	0.0329787	0.0640325
liver	230	Purine metabolism	1 Metabolism	14 Nucleotide metabolism	0.554217	0.589744	0.533333	67	62	57	48	0.568	0.554	0.553	0.462	-0.164853	-0.0324871	0.0548646	0.0637616
lung	4726	Serotonergic synapse	5 Organismal Systems	56 Nervous system	0.574468	0.52381	0.55814	40	34	24	27	0.635	0.54	0.49	0.54	-0.177002	-0.062826	-0.0107457	0.0637383
spleen	4810	Regulation of actin cytoskeleton	4 Cellular Processes	45 Cell motility	0.670886	0.641026	0.670732	71	61	57	66	0.683	0.598	0.582	0.702	0.0116573	-0.0637307	0.000203332	0.063731
nervous_system	4910	Insulin signaling pathway	5 Organismal Systems	52 Endocrine system	0.716418	0.651515	0.698413	61	54	48	46	0.772	0.692	0.667	0.59	0.0594548	-0.0585001	-0.0250444	0.0636356
lung	4919	Thyroid hormone signaling pathway	5 Organismal Systems	52 Endocrine system	0.666667	0.661017	0.672727	48	52	50	44	0.706	0.743	0.758	0.688	0.022112	-0.0610517	0.0176664	0.0635563
muscle	4722	Neurotrophin signaling pathway	5 Organismal Systems	56 Nervous system	0.890625	0.765625	0.765625	63	58	50	50	0.84	0.795	0.694	0.704	0.261969	0.015973	-0.0614908	0.0635316
spleen	5216	Thyroid cancer	6 Human Diseases	62 Cancers: Specific types	0.894737	0.842105	0.894737	19	17	16	17	0.864	0.85	0.762	0.81	0.386044	-0.0592199	-0.0229226	0.0635015
lung	601	Glycosphingolipid biosynthesis - lacto and neolacto series	1 Metabolism	17 Glycan biosynthesis and metabolism	0.4	0.333333	0.363636	8	6	4	7	0.615	0.462	0.364	0.583	-0.500309	-0.0615024	-0.0155171	0.0634297
liver	500	Starch and sucrose metabolism	1 Metabolism	11 Carbohydrate metabolism	0.888889	0.777778	0.736842	18	16	14	15	0.857	0.762	0.737	0.833	0.250778	0.0417365	-0.0477009	0.0633823
spleen	3008	Ribosome biogenesis in eukaryotes	2 Genetic Information Processing	22 Translation	0.66	0.693878	0.574468	40	43	43	34	0.714	0.768	0.796	0.618	-0.0214986	0.0237294	0.0587689	0.0633788
liver	4920	Adipocytokine signaling pathway	5 Organismal Systems	52 Endocrine system	0.916667	0.808511	0.765957	46	46	39	37	0.902	0.92	0.813	0.787	0.301377	0.0431207	-0.0464078	0.0633488
lung	4360	Axon guidance	5 Organismal Systems	58 Development	0.75	0.641509	0.686275	50	48	37	36	0.649	0.64	0.544	0.514	0.0648886	-0.0346454	-0.0529125	0.0632458
heart	3020	RNA polymerase	2 Genetic Information Processing	21 Transcription	0.533333	0.571429	0.5	9	14	13	12	0.375	0.583	0.565	0.522	-0.206987	-0.022938	0.0588942	0.0632035
liver	4810	Regulation of actin cytoskeleton	4 Cellular Processes	45 Cell motility	0.703704	0.573171	0.55	73	65	56	51	0.67	0.637	0.577	0.548	-0.0820275	0.0268616	-0.0570122	0.0630233
heart	5414	Dilated cardiomyopathy	6 Human Diseases	66 Cardiovascular diseases	0.825	0.775	0.666667	40	33	31	30	0.8	0.702	0.721	0.732	0.171822	0.0630126	0.000541798	0.063015
heart	4210	Apoptosis	4 Cellular Processes	42 Cell growth and death	0.764706	0.72549	0.607843	51	39	37	31	0.895	0.696	0.673	0.585	0.0745836	0.0621042	0.0100641	0.0629144
heart	5216	Thyroid cancer	6 Human Diseases	62 Cancers: Specific types	0.888889	0.764706	0.777778	17	17	13	15	0.81	0.773	0.65	0.833	0.267773	0.00516871	-0.0625522	0.0627653
muscle	4612	Antigen processing and presentation	5 Organismal Systems	51 Immune system	0.888889	0.888889	0.766667	27	24	24	26	0.794	0.686	0.727	0.743	0.33306	0.0540394	0.0317571	0.06268
heart	4727	GABAergic synapse	5 Organismal Systems	56 Nervous system	0.5	0.4375	0.470588	29	19	17	21	0.569	0.404	0.378	0.7	-0.320621	-0.0602971	-0.0159695	0.062376
lung	410	beta-Alanine metabolism	1 Metabolism	16 Metabolism of other amino acids	0.666667	0.642857	0.666667	13	12	10	12	0.65	0.6	0.625	0.75	0.00795213	-0.0621252	0.00482681	0.0623124
spleen	4722	Neurotrophin signaling pathway	5 Organismal Systems	56 Nervous system	0.701493	0.671642	0.701493	60	54	52	54	0.822	0.74	0.732	0.74	0.0647356	-0.062211	-0.000637888	0.0622143
spleen	4920	Adipocytokine signaling pathway	5 Organismal Systems	52 Endocrine system	0.790698	0.8	0.674419	40	37	32	32	0.851	0.74	0.667	0.696	0.172047	0.0470894	0.0406435	0.0622037
lung	1040	Biosynthesis of unsaturated fatty acids	1 Metabolism	13 Lipid metabolism	0.818182	0.7	0.666667	9	11	8	6	0.643	0.786	0.667	0.462	0.124606	0.0352483	-0.0511422	0.0621125
muscle	3020	RNA polymerase	2 Genetic Information Processing	21 Transcription	0.555556	0.588235	0.473684	12	16	15	16	0.5	0.667	0.652	0.667	-0.20079	0.0148586	0.0602494	0.0620546
lung	5218	Melanoma	6 Human Diseases	62 Cancers: Specific types	0.763158	0.690476	0.594595	36	31	35	23	0.8	0.738	0.833	0.59	0.0454903	0.0604632	-0.0134898	0.0619498
kidney	980	Metabolism of xenobiotics by cytochrome P450	1 Metabolism	111 Xenobiotics biodegradation and metabolism	0.791667	0.791667	0.666667	23	20	20	17	0.92	0.769	0.8	0.81	0.1631	0.0510295	0.0347356	0.0617299
kidney	480	Glutathione metabolism	1 Metabolism	16 Metabolism of other amino acids	0.833333	0.72	0.68	23	21	20	19	0.885	0.808	0.833	0.864	0.152551	0.0390615	-0.0476992	0.0616524
liver	4360	Axon guidance	5 Organismal Systems	58 Development	0.642857	0.52381	0.55814	39	30	25	28	0.534	0.441	0.391	0.444	-0.139293	-0.0272014	-0.0553103	0.0616372
liver	4340	Hedgehog signaling pathway	3 Environmental Information Processing	32 Signal transduction	0.4375	0.375	0.25	16	7	6	4	0.533	0.333	0.286	0.174	-0.523693	0.0612797	0.00529907	0.0615083
liver	5014	Amyotrophic lateral sclerosis (ALS)	6 Human Diseases	64 Neurodegenerative diseases	0.888889	0.807692	0.730769	26	25	21	19	0.813	0.893	0.808	0.679	0.264467	0.0561928	-0.0245621	0.0613264
spleen	830	Retinol metabolism	1 Metabolism	18 Metabolism of cofactors and vitamins	0.4	0.272727	0.3	8	6	6	5	0.444	0.333	0.353	0.417	-0.57362	-0.0307821	-0.0529926	0.0612842
heart	4150	mTOR signaling pathway	3 Environmental Information Processing	32 Signal transduction	0.794872	0.692308	0.736842	36	34	30	30	0.878	0.872	0.769	0.769	0.149415	-0.0348307	-0.0503985	0.0612633
lung	4020	Calcium signaling pathway	3 Environmental Information Processing	32 Signal transduction	0.536585	0.417722	0.450704	66	60	46	37	0.611	0.556	0.529	0.463	-0.323843	-0.031912	-0.052149	0.0611384
nervous_system	5133	Pertussis	6 Human Diseases	68 Infectious diseases: Bacterial	0.775	0.65	0.631579	37	34	29	25	0.804	0.739	0.659	0.568	0.0507648	0.0243394	-0.0560768	0.0611311
spleen	4720	Long-term potentiation	5 Organismal Systems	56 Nervous system	0.6875	0.5625	0.588235	13	14	12	14	0.591	0.583	0.522	0.667	-0.0741962	-0.0152378	-0.0591733	0.0611038
kidney	4650	Natural killer cell mediated cytotoxicity	5 Organismal Systems	51 Immune system	0.625	0.666667	0.577778	43	35	32	28	0.754	0.603	0.604	0.519	-0.0545773	-0.0059024	0.0608028	0.0610886
kidney	4940	Type I diabetes mellitus	6 Human Diseases	67 Endocrine and metabolic diseases	0.722222	0.631579	0.55	18	13	13	13	0.692	0.5	0.565	0.619	-0.0379733	0.0553643	-0.0253692	0.0609
liver	340	Histidine metabolism	1 Metabolism	15 Amino acid metabolism	0.75	0.785714	0.75	13	15	12	15	0.65	0.789	0.667	0.789	0.186693	-0.0384474	0.0471139	0.0608105
muscle	3410	Base excision repair	2 Genetic Information Processing	24 Replication and repair	0.545455	0.5	0.526316	17	17	13	12	0.607	0.586	0.481	0.462	-0.225896	-0.0604786	-0.00571709	0.0607482
kidney	5213	Endometrial cancer	6 Human Diseases	62 Cancers: Specific types	0.806452	0.71875	0.766667	30	26	25	23	0.811	0.703	0.694	0.676	0.189022	-0.0438298	-0.0418489	0.0606002
heart	62	Fatty acid elongation	1 Metabolism	13 Lipid metabolism	0.923077	0.846154	0.769231	12	13	12	11	0.75	0.813	0.857	0.917	0.328688	0.0560258	-0.0228196	0.0604948
liver	4666	Fc gamma R-mediated phagocytosis	5 Organismal Systems	51 Immune system	0.585366	0.538462	0.567568	36	29	24	22	0.766	0.617	0.545	0.5	-0.156845	-0.0598691	-0.00804951	0.0604078
muscle	4910	Insulin signaling pathway	5 Organismal Systems	52 Endocrine system	0.859155	0.75	0.788732	70	62	56	57	0.886	0.795	0.789	0.75	0.249433	-0.023724	-0.0555382	0.0603931
lung	4972	Pancreatic secretion	5 Organismal Systems	54 Digestive system	0.591837	0.477273	0.511628	38	40	27	27	0.704	0.714	0.551	0.628	-0.222306	-0.0320483	-0.0511307	0.0603444
muscle	230	Purine metabolism	1 Metabolism	14 Nucleotide metabolism	0.546392	0.56044	0.433333	77	73	65	52	0.647	0.613	0.607	0.491	-0.246167	0.0329972	0.0504161	0.0602544
nervous_system	4730	Long-term depression	5 Organismal Systems	56 Nervous system	0.833333	0.882353	0.823529	33	33	31	29	0.892	0.917	0.886	0.784	0.332769	-0.0219435	0.0560269	0.0601708
muscle	4660	T cell receptor signaling pathway	5 Organismal Systems	51 Immune system	0.754717	0.705882	0.596154	48	45	39	35	0.649	0.616	0.565	0.538	0.0506987	0.0598078	0.00334686	0.0599013
muscle	5146	Amoebiasis	6 Human Diseases	610 Infectious diseases: Parasitic	0.787234	0.702128	0.622222	44	40	36	29	0.772	0.714	0.706	0.58	0.0820987	0.0549346	-0.0238801	0.0599005
kidney	5120	Epithelial cell signaling in Helicobacter pylori infection	6 Human Diseases	68 Infectious diseases: Bacterial	0.886364	0.840909	0.738095	42	41	39	31	0.913	0.891	0.929	0.721	0.286718	0.0598118	0.00103436	0.0598208
nervous_system	4320	Dorso-ventral axis formation	5 Organismal Systems	58 Development	0.785714	0.833333	0.75	12	13	10	9	0.8	0.867	0.667	0.692	0.233977	-0.00447039	0.0594774	0.0596452
kidney	5131	Shigellosis	6 Human Diseases	68 Infectious diseases: Bacterial	0.848485	0.727273	0.727273	32	29	25	25	0.941	0.853	0.806	0.781	0.193492	0.0119466	-0.0579833	0.0592012
heart	4612	Antigen processing and presentation	5 Organismal Systems	51 Immune system	0.766667	0.793103	0.677419	27	26	25	25	0.75	0.765	0.781	0.781	0.156601	0.0299738	0.0507702	0.058958
kidney	4340	Hedgehog signaling pathway	3 Environmental Information Processing	32 Signal transduction	0.375	0.333333	0.2	19	14	9	5	0.633	0.483	0.391	0.2	-0.612308	0.0547818	0.0210357	0.0586817
nervous_system	72	Synthesis and degradation of ketone bodies	1 Metabolism	13 Lipid metabolism	0.75	0.625	0.625	8	6	5	5	1	0.75	0.625	0.714	0.0185458	0.00844449	-0.0576803	0.0582951
muscle	3010	Ribosome	2 Genetic Information Processing	22 Translation	0.941176	0.857143	0.905882	83	82	73	79	0.976	0.976	0.901	0.94	0.427053	-0.0389816	-0.0433107	0.05827
heart	531	Glycosaminoglycan degradation	1 Metabolism	17 Glycan biosynthesis and metabolism	0.555556	0.444444	0.375	7	7	6	4	0.7	0.7	0.545	0.444	-0.343336	0.046419	-0.0351384	0.0582188
liver	53	Ascorbate and aldarate metabolism	1 Metabolism	11 Carbohydrate metabolism	1	1	0.888889	8	8	8	9	1	1	0.889	1	0.532063	0.0512078	0.0273705	0.0580636
nervous_system	5142	Chagas disease (American trypanosomiasis)	6 Human Diseases	610 Infectious diseases: Parasitic	0.796875	0.777778	0.661017	56	59	56	42	0.767	0.808	0.8	0.609	0.154533	0.0537233	0.0216473	0.0579206
lung	982	Drug metabolism - cytochrome P450	1 Metabolism	111 Xenobiotics biodegradation and metabolism	0.76	0.72	0.608696	22	22	21	15	0.846	0.846	0.84	0.714	0.0693194	0.0572068	0.00891637	0.0578975
kidney	4918	Thyroid hormone synthesis	5 Organismal Systems	52 Endocrine system	0.684211	0.594595	0.513514	34	30	25	22	0.654	0.625	0.543	0.595	-0.102261	0.0524558	-0.0237592	0.0575857
muscle	5131	Shigellosis	6 Human Diseases	68 Infectious diseases: Bacterial	0.806452	0.709677	0.75	30	26	23	26	0.909	0.788	0.742	0.788	0.173762	-0.0335886	-0.0465748	0.057423
lung	5120	Epithelial cell signaling in Helicobacter pylori infection	6 Human Diseases	68 Infectious diseases: Bacterial	0.85	0.820513	0.853659	37	37	34	39	0.804	0.804	0.829	0.886	0.32421	-0.0570341	-0.00484299	0.0572394
spleen	4660	T cell receptor signaling pathway	5 Organismal Systems	51 Immune system	0.861111	0.816901	0.857143	67	67	62	63	0.905	0.893	0.861	0.851	0.330335	-0.0551655	-0.0152174	0.0572259
spleen	4976	Bile secretion	5 Organismal Systems	54 Digestive system	0.52	0.55	0.473684	17	21	14	11	0.415	0.5	0.35	0.355	-0.242549	-0.0160064	0.0548049	0.0570945
kidney	5214	Glioma	6 Human Diseases	62 Cancers: Specific types	0.8	0.83871	0.793103	29	25	28	23	0.879	0.735	0.848	0.719	0.27084	-0.0293539	0.0488546	0.0569949
lung	20	Citrate cycle (TCA cycle)	1 Metabolism	11 Carbohydrate metabolism	0.875	0.846154	0.88	23	22	25	24	0.885	0.846	1	0.923	0.368662	-0.0565488	-0.00520681	0.056788
nervous_system	5211	Renal cell carcinoma	6 Human Diseases	62 Cancers: Specific types	0.864865	0.805556	0.714286	35	34	30	25	0.921	0.895	0.789	0.676	0.240089	0.0560141	-0.00846529	0.0566501
liver	4977	Vitamin digestion and absorption	5 Organismal Systems	54 Digestive system	0.631579	0.666667	0.578947	17	14	13	13	0.81	0.667	0.722	0.765	-0.0502478	-0.00339958	0.0563709	0.0564733
nervous_system	4725	Cholinergic synapse	5 Organismal Systems	56 Nervous system	0.867925	0.846154	0.735849	51	48	45	41	0.823	0.787	0.776	0.683	0.278242	0.0536749	0.017253	0.0563796
spleen	4670	Leukocyte transendothelial migration	5 Organismal Systems	51 Immune system	0.733333	0.693878	0.723404	42	36	41	39	0.764	0.632	0.732	0.696	0.108328	-0.0557612	-0.00745926	0.0562579
nervous_system	4540	Gap junction	4 Cellular Processes	43 Cellular community - eukaryotes	0.857143	0.782609	0.704545	44	47	38	31	0.863	0.94	0.776	0.608	0.216689	0.0522804	-0.0193998	0.0557637
lung	5212	Pancreatic cancer	6 Human Diseases	62 Cancers: Specific types	0.842105	0.763158	0.805556	36	34	31	29	0.923	0.872	0.816	0.744	0.257753	-0.0416513	-0.0366643	0.0554897
heart	603	Glycosphingolipid biosynthesis - globo and isoglobo series	1 Metabolism	17 Glycan biosynthesis and metabolism	0.5	0.5	0.375	7	5	5	4	0.778	0.556	0.625	0.571	-0.341779	0.0354148	0.042639	0.0554283
spleen	4672	Intestinal immune network for IgA production	5 Organismal Systems	51 Immune system	0.896552	0.793103	0.758621	29	26	23	22	0.935	0.897	0.793	0.759	0.276955	0.0334662	-0.0439219	0.0552188
liver	4350	TGF-beta signaling pathway	3 Environmental Information Processing	32 Signal transduction	0.763158	0.666667	0.605263	36	31	29	25	0.72	0.66	0.659	0.543	0.0380976	0.0443463	-0.0326289	0.0550566
muscle	1212	Fatty acid metabolism	1 Metabolism	10 Global and overview maps	0.852941	0.83871	0.727273	30	33	27	27	0.811	0.892	0.818	0.818	0.260519	0.0502437	0.0225077	0.0550548
liver	480	Glutathione metabolism	1 Metabolism	16 Metabolism of other amino acids	0.791667	0.72	0.76	24	19	19	20	0.923	0.76	0.826	0.833	0.177593	-0.0458598	-0.0304536	0.0550504
liver	4662	B cell receptor signaling pathway	5 Organismal Systems	51 Immune system	0.794118	0.676471	0.676471	33	28	24	24	0.75	0.667	0.571	0.571	0.103588	0.00736981	-0.0542836	0.0547816
muscle	5133	Pertussis	6 Human Diseases	68 Infectious diseases: Bacterial	0.769231	0.756098	0.641026	39	30	33	25	0.848	0.682	0.805	0.581	0.114729	0.0481213	0.025912	0.0546543
muscle	511	Other glycan degradation	1 Metabolism	17 Glycan biosynthesis and metabolism	0.666667	0.545455	0.555556	8	7	9	6	0.571	0.5	0.75	0.5	-0.115174	-0.00576913	-0.0543072	0.0546128
lung	190	Oxidative phosphorylation	1 Metabolism	12 Energy metabolism	0.918367	0.84375	0.887755	92	96	85	93	0.868	0.897	0.885	0.903	0.395836	-0.0408625	-0.0362256	0.0546081
nervous_system	4919	Thyroid hormone signaling pathway	5 Organismal Systems	52 Endocrine system	0.815385	0.83871	0.730159	60	58	54	49	0.87	0.829	0.794	0.71	0.241543	0.0283996	0.0466235	0.054592
heart	4810	Regulation of actin cytoskeleton	4 Cellular Processes	45 Cell motility	0.768421	0.65625	0.623762	92	76	67	72	0.814	0.71	0.638	0.713	0.0460672	0.0291068	-0.0461446	0.0545575
heart	4270	Vascular smooth muscle contraction	5 Organismal Systems	53 Circulatory system	0.740741	0.684211	0.584906	52	42	44	32	0.765	0.677	0.746	0.64	0.023684	0.0544194	-0.00237128	0.054471
heart	360	Phenylalanine metabolism	1 Metabolism	15 Amino acid metabolism	0.75	0.692308	0.727273	11	10	11	8	0.786	0.769	0.846	0.667	0.11893	-0.0506431	-0.0199736	0.0544396
liver	270	Cysteine and methionine metabolism	1 Metabolism	15 Amino acid metabolism	0.884615	0.88	0.769231	25	24	22	21	0.926	0.889	0.815	0.778	0.327092	0.0469175	0.0275723	0.0544195
kidney	5142	Chagas disease (American trypanosomiasis)	6 Human Diseases	610 Infectious diseases: Parasitic	0.878788	0.769231	0.75	64	60	51	48	0.889	0.833	0.729	0.706	0.248154	0.023318	-0.0491442	0.0543956
nervous_system	4270	Vascular smooth muscle contraction	5 Organismal Systems	53 Circulatory system	0.644068	0.672414	0.618182	53	44	44	36	0.791	0.657	0.721	0.554	-0.0164831	-0.026042	0.0476755	0.0543244
nervous_system	4610	Complement and coagulation cascades	5 Organismal Systems	51 Immune system	0.53125	0.517241	0.392857	26	23	18	13	0.531	0.511	0.439	0.342	-0.30384	0.0431485	0.0329671	0.0543012
liver	590	Arachidonic acid metabolism	1 Metabolism	13 Lipid metabolism	0.708333	0.592593	0.56	22	19	21	17	0.667	0.576	0.677	0.567	-0.0622193	0.0276412	-0.0467328	0.0542954
heart	5330	Allograft rejection	6 Human Diseases	63 Immune diseases	0.777778	0.736842	0.631579	18	14	15	13	0.857	0.667	0.789	0.722	0.102615	0.053822	0.00710224	0.0542886
heart	3010	Ribosome	2 Genetic Information Processing	22 Translation	0.952941	0.845238	0.858824	83	83	72	75	0.976	0.988	0.9	0.938	0.398397	0.000489738	-0.0540591	0.0540613
liver	740	Riboflavin metabolism	1 Metabolism	18 Metabolism of cofactors and vitamins	0.75	0.75	0.75	7	7	7	7	0.875	0.875	1	1	0.165999	-0.0499772	0.0203868	0.0539754
heart	4916	Melanogenesis	5 Organismal Systems	52 Endocrine system	0.769231	0.710526	0.615385	38	31	27	25	0.655	0.62	0.6	0.61	0.0729345	0.053671	-0.00501667	0.053905
liver	591	Linoleic acid metabolism	1 Metabolism	13 Lipid metabolism	0.666667	0.7	0.625	8	7	9	5	0.727	0.538	0.692	0.417	0.016054	-0.0107521	0.0527495	0.0538341
nervous_system	4612	Antigen processing and presentation	5 Organismal Systems	51 Immune system	0.714286	0.75	0.677419	27	21	22	25	0.75	0.568	0.629	0.676	0.102744	-0.0112273	0.0526465	0.0538304
kidney	564	Glycerophospholipid metabolism	1 Metabolism	13 Lipid metabolism	0.688889	0.613636	0.525	36	40	35	25	0.632	0.714	0.714	0.51	-0.0817542	0.0519634	-0.01398	0.0538111
muscle	4919	Thyroid hormone signaling pathway	5 Organismal Systems	52 Endocrine system	0.90625	0.84375	0.761905	62	60	56	49	0.912	0.857	0.848	0.731	0.313619	0.0522735	-0.0127464	0.0538051
muscle	620	Pyruvate metabolism	1 Metabolism	11 Carbohydrate metabolism	0.925926	0.884615	0.923077	26	26	23	24	0.929	0.963	0.885	0.923	0.444882	-0.051644	-0.0149427	0.0537623
spleen	270	Cysteine and methionine metabolism	1 Metabolism	15 Amino acid metabolism	0.75	0.666667	0.590909	17	18	18	18	0.654	0.692	0.667	0.75	0.0222273	0.0488349	-0.0222774	0.0536761
muscle	5216	Thyroid cancer	6 Human Diseases	62 Cancers: Specific types	0.85	0.736842	0.736842	18	19	15	15	0.818	0.864	0.75	0.75	0.205616	0.00826342	-0.0529942	0.0536346
liver	830	Retinol metabolism	1 Metabolism	18 Metabolism of cofactors and vitamins	0.954545	0.863636	0.818182	22	21	19	18	0.917	0.84	0.95	0.9	0.385549	0.0393805	-0.0363036	0.0535609
liver	3430	Mismatch repair	2 Genetic Information Processing	24 Replication and repair	0.615385	0.5	0.454545	11	10	7	5	0.611	0.526	0.389	0.263	-0.230414	0.0326623	-0.0423991	0.0535211
lung	5133	Pertussis	6 Human Diseases	68 Infectious diseases: Bacterial	0.888889	0.822222	0.863636	43	42	39	39	0.956	0.894	0.907	0.867	0.352632	-0.0441092	-0.0301405	0.0534235
nervous_system	4115	p53 signaling pathway	4 Cellular Processes	42 Cell growth and death	0.693878	0.673913	0.55814	43	40	34	24	0.827	0.784	0.723	0.511	-0.0241873	0.0478343	0.0237744	0.0534167
muscle	5210	Colorectal cancer	6 Human Diseases	62 Cancers: Specific types	0.805556	0.705882	0.657143	34	31	24	24	0.85	0.775	0.615	0.632	0.115336	0.038096	-0.0373331	0.0533392
muscle	4530	Tight junction	4 Cellular Processes	43 Cellular community - eukaryotes	0.875	0.787234	0.729167	47	43	37	36	0.758	0.683	0.649	0.563	0.243992	0.0436197	-0.0306234	0.053296
liver	5219	Bladder cancer	6 Human Diseases	62 Cancers: Specific types	0.857143	0.809524	0.714286	21	18	17	15	1	0.857	0.81	0.789	0.23813	0.0532727	-0.000463691	0.0532747
liver	4911	Insulin secretion	5 Organismal Systems	52 Endocrine system	0.529412	0.411765	0.428571	30	22	18	20	0.526	0.458	0.419	0.444	-0.344534	-0.0200824	-0.0491918	0.0531332
kidney	4662	B cell receptor signaling pathway	5 Organismal Systems	51 Immune system	0.692308	0.684211	0.567568	37	29	27	21	0.841	0.674	0.659	0.512	-0.0134276	0.0428908	0.0313362	0.0531185
liver	3015	mRNA surveillance pathway	2 Genetic Information Processing	22 Translation	0.795455	0.681818	0.666667	40	39	34	35	0.816	0.83	0.791	0.714	0.101539	0.0175397	-0.0499389	0.0529295
lung	4664	Fc epsilon RI signaling pathway	5 Organismal Systems	51 Immune system	0.694444	0.675676	0.685714	31	30	31	28	0.756	0.75	0.738	0.667	0.0537167	-0.0521121	0.00892739	0.0528712
kidney	4630	Jak-STAT signaling pathway	3 Environmental Information Processing	32 Signal transduction	0.671429	0.616438	0.513514	65	52	53	47	0.596	0.491	0.582	0.58	-0.0966522	0.0528495	0.000916925	0.0528574
muscle	564	Glycerophospholipid metabolism	1 Metabolism	13 Lipid metabolism	0.613636	0.511628	0.538462	35	36	30	25	0.614	0.643	0.625	0.49	-0.174274	-0.0308057	-0.0429487	0.0528544
heart	4650	Natural killer cell mediated cytotoxicity	5 Organismal Systems	51 Immune system	0.717391	0.6	0.581395	43	36	29	25	0.741	0.679	0.527	0.5	-0.0400913	0.0178442	-0.0497411	0.0528449
nervous_system	5220	Chronic myeloid leukemia	6 Human Diseases	62 Cancers: Specific types	0.844444	0.733333	0.72093	41	42	37	33	0.872	0.875	0.804	0.688	0.19097	0.0168104	-0.0500296	0.0527783
muscle	4972	Pancreatic secretion	5 Organismal Systems	54 Digestive system	0.608696	0.489362	0.454545	44	30	26	20	0.8	0.536	0.553	0.455	-0.240266	0.0257435	-0.0460016	0.052715
lung	4630	Jak-STAT signaling pathway	3 Environmental Information Processing	32 Signal transduction	0.644444	0.606742	0.494253	82	66	61	48	0.739	0.617	0.649	0.539	-0.12871	0.0508826	0.0136289	0.0526763
kidney	3050	Proteasome	2 Genetic Information Processing	23 Folding, sorting and degradation	0.962963	0.923077	0.961538	26	27	24	25	0.929	0.964	0.889	0.926	0.510674	-0.050327	-0.0150567	0.052531
kidney	640	Propanoate metabolism	1 Metabolism	11 Carbohydrate metabolism	1	0.956522	0.869565	23	23	22	20	1	1	1	0.87	0.495273	0.0524412	-0.00277413	0.0525146
nervous_system	5150	Staphylococcus aureus infection	6 Human Diseases	68 Infectious diseases: Bacterial	0.526316	0.533333	0.5	14	15	9	13	0.56	0.6	0.409	0.542	-0.232929	-0.038892	0.0349582	0.052294
spleen	3050	Proteasome	2 Genetic Information Processing	23 Folding, sorting and degradation	0.962963	0.925926	0.962963	27	26	25	26	1	0.963	0.926	0.963	0.51318	-0.0505329	-0.013101	0.0522035
kidney	10	Glycolysis / Gluconeogenesis	1 Metabolism	11 Carbohydrate metabolism	0.84375	0.8125	0.709677	31	28	27	22	0.969	0.903	0.871	0.786	0.229704	0.0508985	0.0110614	0.0520866
nervous_system	20	Citrate cycle (TCA cycle)	1 Metabolism	11 Carbohydrate metabolism	0.96	1	0.961538	25	24	25	26	0.962	0.923	0.962	1	0.553612	-0.0270369	0.0444402	0.0520185
kidney	4310	Wnt signaling pathway	3 Environmental Information Processing	32 Signal transduction	0.678571	0.561404	0.537037	51	43	38	32	0.671	0.573	0.603	0.5	-0.110484	0.0202146	-0.0478362	0.051932
spleen	4141	Protein processing in endoplasmic reticulum	2 Genetic Information Processing	23 Folding, sorting and degradation	0.825243	0.807692	0.825243	93	95	95	95	0.861	0.856	0.913	0.88	0.286076	-0.0516149	0.00521387	0.0518776
spleen	591	Linoleic acid metabolism	1 Metabolism	13 Lipid metabolism	0.333333	0.25	0.142857	5	7	5	3	0.417	0.5	0.385	0.333	-0.717865	0.051329	-0.00710058	0.0518178
heart	52	Galactose metabolism	1 Metabolism	11 Carbohydrate metabolism	0.714286	0.615385	0.642857	13	11	8	10	0.722	0.647	0.615	0.714	0.00399983	-0.0273745	-0.0438145	0.0516631
muscle	4540	Gap junction	4 Cellular Processes	43 Cellular community - eukaryotes	0.744681	0.681818	0.590909	44	38	30	26	0.898	0.76	0.638	0.591	0.0280736	0.0509555	-0.00747248	0.0515005
liver	620	Pyruvate metabolism	1 Metabolism	11 Carbohydrate metabolism	0.857143	0.888889	0.851852	27	25	24	23	0.964	0.893	0.889	0.852	0.366683	-0.0298115	0.041896	0.0514199
liver	20	Citrate cycle (TCA cycle)	1 Metabolism	11 Carbohydrate metabolism	1	0.961538	1	26	26	25	26	1	1	1	1	0.576466	-0.0490099	-0.0151706	0.0513042
kidney	4360	Axon guidance	5 Organismal Systems	58 Development	0.618182	0.510204	0.530612	43	46	31	32	0.566	0.622	0.456	0.471	-0.177304	-0.022695	-0.0460043	0.0512978
muscle	4727	GABAergic synapse	5 Organismal Systems	56 Nervous system	0.575758	0.5	0.40625	29	23	19	16	0.547	0.442	0.422	0.457	-0.281251	0.0501837	-0.0105967	0.0512902
muscle	4730	Long-term depression	5 Organismal Systems	56 Nervous system	0.758621	0.655172	0.678571	28	23	20	19	0.8	0.676	0.606	0.655	0.0729353	-0.0196568	-0.0473514	0.0512693
liver	5140	Leishmaniasis	6 Human Diseases	610 Infectious diseases: Parasitic	0.846154	0.763158	0.7	38	34	29	30	0.905	0.81	0.763	0.769	0.196631	0.0438685	-0.0262323	0.0511134
kidney	4660	T cell receptor signaling pathway	5 Organismal Systems	51 Immune system	0.7	0.689655	0.576271	56	46	42	37	0.747	0.613	0.609	0.561	-0.000807481	0.0417779	0.0293205	0.05104
kidney	5222	Small cell lung cancer	6 Human Diseases	62 Cancers: Specific types	0.85	0.829268	0.725	38	36	37	31	0.809	0.766	0.804	0.721	0.252063	0.0474596	0.0176401	0.0506319
liver	562	Inositol phosphate metabolism	1 Metabolism	11 Carbohydrate metabolism	0.464286	0.346154	0.357143	22	19	13	16	0.564	0.5	0.351	0.4	-0.461331	-0.0187452	-0.0470094	0.050609
kidney	4911	Insulin secretion	5 Organismal Systems	52 Endocrine system	0.545455	0.422222	0.418605	40	28	24	21	0.678	0.528	0.462	0.457	-0.335611	-0.00047364	-0.0505857	0.0505879
heart	510	N-Glycan biosynthesis	1 Metabolism	17 Glycan biosynthesis and metabolism	0.521739	0.434783	0.458333	16	19	17	19	0.457	0.559	0.515	0.576	-0.317564	-0.0401663	-0.0306516	0.0505257
spleen	561	Glycerolipid metabolism	1 Metabolism	13 Lipid metabolism	0.619048	0.5	0.5	16	18	17	14	0.485	0.545	0.515	0.452	-0.201113	-0.0013482	-0.0504143	0.0504323
liver	4916	Melanogenesis	5 Organismal Systems	52 Endocrine system	0.636364	0.527778	0.545455	32	22	23	19	0.561	0.468	0.523	0.396	-0.148188	-0.0192791	-0.0465386	0.0503738
nervous_system	5214	Glioma	6 Human Diseases	62 Cancers: Specific types	0.848485	0.848485	0.741935	31	30	30	23	0.912	0.882	0.882	0.657	0.272527	0.0394915	0.0309113	0.0501507
spleen	4622	RIG-I-like receptor signaling pathway	5 Organismal Systems	51 Immune system	0.705882	0.7	0.588235	28	30	23	26	0.737	0.789	0.697	0.703	0.0156109	0.0387276	0.0317475	0.0500773
liver	4130	SNARE interactions in vesicular transport	2 Genetic Information Processing	23 Folding, sorting and degradation	0.777778	0.789474	0.684211	16	16	18	16	0.727	0.727	0.818	0.727	0.164701	0.0292234	0.0399726	0.0495158
liver	240	Pyrimidine metabolism	1 Metabolism	14 Nucleotide metabolism	0.62	0.530612	0.555556	40	41	35	30	0.571	0.621	0.538	0.441	-0.149506	-0.0348699	-0.035005	0.0494091
spleen	760	Nicotinate and nicotinamide metabolism	1 Metabolism	18 Metabolism of cofactors and vitamins	0.666667	0.666667	0.555556	8	7	7	6	0.5	0.538	0.5	0.429	-0.0449407	0.0333624	0.036403	0.0493784
liver	4260	Cardiac muscle contraction	5 Organismal Systems	53 Circulatory system	0.742857	0.714286	0.72973	34	27	26	30	0.63	0.628	0.578	0.682	0.1292	-0.0492101	0.000824101	0.049217
heart	564	Glycerophospholipid metabolism	1 Metabolism	13 Lipid metabolism	0.55	0.444444	0.461538	31	31	34	26	0.534	0.574	0.708	0.52	-0.29446	-0.0248584	-0.0422336	0.0490064
kidney	4320	Dorso-ventral axis formation	5 Organismal Systems	58 Development	0.833333	0.833333	0.833333	12	10	10	10	0.8	0.714	0.714	0.769	0.31025	-0.0455159	0.0181286	0.0489933
spleen	4350	TGF-beta signaling pathway	3 Environmental Information Processing	32 Signal transduction	0.71875	0.69697	0.705882	32	23	24	26	0.681	0.523	0.571	0.605	0.0915616	-0.0485136	0.00652738	0.0489507
liver	5131	Shigellosis	6 Human Diseases	68 Infectious diseases: Bacterial	0.757576	0.75	0.75	32	26	24	24	0.97	0.788	0.774	0.75	0.170176	-0.046031	0.0154501	0.0485547
kidney	5140	Leishmaniasis	6 Human Diseases	610 Infectious diseases: Parasitic	0.815789	0.783784	0.684211	36	33	30	28	0.837	0.786	0.75	0.718	0.182363	0.0471872	0.0109448	0.0484398
heart	20	Citrate cycle (TCA cycle)	1 Metabolism	11 Carbohydrate metabolism	0.961538	1	0.923077	25	26	25	25	0.962	1	0.962	0.962	0.531376	0.00415711	0.0482001	0.048379
kidney	3010	Ribosome	2 Genetic Information Processing	22 Translation	0.894118	0.811765	0.843373	81	80	73	72	0.953	0.964	0.901	0.9	0.337294	-0.0287497	-0.0388647	0.0483426
heart	4962	Vasopressin-regulated water reabsorption	5 Organismal Systems	55 Excretory system	0.666667	0.652174	0.541667	22	18	16	15	0.786	0.692	0.64	0.6	-0.0616742	0.0396587	0.027277	0.0481337
heart	620	Pyruvate metabolism	1 Metabolism	11 Carbohydrate metabolism	0.846154	0.88	0.807692	24	24	23	23	0.857	0.923	0.885	0.92	0.328969	-0.00351016	0.0478727	0.0480013
nervous_system	5100	Bacterial invasion of epithelial cells	6 Human Diseases	68 Infectious diseases: Bacterial	0.820513	0.725	0.682927	39	32	30	30	0.886	0.744	0.732	0.732	0.150136	0.0316845	-0.0359655	0.0479315
lung	4650	Natural killer cell mediated cytotoxicity	5 Organismal Systems	51 Immune system	0.654545	0.603774	0.622642	49	42	36	37	0.803	0.689	0.643	0.617	-0.0478012	-0.0462677	-0.0110718	0.047574
kidney	140	Steroid hormone biosynthesis	1 Metabolism	13 Lipid metabolism	0.571429	0.578947	0.473684	18	15	12	10	0.72	0.625	0.5	0.476	-0.19742	0.0201285	0.0429553	0.0474375
heart	310	Lysine degradation	1 Metabolism	15 Amino acid metabolism	0.612903	0.62069	0.586207	28	22	19	18	0.683	0.564	0.514	0.462	-0.0828285	-0.0337075	0.0332344	0.0473362
spleen	4380	Osteoclast differentiation	5 Organismal Systems	58 Development	0.890411	0.797297	0.819444	71	67	62	60	0.899	0.87	0.816	0.779	0.312505	-0.0164422	-0.0443132	0.0472652
heart	640	Propanoate metabolism	1 Metabolism	11 Carbohydrate metabolism	0.869565	0.869565	0.869565	23	20	20	20	1	0.87	0.87	0.87	0.372968	-0.0435762	0.0171469	0.0468284
liver	4964	Proximal tubule bicarbonate reclamation	5 Organismal Systems	55 Excretory system	0.75	0.666667	0.692308	11	10	9	11	0.647	0.833	0.692	0.846	0.0830865	-0.0312912	-0.0348329	0.0468238
liver	4540	Gap junction	4 Cellular Processes	43 Cellular community - eukaryotes	0.657143	0.575758	0.5	32	26	20	19	0.653	0.531	0.5	0.452	-0.136212	0.0429532	-0.0185446	0.0467854
heart	3015	mRNA surveillance pathway	2 Genetic Information Processing	22 Translation	0.75	0.775	0.690476	37	33	34	34	0.74	0.688	0.756	0.708	0.144759	0.00512987	0.0464662	0.0467485
liver	5218	Melanoma	6 Human Diseases	62 Cancers: Specific types	0.742857	0.722222	0.617647	34	27	28	21	0.773	0.692	0.7	0.553	0.0665273	0.0419208	0.0206419	0.0467273
muscle	380	Tryptophan metabolism	1 Metabolism	15 Amino acid metabolism	0.684211	0.666667	0.666667	18	14	12	12	0.667	0.583	0.632	0.522	0.0314215	-0.0452998	0.0112127	0.0466669
muscle	4974	Protein digestion and absorption	5 Organismal Systems	54 Digestive system	0.612903	0.5	0.5	28	22	17	17	0.596	0.5	0.415	0.459	-0.204501	-0.00454888	-0.0464104	0.0466328
muscle	4621	NOD-like receptor signaling pathway	5 Organismal Systems	51 Immune system	0.870968	0.833333	0.741935	30	28	25	24	0.789	0.757	0.714	0.706	0.276144	0.0463116	0.00492195	0.0465725
liver	4915	Estrogen signaling pathway	5 Organismal Systems	52 Endocrine system	0.744186	0.636364	0.627907	40	35	32	30	0.667	0.614	0.653	0.577	0.0236692	0.0067874	-0.0457476	0.0462483
heart	5211	Renal cell carcinoma	6 Human Diseases	62 Cancers: Specific types	0.852941	0.794118	0.823529	34	29	27	28	0.895	0.806	0.73	0.8	0.292454	-0.040215	-0.022782	0.0462198
nervous_system	4140	Regulation of autophagy	4 Cellular Processes	41 Transport and catabolism	0.684211	0.578947	0.588235	17	15	13	10	0.85	0.75	0.684	0.5	-0.0664799	-0.0116415	-0.0447212	0.0462116
kidney	71	Fatty acid degradation	1 Metabolism	13 Lipid metabolism	0.866667	0.866667	0.766667	29	27	27	24	0.906	0.844	0.931	0.889	0.30793	0.0352895	0.0296077	0.0460648
kidney	4530	Tight junction	4 Cellular Processes	43 Cellular community - eukaryotes	0.844828	0.762712	0.706897	54	53	50	45	0.806	0.803	0.758	0.726	0.199781	0.037584	-0.0265558	0.0460192
heart	5222	Small cell lung cancer	6 Human Diseases	62 Cancers: Specific types	0.825	0.780488	0.690476	40	33	33	31	0.851	0.75	0.767	0.705	0.189292	0.0459698	0.00170048	0.0460012
kidney	600	Sphingolipid metabolism	1 Metabolism	13 Lipid metabolism	0.59375	0.516129	0.535714	25	26	22	18	0.714	0.765	0.688	0.6	-0.18428	-0.0375407	-0.0262815	0.045826
heart	4960	Aldosterone-regulated sodium reabsorption	5 Organismal Systems	55 Excretory system	0.625	0.583333	0.48	23	16	15	14	0.793	0.667	0.577	0.583	-0.161549	0.0444596	0.0105466	0.0456934
spleen	601	Glycosphingolipid biosynthesis - lacto and neolacto series	1 Metabolism	17 Glycan biosynthesis and metabolism	0.5	0.428571	0.333333	5	4	5	3	0.417	0.333	0.455	0.273	-0.408175	0.0452805	-0.00565594	0.0456324
liver	5150	Staphylococcus aureus infection	6 Human Diseases	68 Infectious diseases: Bacterial	0.772727	0.714286	0.73913	21	18	15	19	0.875	0.75	0.625	0.792	0.151313	-0.041079	-0.0198043	0.0456036
muscle	5120	Epithelial cell signaling in Helicobacter pylori infection	6 Human Diseases	68 Infectious diseases: Bacterial	0.780488	0.769231	0.666667	38	35	31	27	0.864	0.778	0.795	0.643	0.143936	0.0379633	0.02523	0.0455825
spleen	5120	Epithelial cell signaling in Helicobacter pylori infection	6 Human Diseases	68 Infectious diseases: Bacterial	0.868421	0.868421	0.769231	37	34	34	32	0.881	0.773	0.85	0.727	0.311453	0.0347436	0.0294599	0.0455522
muscle	4912	GnRH signaling pathway	5 Organismal Systems	52 Endocrine system	0.727273	0.744186	0.651163	42	34	33	29	0.857	0.723	0.733	0.659	0.0907768	0.014409	0.043084	0.0454296
muscle	4620	Toll-like receptor signaling pathway	5 Organismal Systems	51 Immune system	0.769231	0.679245	0.627451	49	43	40	34	0.742	0.683	0.69	0.576	0.0620516	0.0340375	-0.0299202	0.0453185
muscle	5215	Prostate cancer	6 Human Diseases	62 Cancers: Specific types	0.877193	0.785714	0.75	55	52	45	43	0.833	0.8	0.75	0.694	0.256825	0.0278087	-0.0357694	0.0453075
lung	5215	Prostate cancer	6 Human Diseases	62 Cancers: Specific types	0.711864	0.724138	0.689655	55	46	45	43	0.833	0.719	0.738	0.683	0.0937675	-0.0305066	0.0333552	0.045202
muscle	4918	Thyroid hormone synthesis	5 Organismal Systems	52 Endocrine system	0.583333	0.567568	0.555556	32	25	26	24	0.653	0.543	0.634	0.585	-0.14831	-0.0420395	0.0165441	0.0451777
muscle	4916	Melanogenesis	5 Organismal Systems	52 Endocrine system	0.680851	0.651163	0.547619	42	37	29	23	0.737	0.698	0.644	0.489	-0.0508664	0.0420175	0.0165402	0.0451558
spleen	630	Glyoxylate and dicarboxylate metabolism	1 Metabolism	11 Carbohydrate metabolism	0.769231	0.785714	0.692308	12	11	13	10	0.667	0.579	0.65	0.556	0.16267	0.0171591	0.0417261	0.0451165
liver	310	Lysine degradation	1 Metabolism	15 Amino acid metabolism	0.771429	0.666667	0.657143	32	30	28	26	0.78	0.732	0.737	0.634	0.0737961	0.00765873	-0.0444422	0.0450973
lung	5332	Graft-versus-host disease	6 Human Diseases	63 Immune diseases	0.736842	0.631579	0.631579	19	14	12	12	0.905	0.667	0.667	0.632	0.0190514	-0.00148442	-0.0449973	0.0450218
lung	5110	Vibrio cholerae infection	6 Human Diseases	68 Infectious diseases: Bacterial	0.84	0.75	0.769231	22	24	20	24	0.733	0.8	0.769	0.828	0.227166	-0.0182917	-0.0406415	0.0445681
liver	10	Glycolysis / Gluconeogenesis	1 Metabolism	11 Carbohydrate metabolism	0.870968	0.774194	0.78125	30	28	25	27	0.938	0.875	0.781	0.871	0.265473	-0.00384743	-0.0442039	0.044371
liver	561	Glycerolipid metabolism	1 Metabolism	13 Lipid metabolism	0.774194	0.75	0.758621	28	27	28	23	0.824	0.818	0.848	0.697	0.184513	-0.0441867	0.00355399	0.0443294
heart	4910	Insulin signaling pathway	5 Organismal Systems	52 Endocrine system	0.820896	0.738462	0.761194	63	59	50	55	0.797	0.787	0.725	0.724	0.205123	-0.0256177	-0.0358321	0.0440478
heart	3008	Ribosome biogenesis in eukaryotes	2 Genetic Information Processing	22 Translation	0.526316	0.486486	0.487179	33	25	22	25	0.569	0.439	0.415	0.472	-0.267769	-0.0438849	0.00148738	0.0439101
heart	4721	Synaptic vesicle cycle	5 Organismal Systems	56 Nervous system	0.75	0.76	0.730769	25	24	19	20	0.676	0.686	0.633	0.645	0.160251	-0.0315526	0.0302516	0.0437118
nervous_system	4662	B cell receptor signaling pathway	5 Organismal Systems	51 Immune system	0.694444	0.625	0.645161	30	31	22	21	0.682	0.705	0.524	0.5	1.39954e-05	-0.0364266	-0.0239748	0.0436084
liver	4726	Serotonergic synapse	5 Organismal Systems	56 Nervous system	0.666667	0.586207	0.515152	27	23	19	23	0.466	0.434	0.514	0.535	-0.115812	0.0393148	-0.0188069	0.0435815
kidney	4725	Cholinergic synapse	5 Organismal Systems	56 Nervous system	0.575	0.511628	0.525	38	25	27	23	0.633	0.446	0.519	0.561	-0.203657	-0.0402944	-0.0161051	0.0433937
heart	561	Glycerolipid metabolism	1 Metabolism	13 Lipid metabolism	0.64	0.6	0.5	20	21	20	16	0.588	0.656	0.645	0.552	-0.131617	0.0418496	0.0107683	0.0432128
kidney	510	N-Glycan biosynthesis	1 Metabolism	17 Glycan biosynthesis and metabolism	0.666667	0.59375	0.516129	25	25	26	22	0.714	0.694	0.788	0.667	-0.110854	0.0409775	-0.013283	0.0430766
kidney	1210	2-Oxocarboxylic acid metabolism	1 Metabolism	10 Global and overview maps	0.933333	0.933333	0.933333	15	14	14	14	1	1	1	1	0.483351	-0.0401623	0.0154189	0.0430203
heart	4919	Thyroid hormone signaling pathway	5 Organismal Systems	52 Endocrine system	0.870968	0.822581	0.741935	60	56	53	48	0.882	0.848	0.815	0.706	0.269914	0.0428403	-0.00312492	0.0429541
heart	983	Drug metabolism - other enzymes	1 Metabolism	111 Xenobiotics biodegradation and metabolism	0.555556	0.454545	0.4	8	6	8	6	0.571	0.429	0.667	0.545	-0.322479	0.0299247	-0.0306748	0.0428536
nervous_system	4920	Adipocytokine signaling pathway	5 Organismal Systems	52 Endocrine system	0.75	0.765957	0.723404	44	40	39	37	0.863	0.784	0.78	0.74	0.159282	-0.0238094	0.0356218	0.0428463
heart	4722	Neurotrophin signaling pathway	5 Organismal Systems	56 Nervous system	0.784615	0.69697	0.714286	63	53	49	45	0.84	0.736	0.671	0.652	0.132923	-0.020844	-0.0374333	0.0428453
lung	3430	Mismatch repair	2 Genetic Information Processing	24 Replication and repair	0.428571	0.416667	0.307692	12	8	5	5	0.632	0.421	0.278	0.263	-0.469847	0.0244912	0.0351552	0.0428451
liver	860	Porphyrin and chlorophyll metabolism	1 Metabolism	18 Metabolism of cofactors and vitamins	0.842105	0.833333	0.833333	18	17	15	15	0.9	0.85	0.75	0.75	0.315087	-0.0409465	0.0124126	0.0427865
liver	4930	Type II diabetes mellitus	6 Human Diseases	67 Endocrine and metabolic diseases	0.75	0.655172	0.615385	26	23	22	16	0.788	0.719	0.733	0.552	0.0302574	0.0257834	-0.0339099	0.0425988
muscle	4960	Aldosterone-regulated sodium reabsorption	5 Organismal Systems	55 Excretory system	0.75	0.75	0.652174	23	19	19	15	0.793	0.679	0.76	0.6	0.107284	0.0273258	0.0324999	0.0424611
spleen	5412	Arrhythmogenic right ventricular cardiomyopathy (ARVC)	6 Human Diseases	66 Cardiovascular diseases	0.608696	0.619048	0.565217	20	17	14	16	0.541	0.472	0.438	0.516	-0.0986978	-0.0198433	0.0373463	0.0422907
nervous_system	600	Sphingolipid metabolism	1 Metabolism	13 Lipid metabolism	0.709677	0.62069	0.566667	27	26	20	20	0.75	0.743	0.625	0.571	-0.0411966	0.032144	-0.0274074	0.0422422
muscle	5218	Melanoma	6 Human Diseases	62 Cancers: Specific types	0.767442	0.727273	0.636364	43	33	33	29	0.915	0.717	0.767	0.617	0.094243	0.0415677	0.00608369	0.0420105
kidney	5212	Pancreatic cancer	6 Human Diseases	62 Cancers: Specific types	0.857143	0.8	0.823529	34	31	29	28	0.872	0.795	0.763	0.778	0.29818	-0.0361273	-0.0211178	0.0418467
kidney	5215	Prostate cancer	6 Human Diseases	62 Cancers: Specific types	0.839286	0.789474	0.709091	55	48	47	39	0.833	0.75	0.746	0.639	0.213548	0.0416028	-0.00318883	0.0417248
spleen	3430	Mismatch repair	2 Genetic Information Processing	24 Replication and repair	0.428571	0.428571	0.333333	8	12	12	8	0.421	0.632	0.667	0.421	-0.447559	0.00807266	0.0408893	0.0416786
liver	640	Propanoate metabolism	1 Metabolism	11 Carbohydrate metabolism	0.956522	0.956522	0.956522	23	22	22	22	1	0.957	0.957	0.957	0.52349	-0.0389208	0.0147906	0.0416364
spleen	982	Drug metabolism - cytochrome P450	1 Metabolism	111 Xenobiotics biodegradation and metabolism	0.461538	0.428571	0.416667	10	9	10	7	0.476	0.409	0.417	0.389	-0.379365	-0.0406052	0.00908831	0.0416099
spleen	4972	Pancreatic secretion	5 Organismal Systems	54 Digestive system	0.527778	0.529412	0.481481	22	33	30	18	0.458	0.611	0.612	0.462	-0.24551	-0.0247629	0.0333638	0.0415493
spleen	5222	Small cell lung cancer	6 Human Diseases	62 Cancers: Specific types	0.804878	0.714286	0.725	38	36	34	31	0.826	0.783	0.773	0.689	0.160559	-0.0131653	-0.0390052	0.0411671
lung	4721	Synaptic vesicle cycle	5 Organismal Systems	56 Nervous system	0.827586	0.807692	0.714286	25	28	22	23	0.694	0.718	0.71	0.742	0.220772	0.037285	0.0174258	0.0411562
heart	4915	Estrogen signaling pathway	5 Organismal Systems	52 Endocrine system	0.770833	0.693878	0.632653	46	39	37	34	0.754	0.672	0.649	0.667	0.0745359	0.0354854	-0.0206584	0.0410607
liver	71	Fatty acid degradation	1 Metabolism	13 Lipid metabolism	0.966667	0.966667	0.966667	30	29	29	29	0.938	0.935	0.967	0.967	0.541051	-0.0383777	0.0145157	0.0410311
muscle	4971	Gastric acid secretion	5 Organismal Systems	54 Digestive system	0.625	0.631579	0.540541	37	28	25	20	0.804	0.609	0.625	0.556	-0.0972578	0.0121953	0.0391554	0.0410106
heart	4914	Progesterone-mediated oocyte maturation	5 Organismal Systems	52 Endocrine system	0.692308	0.641026	0.552632	35	31	29	24	0.648	0.608	0.558	0.545	-0.0474146	0.0407518	0.000867793	0.040761
spleen	350	Tyrosine metabolism	1 Metabolism	15 Amino acid metabolism	0.466667	0.352941	0.333333	14	8	9	10	0.56	0.364	0.391	0.625	-0.470376	0.00350076	-0.0405334	0.0406843
nervous_system	4370	VEGF signaling pathway	3 Environmental Information Processing	32 Signal transduction	0.76	0.708333	0.625	22	22	19	17	0.733	0.786	0.704	0.567	0.0723452	0.0405565	-0.00183334	0.0405979
heart	5146	Amoebiasis	6 Human Diseases	610 Infectious diseases: Parasitic	0.755102	0.693878	0.617021	47	39	36	29	0.839	0.722	0.692	0.604	0.0564797	0.0396431	-0.00847183	0.0405383
kidney	4910	Insulin signaling pathway	5 Organismal Systems	52 Endocrine system	0.791045	0.712121	0.65625	62	58	51	44	0.795	0.763	0.708	0.603	0.110414	0.0332569	-0.0230979	0.0404912
kidney	4960	Aldosterone-regulated sodium reabsorption	5 Organismal Systems	55 Excretory system	0.821429	0.814815	0.807692	26	25	23	21	0.867	0.833	0.767	0.808	0.277566	-0.0374339	0.0152026	0.0404031
muscle	3050	Proteasome	2 Genetic Information Processing	23 Folding, sorting and degradation	0.962963	0.961538	0.961538	26	27	25	25	0.929	0.964	0.962	0.926	0.53296	-0.0379102	0.0137264	0.0403187
heart	30	Pentose phosphate pathway	1 Metabolism	11 Carbohydrate metabolism	0.545455	0.545455	0.5	9	8	8	9	0.692	0.615	0.615	0.75	-0.215353	-0.0250093	0.0315577	0.040266
liver	4960	Aldosterone-regulated sodium reabsorption	5 Organismal Systems	55 Excretory system	0.666667	0.666667	0.571429	19	16	16	14	0.655	0.727	0.615	0.667	-0.0354137	0.0208194	0.0344375	0.0402417
heart	5416	Viral myocarditis	6 Human Diseases	66 Cardiovascular diseases	0.9	0.833333	0.774194	30	27	25	25	0.882	0.818	0.806	0.806	0.311513	0.0359442	-0.0179907	0.0401952
kidney	270	Cysteine and methionine metabolism	1 Metabolism	15 Amino acid metabolism	0.730769	0.72	0.708333	23	22	20	18	0.852	0.815	0.741	0.692	0.113004	-0.0367544	0.0156267	0.0399385
liver	4910	Insulin signaling pathway	5 Organismal Systems	52 Endocrine system	0.835821	0.746269	0.716418	64	59	53	51	0.81	0.787	0.746	0.699	0.191001	0.02006	-0.0341712	0.0396241
nervous_system	511	Other glycan degradation	1 Metabolism	17 Glycan biosynthesis and metabolism	0.818182	0.727273	0.7	10	10	9	7	0.714	0.714	0.75	0.5	0.160415	0.0177126	-0.0348598	0.0391017
kidney	20	Citrate cycle (TCA cycle)	1 Metabolism	11 Carbohydrate metabolism	1	1	1	26	26	26	26	1	1	1	1	0.598752	-0.0365932	0.0136124	0.039043
lung	4810	Regulation of actin cytoskeleton	4 Cellular Processes	45 Cell motility	0.712766	0.653061	0.666667	84	77	78	66	0.737	0.706	0.765	0.688	0.0392831	-0.0348173	-0.0175767	0.0390024
kidney	4915	Estrogen signaling pathway	5 Organismal Systems	52 Endocrine system	0.745098	0.68	0.607843	47	42	37	35	0.783	0.7	0.638	0.7	0.0374139	0.0372044	-0.0112018	0.0388542
kidney	4721	Synaptic vesicle cycle	5 Organismal Systems	56 Nervous system	0.764706	0.78125	0.71875	31	29	26	24	0.861	0.744	0.765	0.706	0.173458	-0.00753418	0.0380596	0.0387982
heart	5223	Non-small cell lung cancer	6 Human Diseases	62 Cancers: Specific types	0.741935	0.645161	0.633333	30	24	21	19	0.909	0.75	0.656	0.594	0.0307828	0.0041673	-0.0383691	0.0385948
heart	5219	Bladder cancer	6 Human Diseases	62 Cancers: Specific types	0.761905	0.666667	0.65	20	17	15	13	0.952	0.81	0.75	0.65	0.0642576	0.00834204	-0.0373517	0.038272
liver	190	Oxidative phosphorylation	1 Metabolism	12 Energy metabolism	0.930693	0.88	0.90099	99	96	89	93	0.934	0.914	0.918	0.912	0.43158	-0.0331976	-0.0187683	0.0381356
liver	4962	Vasopressin-regulated water reabsorption	5 Organismal Systems	55 Excretory system	0.684211	0.666667	0.571429	19	13	16	14	0.679	0.542	0.762	0.583	-0.0257403	0.0299582	0.0230054	0.0377722
nervous_system	4664	Fc epsilon RI signaling pathway	5 Organismal Systems	51 Immune system	0.787879	0.727273	0.65625	30	29	27	23	0.714	0.725	0.675	0.639	0.117447	0.0364991	-0.00969609	0.0377651
spleen	4919	Thyroid hormone signaling pathway	5 Organismal Systems	52 Endocrine system	0.678571	0.660377	0.648148	46	48	42	43	0.697	0.738	0.656	0.662	0.0135532	-0.0356342	0.0124737	0.0377543
heart	4723	Retrograde endocannabinoid signaling	5 Organismal Systems	56 Nervous system	0.551724	0.551724	0.5	26	19	19	19	0.542	0.404	0.432	0.594	-0.208264	-0.0197193	0.0321642	0.0377278
nervous_system	565	Ether lipid metabolism	1 Metabolism	13 Lipid metabolism	0.333333	0.277778	0.266667	13	11	10	6	0.619	0.524	0.556	0.3	-0.627459	-0.0375387	-0.00164328	0.0375747
lung	3410	Base excision repair	2 Genetic Information Processing	24 Replication and repair	0.5	0.5	0.416667	24	12	12	10	0.828	0.414	0.429	0.345	-0.31677	0.00248943	0.0374797	0.0375623
spleen	5143	African trypanosomiasis	6 Human Diseases	610 Infectious diseases: Parasitic	0.75	0.7	0.619048	17	18	17	17	0.739	0.72	0.68	0.708	0.0584302	0.0373607	-0.000816284	0.0373697
liver	4721	Synaptic vesicle cycle	5 Organismal Systems	56 Nervous system	0.769231	0.72	0.64	23	23	20	18	0.657	0.622	0.714	0.6	0.0931979	0.0372782	-0.000974903	0.0372909
kidney	190	Oxidative phosphorylation	1 Metabolism	12 Energy metabolism	0.942857	0.92233	0.931373	102	102	96	95	0.953	0.953	0.941	0.922	0.48105	-0.037204	0.00122128	0.0372241
spleen	5014	Amyotrophic lateral sclerosis (ALS)	6 Human Diseases	64 Neurodegenerative diseases	0.875	0.869565	0.782609	22	23	21	19	0.786	0.742	0.7	0.679	0.323773	0.0279687	0.0243726	0.0370981
nervous_system	5221	Acute myeloid leukemia	6 Human Diseases	62 Cancers: Specific types	0.771429	0.705882	0.638889	32	30	26	27	0.8	0.75	0.684	0.692	0.0855627	0.0347434	-0.0128346	0.0370382
spleen	62	Fatty acid elongation	1 Metabolism	13 Lipid metabolism	0.727273	0.636364	0.636364	9	10	9	9	0.692	0.625	0.75	0.75	0.0194191	-0.00870545	-0.0357734	0.0368174
liver	4972	Pancreatic secretion	5 Organismal Systems	54 Digestive system	0.538462	0.534884	0.486486	34	26	32	21	0.642	0.52	0.667	0.488	-0.233445	-0.0213861	0.0298771	0.0367425
lung	5222	Small cell lung cancer	6 Human Diseases	62 Cancers: Specific types	0.844444	0.755556	0.744186	42	41	37	33	0.894	0.872	0.822	0.702	0.217804	0.00560759	-0.036279	0.0367098
liver	5146	Amoebiasis	6 Human Diseases	610 Infectious diseases: Parasitic	0.693878	0.645833	0.652174	46	37	33	30	0.807	0.685	0.647	0.588	0.0159818	-0.0355376	-0.00888293	0.036631
heart	4540	Gap junction	4 Cellular Processes	43 Cellular community - eukaryotes	0.744186	0.651163	0.642857	42	33	29	27	0.84	0.66	0.604	0.659	0.0412173	-0.000248668	-0.0365237	0.0365245
spleen	190	Oxidative phosphorylation	1 Metabolism	12 Energy metabolism	0.938144	0.926316	0.927835	95	93	88	92	0.95	0.894	0.871	0.893	0.478637	-0.0355769	0.00771306	0.0364034
liver	5143	African trypanosomiasis	6 Human Diseases	610 Infectious diseases: Parasitic	0.761905	0.75	0.736842	19	18	16	14	0.792	0.72	0.762	0.7	0.164666	-0.0333785	0.0142585	0.0362963
heart	4918	Thyroid hormone synthesis	5 Organismal Systems	52 Endocrine system	0.545455	0.545455	0.485714	29	22	22	23	0.592	0.5	0.512	0.59	-0.223928	-0.0137206	0.0333266	0.0360405
lung	230	Purine metabolism	1 Metabolism	14 Nucleotide metabolism	0.551724	0.52809	0.43038	71	64	65	42	0.597	0.542	0.607	0.389	-0.263744	0.0276653	0.0230978	0.0360399
spleen	360	Phenylalanine metabolism	1 Metabolism	15 Amino acid metabolism	0.555556	0.5	0.5	8	6	7	7	0.615	0.429	0.467	0.636	-0.236121	-0.0344219	-0.00904075	0.0355893
liver	4114	Oocyte meiosis	4 Cellular Processes	42 Cell growth and death	0.644444	0.644444	0.6	42	32	32	30	0.656	0.533	0.582	0.588	-0.0433944	-0.0205079	0.0287503	0.0353151
liver	4722	Neurotrophin signaling pathway	5 Organismal Systems	56 Nervous system	0.766667	0.677966	0.65	57	49	42	42	0.76	0.7	0.618	0.609	0.0734305	0.0144704	-0.0319987	0.0351185
heart	4940	Type I diabetes mellitus	6 Human Diseases	67 Endocrine and metabolic diseases	0.736842	0.65	0.65	19	14	14	14	0.76	0.56	0.636	0.667	0.0407813	-0.0100939	-0.0334927	0.0349807
liver	4110	Cell cycle	4 Cellular Processes	42 Cell growth and death	0.666667	0.636364	0.545455	62	53	46	40	0.697	0.631	0.568	0.519	-0.0685617	0.0315614	0.0149762	0.0349344
liver	5214	Glioma	6 Human Diseases	62 Cancers: Specific types	0.774194	0.709677	0.645161	30	25	23	21	0.882	0.758	0.719	0.636	0.0930509	0.0324524	-0.0125729	0.0348028
heart	5212	Pancreatic cancer	6 Human Diseases	62 Cancers: Specific types	0.833333	0.75	0.75	36	30	27	27	0.923	0.789	0.711	0.73	0.211948	-0.00656807	-0.033916	0.0345462
heart	1210	2-Oxocarboxylic acid metabolism	1 Metabolism	10 Global and overview maps	1	0.923077	0.923077	12	12	13	13	0.8	0.857	0.929	0.929	0.508011	-0.000641347	-0.0344288	0.0344348
nervous_system	4350	TGF-beta signaling pathway	3 Environmental Information Processing	32 Signal transduction	0.674419	0.581395	0.552632	38	34	30	21	0.76	0.68	0.652	0.447	-0.0918298	0.0121824	-0.0321	0.0343339
liver	5217	Basal cell carcinoma	6 Human Diseases	62 Cancers: Specific types	0.5	0.409091	0.35	20	10	11	7	0.513	0.333	0.379	0.212	-0.409459	0.0258214	-0.0222981	0.0341167
muscle	4723	Retrograde endocannabinoid signaling	5 Organismal Systems	56 Nervous system	0.59375	0.53125	0.451613	28	23	21	17	0.549	0.426	0.477	0.459	-0.225996	0.0337985	-0.00455187	0.0341037
heart	4110	Cell cycle	4 Cellular Processes	42 Cell growth and death	0.666667	0.616667	0.534483	52	48	45	37	0.591	0.578	0.549	0.521	-0.0865599	0.0338725	0.00159433	0.03391
nervous_system	4621	NOD-like receptor signaling pathway	5 Organismal Systems	51 Immune system	0.6875	0.6875	0.645161	27	27	27	24	0.711	0.73	0.73	0.686	0.0323991	-0.0198668	0.0273229	0.0337821
spleen	4912	GnRH signaling pathway	5 Organismal Systems	52 Endocrine system	0.685714	0.657143	0.648649	31	28	27	30	0.689	0.609	0.587	0.698	0.0159179	-0.0333531	0.00533663	0.0337774
nervous_system	260	Glycine, serine and threonine metabolism	1 Metabolism	15 Amino acid metabolism	0.631579	0.631579	0.555556	17	14	14	11	0.63	0.519	0.538	0.44	-0.0846183	0.00375729	0.0330091	0.0332223
heart	830	Retinol metabolism	1 Metabolism	18 Metabolism of cofactors and vitamins	0.533333	0.529412	0.466667	15	8	11	7	0.714	0.4	0.647	0.7	-0.251339	-0.0101622	0.031578	0.0331729
heart	900	Terpenoid backbone biosynthesis	1 Metabolism	19 Metabolism of terpenoids and polyketides	0.6	0.6	0.533333	15	9	9	8	0.882	0.5	0.5	0.444	-0.133666	-0.00532709	0.0327062	0.0331372
lung	53	Ascorbate and aldarate metabolism	1 Metabolism	11 Carbohydrate metabolism	0.75	0.75	0.714286	7	7	7	5	0.778	0.778	0.778	0.833	0.144563	-0.0217555	0.024809	0.0329968
liver	4150	mTOR signaling pathway	3 Environmental Information Processing	32 Signal transduction	0.8	0.714286	0.69697	32	31	28	24	0.78	0.795	0.718	0.6	0.141046	0.00644345	-0.0323557	0.032991
liver	4621	NOD-like receptor signaling pathway	5 Organismal Systems	51 Immune system	0.8	0.742857	0.676471	34	29	27	23	0.895	0.784	0.75	0.639	0.145297	0.0318659	-0.00843571	0.0329636
liver	4630	Jak-STAT signaling pathway	3 Environmental Information Processing	32 Signal transduction	0.708861	0.623377	0.584416	72	63	53	50	0.661	0.612	0.609	0.581	-0.0294371	0.0185607	-0.0270621	0.0328155
muscle	4110	Cell cycle	4 Cellular Processes	42 Cell growth and death	0.666667	0.639344	0.627119	55	65	45	41	0.625	0.739	0.556	0.506	-0.01782	-0.032008	0.00709486	0.0327849
nervous_system	4660	T cell receptor signaling pathway	5 Organismal Systems	51 Immune system	0.766667	0.689655	0.642857	54	52	44	38	0.72	0.693	0.629	0.559	0.0759163	0.0238884	-0.0223667	0.032725
lung	561	Glycerolipid metabolism	1 Metabolism	13 Lipid metabolism	0.571429	0.5	0.5	19	25	20	14	0.576	0.758	0.667	0.438	-0.227369	-0.0261534	-0.0193841	0.0325538
liver	564	Glycerophospholipid metabolism	1 Metabolism	13 Lipid metabolism	0.704545	0.673913	0.666667	39	36	38	31	0.722	0.655	0.731	0.574	0.0468326	-0.0323678	0.00338468	0.0325443
muscle	561	Glycerolipid metabolism	1 Metabolism	13 Lipid metabolism	0.633333	0.592593	0.586207	27	22	16	19	0.794	0.667	0.516	0.613	-0.0878439	-0.032136	-0.00110524	0.032155
liver	380	Tryptophan metabolism	1 Metabolism	15 Amino acid metabolism	0.916667	0.916667	0.84	23	23	23	23	0.852	0.958	0.958	0.885	0.408486	0.0195281	0.0253636	0.0320103
heart	250	Alanine, aspartate and glutamate metabolism	1 Metabolism	15 Amino acid metabolism	0.619048	0.545455	0.545455	20	14	14	14	0.69	0.538	0.56	0.636	-0.147493	-0.0225925	-0.0220263	0.0315528
muscle	4725	Cholinergic synapse	5 Organismal Systems	56 Nervous system	0.617021	0.553191	0.553191	44	32	29	29	0.733	0.552	0.547	0.592	-0.139484	-0.0272641	-0.0158739	0.0315485
nervous_system	4915	Estrogen signaling pathway	5 Organismal Systems	52 Endocrine system	0.877193	0.803571	0.767857	55	52	46	44	0.887	0.852	0.78	0.71	0.27789	0.0194627	-0.0246169	0.0313814
muscle	4380	Osteoclast differentiation	5 Organismal Systems	58 Development	0.753623	0.735294	0.652174	68	53	50	46	0.872	0.707	0.658	0.648	0.100761	0.0244656	0.0191336	0.031059
lung	4660	T cell receptor signaling pathway	5 Organismal Systems	51 Immune system	0.774194	0.754098	0.671875	57	53	50	50	0.75	0.697	0.704	0.685	0.134823	0.0256836	0.0173621	0.0310015
nervous_system	4966	Collecting duct acid secretion	5 Organismal Systems	55 Excretory system	0.875	0.8	0.8	15	15	12	12	0.789	0.75	0.706	0.667	0.293903	-0.00823218	-0.0298406	0.0309553
lung	4940	Type I diabetes mellitus	6 Human Diseases	67 Endocrine and metabolic diseases	0.636364	0.571429	0.571429	20	16	13	13	0.769	0.593	0.591	0.591	-0.107306	-0.025712	-0.0170883	0.0308725
heart	5100	Bacterial invasion of epithelial cells	6 Human Diseases	68 Infectious diseases: Bacterial	0.789474	0.763158	0.756757	37	31	30	28	0.841	0.756	0.75	0.737	0.199444	-0.0305064	0.00367457	0.0307269
liver	3410	Base excision repair	2 Genetic Information Processing	24 Replication and repair	0.666667	0.608696	0.608696	22	18	15	15	0.786	0.621	0.556	0.536	-0.0466361	-0.0273445	-0.0135601	0.0305221
muscle	5410	Hypertrophic cardiomyopathy (HCM)	6 Human Diseases	66 Cardiovascular diseases	0.829268	0.825	0.8	39	36	34	33	0.83	0.766	0.829	0.75	0.283173	-0.0239834	0.0186687	0.0303928
liver	5220	Chronic myeloid leukemia	6 Human Diseases	62 Cancers: Specific types	0.829268	0.75	0.725	39	36	31	30	0.848	0.766	0.674	0.638	0.194701	0.0110696	-0.0281716	0.0302683
spleen	5223	Non-small cell lung cancer	6 Human Diseases	62 Cancers: Specific types	0.709677	0.625	0.612903	29	24	23	21	0.879	0.75	0.697	0.636	-0.010948	-0.00300098	-0.0299069	0.030057
muscle	5412	Arrhythmogenic right ventricular cardiomyopathy (ARVC)	6 Human Diseases	66 Cardiovascular diseases	0.742857	0.69697	0.69697	32	29	24	24	0.762	0.69	0.706	0.632	0.0995046	-0.0289131	-0.00807806	0.0300203
nervous_system	4724	Glutamatergic synapse	5 Organismal Systems	56 Nervous system	0.892857	0.854545	0.785714	53	53	49	47	0.869	0.898	0.86	0.783	0.32678	0.0299677	0.00111154	0.0299883
muscle	4070	Phosphatidylinositol signaling system	3 Environmental Information Processing	32 Signal transduction	0.69697	0.611111	0.59375	32	24	26	19	0.667	0.49	0.542	0.396	-0.0374982	0.00103067	-0.0296483	0.0296663
nervous_system	4723	Retrograde endocannabinoid signaling	5 Organismal Systems	56 Nervous system	0.9375	0.87234	0.833333	46	47	42	42	0.836	0.87	0.808	0.808	0.390288	0.0213384	-0.0205585	0.0296308
liver	5211	Renal cell carcinoma	6 Human Diseases	62 Cancers: Specific types	0.8125	0.741935	0.69697	30	28	24	26	0.789	0.778	0.667	0.722	0.163959	0.0218811	-0.0198091	0.0295159
heart	500	Starch and sucrose metabolism	1 Metabolism	11 Carbohydrate metabolism	0.6875	0.625	0.625	16	11	10	10	0.842	0.55	0.625	0.588	-0.0159158	-0.0241124	-0.0169532	0.0294757
spleen	5323	Rheumatoid arthritis	6 Human Diseases	63 Immune diseases	0.909091	0.851852	0.8	54	51	46	45	0.947	0.85	0.807	0.776	0.342745	0.0262657	-0.0132516	0.0294193
liver	3008	Ribosome biogenesis in eukaryotes	2 Genetic Information Processing	22 Translation	0.636364	0.631579	0.577778	37	35	25	34	0.661	0.625	0.472	0.642	-0.0686424	-0.0113105	0.0271396	0.0294022
heart	240	Pyrimidine metabolism	1 Metabolism	14 Nucleotide metabolism	0.521739	0.510638	0.434783	35	35	36	31	0.493	0.522	0.554	0.477	-0.287746	0.0029326	0.0290319	0.0291796
kidney	4724	Glutamatergic synapse	5 Organismal Systems	56 Nervous system	0.568182	0.477273	0.44186	41	28	24	21	0.719	0.475	0.48	0.488	-0.277223	0.0107605	-0.0270776	0.0291373
nervous_system	4260	Cardiac muscle contraction	5 Organismal Systems	53 Circulatory system	0.9375	0.869565	0.836735	45	48	41	45	0.776	0.828	0.745	0.804	0.390721	0.0177547	-0.0230566	0.0291004
nervous_system	5222	Small cell lung cancer	6 Human Diseases	62 Cancers: Specific types	0.642857	0.581395	0.578947	36	33	32	24	0.766	0.702	0.711	0.511	-0.0934377	-0.0250532	-0.0147919	0.0290941
heart	4974	Protein digestion and absorption	5 Organismal Systems	54 Digestive system	0.607143	0.518519	0.5	26	19	15	16	0.565	0.543	0.395	0.457	-0.196947	-0.00157109	-0.0287983	0.0288411
spleen	4210	Apoptosis	4 Cellular Processes	42 Cell growth and death	0.732143	0.705882	0.692308	48	49	39	40	0.857	0.86	0.736	0.714	0.095963	-0.027933	0.00615086	0.0286022
kidney	4974	Protein digestion and absorption	5 Organismal Systems	54 Digestive system	0.707317	0.666667	0.589744	38	32	27	24	0.792	0.696	0.643	0.667	-0.00200701	0.0275219	0.00568055	0.028102
kidney	860	Porphyrin and chlorophyll metabolism	1 Metabolism	18 Metabolism of cofactors and vitamins	0.789474	0.722222	0.722222	17	17	14	14	0.85	0.85	0.7	0.7	0.154997	-0.0164324	-0.0226838	0.0280104
liver	5133	Pertussis	6 Human Diseases	68 Infectious diseases: Bacterial	0.818182	0.804878	0.785714	41	39	33	34	0.872	0.848	0.805	0.791	0.256827	-0.0249658	0.0126034	0.0279668
nervous_system	4110	Cell cycle	4 Cellular Processes	42 Cell growth and death	0.594937	0.584416	0.534247	72	54	50	40	0.8	0.607	0.61	0.471	-0.14494	-0.0137175	0.0242298	0.0278434
liver	4610	Complement and coagulation cascades	5 Organismal Systems	51 Immune system	0.87234	0.804348	0.765957	46	42	37	37	0.958	0.875	0.822	0.804	0.274524	0.0186868	-0.0206386	0.0278415
liver	4380	Osteoclast differentiation	5 Organismal Systems	58 Development	0.75	0.676471	0.632353	67	52	47	44	0.848	0.693	0.662	0.629	0.0527825	0.0192506	-0.0200722	0.0278115
heart	4728	Dopaminergic synapse	5 Organismal Systems	56 Nervous system	0.767442	0.704545	0.704545	40	36	35	35	0.741	0.632	0.66	0.745	0.121997	-0.0196473	-0.0193669	0.027588
nervous_system	330	Arginine and proline metabolism	1 Metabolism	15 Amino acid metabolism	0.769231	0.769231	0.717949	39	30	30	28	0.907	0.732	0.75	0.683	0.168508	-0.00842417	0.0262156	0.0275358
heart	4725	Cholinergic synapse	5 Organismal Systems	56 Nervous system	0.565217	0.553191	0.479167	45	27	28	26	0.75	0.491	0.519	0.605	-0.212477	0.00424585	0.0270493	0.0273805
muscle	5100	Bacterial invasion of epithelial cells	6 Human Diseases	68 Infectious diseases: Bacterial	0.769231	0.710526	0.710526	37	32	28	28	0.841	0.744	0.667	0.737	0.130038	-0.0215108	-0.0167974	0.0272922
nervous_system	310	Lysine degradation	1 Metabolism	15 Amino acid metabolism	0.638889	0.555556	0.540541	36	23	20	21	0.878	0.561	0.556	0.512	-0.13365	-0.0051129	-0.0267879	0.0272715
liver	4912	GnRH signaling pathway	5 Organismal Systems	52 Endocrine system	0.676471	0.59375	0.575758	31	26	20	21	0.674	0.605	0.476	0.512	-0.0696596	-0.00103452	-0.0270549	0.0270747
kidney	5219	Bladder cancer	6 Human Diseases	62 Cancers: Specific types	0.8	0.736842	0.736842	19	17	14	14	0.905	0.81	0.667	0.7	0.178047	-0.0177821	-0.0204125	0.0270716
kidney	4141	Protein processing in endoplasmic reticulum	2 Genetic Information Processing	23 Folding, sorting and degradation	0.867925	0.8	0.798077	97	101	92	90	0.882	0.902	0.885	0.857	0.288848	-0.0103982	-0.0249919	0.0270688
heart	71	Fatty acid degradation	1 Metabolism	13 Lipid metabolism	0.785714	0.709677	0.678571	27	23	26	20	0.844	0.793	0.867	0.741	0.119456	0.0120526	-0.0242171	0.0270506
muscle	4650	Natural killer cell mediated cytotoxicity	5 Organismal Systems	51 Immune system	0.622222	0.613636	0.55814	43	30	28	24	0.741	0.526	0.549	0.49	-0.098623	-0.0089511	0.0253588	0.0268922
spleen	1210	2-Oxocarboxylic acid metabolism	1 Metabolism	10 Global and overview maps	0.8	0.75	0.75	9	9	12	12	0.643	0.643	0.8	1	0.193568	-0.0239317	-0.0121949	0.0268597
liver	4966	Collecting duct acid secretion	5 Organismal Systems	55 Excretory system	0.764706	0.705882	0.647059	16	14	13	12	0.842	0.737	0.867	0.75	0.0867595	0.0247855	-0.00946545	0.0265314
muscle	4141	Protein processing in endoplasmic reticulum	2 Genetic Information Processing	23 Folding, sorting and degradation	0.862745	0.796117	0.794118	94	96	91	89	0.87	0.873	0.867	0.824	0.281365	-0.0112213	-0.0240328	0.0265235
muscle	4962	Vasopressin-regulated water reabsorption	5 Organismal Systems	55 Excretory system	0.73913	0.727273	0.695652	21	19	17	18	0.75	0.731	0.708	0.72	0.114217	-0.0200303	0.0171911	0.026396
nervous_system	4150	mTOR signaling pathway	3 Environmental Information Processing	32 Signal transduction	0.846154	0.794872	0.736842	37	35	33	29	0.902	0.875	0.825	0.725	0.237119	0.0249939	-0.00706085	0.0259722
nervous_system	4912	GnRH signaling pathway	5 Organismal Systems	52 Endocrine system	0.829787	0.76087	0.755556	43	43	38	36	0.843	0.878	0.792	0.72	0.219625	-0.00929624	-0.0241589	0.0258857
liver	4970	Salivary secretion	5 Organismal Systems	54 Digestive system	0.485714	0.4	0.382353	32	20	17	15	0.653	0.476	0.459	0.405	-0.403185	-0.0101206	-0.0237983	0.0258609
muscle	4975	Fat digestion and absorption	5 Organismal Systems	54 Digestive system	0.611111	0.526316	0.5	16	13	13	8	0.667	0.5	0.619	0.471	-0.190241	0.00301325	-0.025549	0.025726
spleen	564	Glycerophospholipid metabolism	1 Metabolism	13 Lipid metabolism	0.609756	0.525	0.5	30	36	31	27	0.556	0.643	0.608	0.529	-0.19175	0.00188263	-0.0256507	0.0257197
spleen	534	Glycosaminoglycan biosynthesis - heparan sulfate / heparin	1 Metabolism	17 Glycan biosynthesis and metabolism	0.5	0.416667	0.4	8	7	9	6	0.5	0.438	0.6	0.429	-0.375059	-0.0112433	-0.0228198	0.0254393
muscle	4915	Estrogen signaling pathway	5 Organismal Systems	52 Endocrine system	0.8	0.72549	0.705882	48	42	40	39	0.787	0.712	0.714	0.722	0.152887	0.00301779	-0.0250743	0.0252552
spleen	562	Inositol phosphate metabolism	1 Metabolism	11 Carbohydrate metabolism	0.62963	0.551724	0.538462	21	23	24	19	0.6	0.622	0.632	0.5	-0.142223	-0.00953021	-0.0233641	0.025233
muscle	5219	Bladder cancer	6 Human Diseases	62 Cancers: Specific types	0.857143	0.809524	0.809524	21	18	17	17	1	0.857	0.81	0.895	0.295292	-0.0219853	-0.0122564	0.0251709
spleen	4666	Fc gamma R-mediated phagocytosis	5 Organismal Systems	51 Immune system	0.8	0.756098	0.690476	37	35	35	34	0.771	0.714	0.729	0.739	0.161375	0.025073	-0.00026134	0.0250744
heart	1212	Fatty acid metabolism	1 Metabolism	10 Global and overview maps	0.727273	0.685714	0.676471	31	26	28	26	0.838	0.743	0.848	0.788	0.0720863	-0.0244662	-0.00380756	0.0247607
muscle	4721	Synaptic vesicle cycle	5 Organismal Systems	56 Nervous system	0.678571	0.653846	0.576923	24	23	19	17	0.667	0.605	0.594	0.531	-0.0329804	0.01854	0.0164053	0.0247561
nervous_system	5320	Autoimmune thyroid disease	6 Human Diseases	63 Immune diseases	0.466667	0.4	0.384615	11	11	10	7	0.44	0.44	0.435	0.368	-0.41233	-0.0218305	-0.0116664	0.0247523
kidney	520	Amino sugar and nucleotide sugar metabolism	1 Metabolism	11 Carbohydrate metabolism	0.7	0.689655	0.62069	27	24	22	20	0.844	0.774	0.733	0.69	0.0258524	0.00667801	0.0238204	0.0247388
muscle	4724	Glutamatergic synapse	5 Organismal Systems	56 Nervous system	0.648649	0.567568	0.542857	33	28	25	21	0.569	0.491	0.5	0.438	-0.119918	0.00201836	-0.0244452	0.0245284
kidney	5146	Amoebiasis	6 Human Diseases	610 Infectious diseases: Parasitic	0.723404	0.711111	0.674419	42	39	35	30	0.724	0.684	0.686	0.652	0.0834373	-0.0166608	0.0179733	0.0245076
kidney	5100	Bacterial invasion of epithelial cells	6 Human Diseases	68 Infectious diseases: Bacterial	0.837838	0.783784	0.72973	34	34	32	30	0.791	0.791	0.78	0.75	0.221841	0.0227027	-0.009059	0.0244434
kidney	630	Glyoxylate and dicarboxylate metabolism	1 Metabolism	11 Carbohydrate metabolism	0.857143	0.857143	0.809524	20	19	19	18	0.952	0.905	0.905	0.857	0.322884	-0.00661222	0.0233798	0.0242968
lung	4380	Osteoclast differentiation	5 Organismal Systems	58 Development	0.821918	0.75	0.728571	69	64	57	52	0.863	0.81	0.76	0.693	0.192792	0.00441852	-0.023824	0.0242302
muscle	562	Inositol phosphate metabolism	1 Metabolism	11 Carbohydrate metabolism	0.653846	0.592593	0.583333	24	19	19	14	0.615	0.475	0.487	0.378	-0.0782581	-0.0191799	-0.0141163	0.0238147
nervous_system	4650	Natural killer cell mediated cytotoxicity	5 Organismal Systems	51 Immune system	0.632653	0.571429	0.560976	39	41	27	25	0.661	0.695	0.458	0.455	-0.115626	-0.0193848	-0.013376	0.0235518
lung	5143	African trypanosomiasis	6 Human Diseases	610 Infectious diseases: Parasitic	0.833333	0.772727	0.727273	22	22	17	16	0.917	0.88	0.739	0.667	0.211476	0.0187284	-0.0140937	0.023439
spleen	4650	Natural killer cell mediated cytotoxicity	5 Organismal Systems	51 Immune system	0.830508	0.783333	0.779661	57	51	50	48	0.934	0.836	0.862	0.8	0.247507	-0.0207168	-0.0108027	0.0233642
lung	1212	Fatty acid metabolism	1 Metabolism	10 Global and overview maps	0.709677	0.666667	0.655172	25	28	25	23	0.676	0.757	0.758	0.676	0.0385647	-0.022951	-0.00395912	0.02329
liver	4973	Carbohydrate digestion and absorption	5 Organismal Systems	54 Digestive system	0.625	0.5625	0.5	14	12	11	10	0.538	0.706	0.458	0.588	-0.161616	0.0219296	-0.00752064	0.0231834
heart	190	Oxidative phosphorylation	1 Metabolism	12 Energy metabolism	0.941748	0.920792	0.911765	101	99	93	94	0.953	0.952	0.921	0.931	0.467778	-0.0227842	0.00322123	0.0230108
spleen	4664	Fc epsilon RI signaling pathway	5 Organismal Systems	51 Immune system	0.8	0.756757	0.75	32	31	33	31	0.821	0.795	0.805	0.795	0.197483	-0.0217504	-0.00713844	0.0228919
heart	5215	Prostate cancer	6 Human Diseases	62 Cancers: Specific types	0.789474	0.75	0.684211	56	46	42	40	0.848	0.73	0.677	0.69	0.148277	0.0225724	0.00281063	0.0227467
nervous_system	3050	Proteasome	2 Genetic Information Processing	23 Folding, sorting and degradation	0.961538	0.923077	0.923077	26	25	24	24	0.929	0.893	0.857	0.857	0.486804	-0.0206764	-0.00936601	0.0226988
kidney	280	Valine, leucine and isoleucine degradation	1 Metabolism	15 Amino acid metabolism	0.970588	0.914286	0.911765	34	33	33	31	0.971	0.943	0.971	0.912	0.479911	-0.00986133	-0.0204414	0.0226958
liver	280	Valine, leucine and isoleucine degradation	1 Metabolism	15 Amino acid metabolism	0.971429	0.971429	0.914286	35	34	34	32	1	0.971	0.971	0.914	0.514997	0.007032	0.0214622	0.0225849
kidney	40	Pentose and glucuronate interconversions	1 Metabolism	11 Carbohydrate metabolism	0.928571	0.866667	0.857143	14	13	14	12	0.933	0.867	0.933	0.8	0.396367	-0.00395873	-0.0219346	0.0222889
kidney	3015	mRNA surveillance pathway	2 Genetic Information Processing	22 Translation	0.790698	0.738095	0.681818	39	38	34	35	0.796	0.776	0.739	0.729	0.140619	0.0212572	-0.00659977	0.0222581
nervous_system	4720	Long-term potentiation	5 Organismal Systems	56 Nervous system	0.96	0.916667	0.916667	24	25	22	22	0.96	1	0.917	0.846	0.478394	-0.0184818	-0.0123669	0.0222377
lung	4620	Toll-like receptor signaling pathway	5 Organismal Systems	51 Immune system	0.78125	0.758065	0.688525	59	55	50	44	0.908	0.833	0.82	0.688	0.151005	0.0174831	0.0136704	0.0221932
muscle	5416	Viral myocarditis	6 Human Diseases	66 Cardiovascular diseases	0.7	0.678571	0.607143	27	24	20	18	0.844	0.75	0.645	0.563	0.0112994	0.0138046	0.0172032	0.0220571
kidney	5110	Vibrio cholerae infection	6 Human Diseases	68 Infectious diseases: Bacterial	0.8	0.758621	0.75	28	26	23	21	0.933	0.867	0.821	0.75	0.198563	-0.0211487	-0.00574355	0.0219147
liver	4140	Regulation of autophagy	4 Cellular Processes	41 Transport and catabolism	0.6	0.5625	0.538462	11	13	14	9	0.55	0.65	0.737	0.45	-0.152317	-0.0214858	0.00400778	0.0218564
kidney	5130	Pathogenic Escherichia coli infection	6 Human Diseases	68 Infectious diseases: Bacterial	0.740741	0.692308	0.62963	24	23	20	20	0.828	0.793	0.69	0.714	0.055219	0.0216922	-0.00184954	0.0217709
nervous_system	4210	Apoptosis	4 Cellular Processes	42 Cell growth and death	0.679245	0.647059	0.574468	44	45	40	30	0.772	0.804	0.727	0.545	-0.038015	0.0186398	0.0111908	0.0217411
spleen	5144	Malaria	6 Human Diseases	610 Infectious diseases: Parasitic	0.892857	0.888889	0.851852	27	26	24	23	0.871	0.839	0.774	0.821	0.386376	-0.0112076	0.0186234	0.0217357
spleen	4630	Jak-STAT signaling pathway	3 Environmental Information Processing	32 Signal transduction	0.728261	0.655556	0.626374	86	73	63	62	0.789	0.695	0.636	0.681	0.0250883	0.00589931	-0.0208179	0.0216376
heart	1040	Biosynthesis of unsaturated fatty acids	1 Metabolism	13 Lipid metabolism	0.818182	0.75	0.727273	11	9	10	8	0.786	0.643	0.909	0.727	0.189953	0.00349865	-0.0212286	0.021515
heart	3050	Proteasome	2 Genetic Information Processing	23 Folding, sorting and degradation	1	0.962963	0.962963	27	27	26	26	0.964	1	1	0.963	0.555062	-0.019283	-0.00951857	0.0215044
kidney	4726	Serotonergic synapse	5 Organismal Systems	56 Nervous system	0.55102	0.529412	0.479167	47	29	31	24	0.758	0.46	0.564	0.545	-0.234084	-0.0108264	0.0185047	0.0214391
muscle	20	Citrate cycle (TCA cycle)	1 Metabolism	11 Carbohydrate metabolism	1	0.961538	0.961538	26	26	25	25	1	1	0.962	0.962	0.553382	-0.0186173	-0.0104082	0.0213292
liver	3013	RNA transport	2 Genetic Information Processing	22 Translation	0.689655	0.650602	0.633333	77	70	60	70	0.74	0.693	0.612	0.686	0.00510888	-0.0213095	-0.000229603	0.0213107
spleen	3020	RNA polymerase	2 Genetic Information Processing	21 Transcription	0.52381	0.47619	0.4	12	20	19	16	0.5	0.833	0.826	0.667	-0.327441	0.0203757	0.00621026	0.021301
muscle	4130	SNARE interactions in vesicular transport	2 Genetic Information Processing	23 Folding, sorting and degradation	0.578947	0.5	0.473684	12	18	18	16	0.545	0.818	0.818	0.727	-0.239018	-0.00144186	-0.0210251	0.0210745
muscle	5214	Glioma	6 Human Diseases	62 Cancers: Specific types	0.875	0.8125	0.78125	32	28	26	25	0.941	0.824	0.813	0.758	0.289893	0.0106197	-0.0181645	0.021041
liver	630	Glyoxylate and dicarboxylate metabolism	1 Metabolism	11 Carbohydrate metabolism	0.952381	0.952381	0.904762	20	21	21	20	0.952	1	1	0.952	0.487742	-0.00151353	0.0207991	0.0208541
liver	4664	Fc epsilon RI signaling pathway	5 Organismal Systems	51 Immune system	0.6875	0.633333	0.62069	28	26	21	19	0.737	0.703	0.583	0.514	-0.0136743	-0.018016	-0.0101831	0.0206948
heart	5214	Glioma	6 Human Diseases	62 Cancers: Specific types	0.806452	0.774194	0.709677	31	25	24	22	0.912	0.758	0.727	0.688	0.186942	0.0191028	0.00669932	0.0202434
kidney	4810	Regulation of actin cytoskeleton	4 Cellular Processes	45 Cell motility	0.652174	0.602151	0.586207	80	72	69	58	0.702	0.643	0.663	0.604	-0.0719173	-0.0192361	-0.00622962	0.0202197
muscle	600	Sphingolipid metabolism	1 Metabolism	13 Lipid metabolism	0.478261	0.45	0.4	17	17	12	11	0.472	0.486	0.414	0.355	-0.367732	-0.0118063	0.0162914	0.0201196
nervous_system	4721	Synaptic vesicle cycle	5 Organismal Systems	56 Nervous system	0.916667	0.857143	0.828571	35	34	30	29	0.921	0.872	0.857	0.806	0.367136	0.00934273	-0.0177665	0.0200732
liver	4919	Thyroid hormone signaling pathway	5 Organismal Systems	52 Endocrine system	0.706897	0.689655	0.625	54	45	44	37	0.783	0.726	0.667	0.578	0.0322421	0.00686442	0.0187927	0.0200071
lung	5219	Bladder cancer	6 Human Diseases	62 Cancers: Specific types	0.904762	0.857143	0.809524	21	19	18	17	1	0.905	0.857	0.81	0.34914	0.018193	-0.00765038	0.0197361
nervous_system	190	Oxidative phosphorylation	1 Metabolism	12 Energy metabolism	0.883495	0.871287	0.843137	96	98	93	92	0.906	0.916	0.921	0.893	0.365784	-0.0148804	0.0126306	0.0195182
lung	4210	Apoptosis	4 Cellular Processes	42 Cell growth and death	0.722222	0.686275	0.666667	47	46	39	38	0.825	0.807	0.736	0.691	0.0637419	-0.0191691	0.00111672	0.0192016
muscle	4622	RIG-I-like receptor signaling pathway	5 Organismal Systems	51 Immune system	0.655172	0.586207	0.566667	28	20	18	19	0.718	0.556	0.581	0.559	-0.0912301	-0.00738042	-0.0176956	0.019173
heart	3040	Spliceosome	2 Genetic Information Processing	21 Transcription	0.837838	0.797297	0.739726	70	66	63	57	0.909	0.857	0.9	0.76	0.23567	0.0191662	-0.000183808	0.0191671
liver	4670	Leukocyte transendothelial migration	5 Organismal Systems	51 Immune system	0.74	0.714286	0.6875	47	40	37	34	0.77	0.69	0.649	0.607	0.102279	-0.0173281	0.00791492	0.0190502
lung	4962	Vasopressin-regulated water reabsorption	5 Organismal Systems	55 Excretory system	0.76	0.73913	0.708333	23	21	17	18	0.821	0.808	0.708	0.692	0.140206	-0.0153519	0.0108954	0.0188252
heart	5143	African trypanosomiasis	6 Human Diseases	610 Infectious diseases: Parasitic	0.857143	0.818182	0.761905	21	18	19	16	0.913	0.75	0.826	0.762	0.271728	0.0184388	0.000119278	0.0184392
heart	280	Valine, leucine and isoleucine degradation	1 Metabolism	15 Amino acid metabolism	0.882353	0.852941	0.794118	33	31	30	28	0.943	0.886	0.857	0.824	0.325103	0.0173376	0.00571533	0.0182553
nervous_system	4930	Type II diabetes mellitus	6 Human Diseases	67 Endocrine and metabolic diseases	0.875	0.814815	0.791667	24	21	25	19	0.727	0.656	0.781	0.594	0.297486	0.00313564	-0.017722	0.0179972
muscle	4720	Long-term potentiation	5 Organismal Systems	56 Nervous system	0.85	0.8	0.789474	19	18	17	15	0.76	0.75	0.708	0.682	0.273801	-0.0129369	-0.0122464	0.017814
nervous_system	5215	Prostate cancer	6 Human Diseases	62 Cancers: Specific types	0.775862	0.741379	0.679245	51	52	50	38	0.773	0.8	0.794	0.594	0.132797	0.0166225	0.00584385	0.0176198
spleen	3015	mRNA surveillance pathway	2 Genetic Information Processing	22 Translation	0.795455	0.765957	0.744681	43	36	40	39	0.896	0.766	0.87	0.796	0.197116	-0.0169447	0.00336759	0.017276
muscle	4976	Bile secretion	5 Organismal Systems	54 Digestive system	0.617647	0.59375	0.53125	31	24	20	18	0.62	0.49	0.526	0.514	-0.128807	0.00349399	0.0167875	0.0171473
lung	5323	Rheumatoid arthritis	6 Human Diseases	63 Immune diseases	0.87037	0.811321	0.785714	52	49	44	48	0.852	0.803	0.815	0.842	0.289336	0.00429964	-0.0165829	0.0171313
muscle	4810	Regulation of actin cytoskeleton	4 Cellular Processes	45 Cell motility	0.705263	0.670103	0.645833	91	71	71	67	0.805	0.628	0.676	0.65	0.0325166	-0.0167612	0.00264544	0.0169687
lung	240	Pyrimidine metabolism	1 Metabolism	14 Nucleotide metabolism	0.583333	0.530612	0.466667	41	35	34	25	0.569	0.493	0.523	0.362	-0.223074	0.0162709	-0.000105296	0.0162712
kidney	4150	mTOR signaling pathway	3 Environmental Information Processing	32 Signal transduction	0.74359	0.710526	0.648649	35	33	30	26	0.854	0.825	0.769	0.667	0.0787614	0.0140288	0.00757303	0.0159424
lung	4960	Aldosterone-regulated sodium reabsorption	5 Organismal Systems	55 Excretory system	0.625	0.6	0.545455	21	18	19	13	0.7	0.6	0.704	0.52	-0.112606	-0.00188263	0.0149145	0.0150329
kidney	5210	Colorectal cancer	6 Human Diseases	62 Cancers: Specific types	0.735294	0.685714	0.666667	33	26	26	22	0.825	0.65	0.667	0.595	0.0706249	-0.0125406	-0.00782061	0.0147794
muscle	3440	Homologous recombination	2 Genetic Information Processing	24 Replication and repair	0.384615	0.307692	0.272727	9	9	8	5	0.474	0.429	0.444	0.294	-0.578212	-0.00595705	-0.013424	0.0146864
spleen	4971	Gastric acid secretion	5 Organismal Systems	54 Digestive system	0.592593	0.541667	0.48	21	22	16	16	0.525	0.537	0.41	0.5	-0.203561	0.0141267	0.000482765	0.014135
lung	5142	Chagas disease (American trypanosomiasis)	6 Human Diseases	610 Infectious diseases: Parasitic	0.835821	0.815385	0.761194	63	60	55	55	0.875	0.822	0.797	0.775	0.257924	0.00699055	0.0120081	0.0138947
lung	3440	Homologous recombination	2 Genetic Information Processing	24 Replication and repair	0.4	0.357143	0.307692	12	9	7	5	0.6	0.474	0.35	0.263	-0.52009	-0.00960836	0.00922814	0.0133221
heart	4115	p53 signaling pathway	4 Cellular Processes	42 Cell growth and death	0.658537	0.609756	0.552632	36	32	30	23	0.706	0.696	0.638	0.535	-0.084154	0.0130652	-0.000526667	0.0130758
heart	4621	NOD-like receptor signaling pathway	5 Organismal Systems	51 Immune system	0.8	0.75	0.705882	34	29	29	24	0.895	0.784	0.806	0.75	0.167089	0.0109304	-0.00673214	0.0128373
nervous_system	350	Tyrosine metabolism	1 Metabolism	15 Amino acid metabolism	0.65	0.608696	0.578947	19	14	18	11	0.704	0.538	0.75	0.524	-0.0736807	-0.0125189	0.000983966	0.0125576
heart	4730	Long-term depression	5 Organismal Systems	56 Nervous system	0.7	0.645161	0.62069	29	22	22	18	0.853	0.667	0.647	0.621	7.14247e-05	-0.00768618	-0.00947697	0.0122021
liver	5222	Small cell lung cancer	6 Human Diseases	62 Cancers: Specific types	0.707317	0.666667	0.609756	39	31	31	27	0.83	0.674	0.674	0.587	0.0100045	0.0117078	0.00320255	0.012138
lung	514	Other types of O-glycan biosynthesis	1 Metabolism	17 Glycan biosynthesis and metabolism	0.5	0.444444	0.411765	14	13	12	10	0.609	0.65	0.632	0.476	-0.351903	-0.0115723	-0.00348883	0.0120867
muscle	4150	mTOR signaling pathway	3 Environmental Information Processing	32 Signal transduction	0.846154	0.820513	0.769231	37	35	34	32	0.902	0.854	0.872	0.8	0.271416	0.00767795	0.00811739	0.0111733
muscle	4713	Circadian entrainment	5 Organismal Systems	510 Environmental adaptation	0.615385	0.552632	0.513514	35	28	24	21	0.745	0.583	0.585	0.5	-0.164525	0.00305652	-0.0103133	0.0107567
spleen	514	Other types of O-glycan biosynthesis	1 Metabolism	17 Glycan biosynthesis and metabolism	0.533333	0.466667	0.428571	10	13	12	10	0.476	0.65	0.6	0.5	-0.31056	-0.000315314	-0.0106608	0.0106655
kidney	4961	Endocrine and other factor-regulated calcium reabsorption	5 Organismal Systems	55 Excretory system	0.862069	0.814815	0.777778	27	27	22	21	0.871	0.871	0.733	0.75	0.28202	0.00737486	-0.00757591	0.0105727
kidney	240	Pyrimidine metabolism	1 Metabolism	14 Nucleotide metabolism	0.537037	0.48	0.423077	41	42	33	33	0.586	0.592	0.485	0.485	-0.30409	0.0102603	-0.0024158	0.0105408
liver	5020	Prion diseases	6 Human Diseases	64 Neurodegenerative diseases	0.913043	0.869565	0.833333	23	21	20	21	0.92	0.84	0.87	0.955	0.375195	0.00770285	-0.00669871	0.0102082
heart	4141	Protein processing in endoplasmic reticulum	2 Genetic Information Processing	23 Folding, sorting and degradation	0.834951	0.811881	0.764706	93	96	90	87	0.853	0.881	0.857	0.837	0.257522	0.00263152	0.00951796	0.00987505
heart	340	Histidine metabolism	1 Metabolism	15 Amino acid metabolism	0.6	0.538462	0.5	11	13	9	7	0.55	0.765	0.529	0.5	-0.18933	0.00114643	-0.0092192	0.00929021
nervous_system	4918	Thyroid hormone synthesis	5 Organismal Systems	52 Endocrine system	0.7	0.657895	0.605263	36	32	27	25	0.706	0.653	0.6	0.556	-0.00180942	0.00861478	0.00196237	0.00883546
kidney	4912	GnRH signaling pathway	5 Organismal Systems	52 Endocrine system	0.717949	0.682927	0.631579	37	30	32	25	0.755	0.625	0.681	0.641	0.0383862	0.00525072	0.00574088	0.00777996
kidney	561	Glycerolipid metabolism	1 Metabolism	13 Lipid metabolism	0.62069	0.571429	0.52	21	26	23	17	0.618	0.765	0.719	0.548	-0.146816	0.00676262	-0.000506551	0.00678157
muscle	5110	Vibrio cholerae infection	6 Human Diseases	68 Infectious diseases: Bacterial	0.714286	0.68	0.64	23	25	19	18	0.793	0.862	0.76	0.667	0.0397249	-0.00425665	0.00489478	0.00648675
lung	330	Arginine and proline metabolism	1 Metabolism	15 Amino acid metabolism	0.794118	0.75	0.709677	31	30	25	22	0.721	0.732	0.641	0.629	0.166123	0.00486734	-0.00336892	0.00591952
spleen	3450	Non-homologous end-joining	2 Genetic Information Processing	24 Replication and repair	0.5	0.454545	0.4	10	8	6	4	0.769	0.615	0.462	0.333	-0.353111	0.00098526	0.00552709	0.00561422
kidney	4973	Carbohydrate digestion and absorption	5 Organismal Systems	54 Digestive system	0.7	0.65	0.611111	18	16	15	11	0.692	0.696	0.652	0.611	-0.00287392	0.00144498	-0.00466984	0.00488829

## Sheet: Top pathway-tissue pairs
Overview of top 100, 200 and 500 pathway-tissue combinations using all data in TISSUES. In each column, the numbers are given for one or two of the model organisms that are specifically more consistent with human than the other(s).
		top 200						top 500						top 100
	all	mouse	rat	pig	mouse & rat	rat & pig	mouse & pig	mouse	rat	pig	mouse & rat	rat & pig	mouse & pig	mouse	rat	pig	mouse & rat	rat & pig	mouse & pig
pairs	1383	26	25	37	52	36	24	63	56	109	104	98	70	13	15	15	26	19	12
pathways	203	20	23	32	36	30	21	44	42	82	65	74	53	9	13	13	20	17	12
average JI	--	0.831284	0.786459	0.672477	0.731959	0.650199	0.651149	0.773776	0.752076	0.717197	0.724399	0.650516	0.67193	0.863097	0.81336	0.685355	0.760381	0.622727	0.612442
	number of pathways in each tissue							number of pathways in each tissue						number of pathways in each tissue
heart	198	9	1	0	10	4	2	16	7	1	25	7	5	3	0	0	5	4	2
kidney	199	4	3	0	11	2	2	13	9	6	21	7	9	3	1	0	6	1	1
liver	198	3	2	4	5	1	8	10	3	18	10	4	16	3	1	1	1	0	2
lung	197	2	0	15	4	2	8	8	4	40	7	12	26	0	0	4	3	0	4
muscle	198	6	2	4	17	3	0	11	7	6	30	5	2	4	1	4	7	1	0
nerv. system	203	1	14	4	3	16	2	2	23	12	8	37	5	0	9	3	2	10	1
spleen	190	1	3	10	2	8	2	3	3	26	3	26	7	0	3	3	2	3	2
