# Supplementary material for: Human pathways in animal models: possibilities and limitations
Source: Nucleic Acids Res. 2021 Feb 1;49(4):1859–71. doi: 10.1093/nar/gkab012 (PMC7913694; doi:10.1093/nar/gkab012)
Supplement: gkab012_Supplemental_Files [file gkab012_supplemental_files.zip › Suppl_Table_13.xlsx]

## Sheet: Tissue cutoffs 25-75 percentile
	Number of expressed genes using a percentile cutoff						Tissue-specific confidence cutoffs using a percentile
	tissue	human	mouse	rat	pig		tissue	human	mouse	rat	pig
25-percentile	heart	11544	9702	7947	8070	25-percentile	heart	0.566667	0.531221	0.498343	0.514106
	kidney	11567	10897	8288	8401		kidney	0.687232	0.529877	0.540349	0.51195
	liver	12170	9429	7515	8403		liver	0.545455	0.510153	0.505138	0.599273
	lung	11635	11035	8425	8842		lung	0.612254	0.634021	0.631416	0.605459
	muscle	12341	10713	7870	8731		muscle	0.545455	0.497265	0.456634	0.49451
	nervous system	11915	11186	8755	9966		nervous system	0.911939	0.595175	0.540349	0.474362
	spleen	10501	10055	8329	8661		spleen	0.6163	0.661972	0.609971	0.589773
40-percentile	heart	9097	7762	6358	6449	40-percentile	heart	0.854306	0.832171	0.728246	0.794669
	kidney	9252	8715	6736	6720		kidney	1.0228	0.887371	0.781477	0.809685
	liver	8898	7543	6012	6722		liver	0.8	0.83475	0.76172	0.89973
	lung	9308	8828	6900	7071		lung	0.930508	1.02439	0.916202	0.877489
	muscle	9089	8569	6296	6985		muscle	0.801632	0.864534	0.690686	0.807807
	nervous system	9631	8949	7003	7971		nervous system	1.33981	1.07036	0.795238	0.794138
	spleen	8393	8044	6608	6932		spleen	0.935238	1.06152	0.955445	0.878466
50-percentile	heart	7584	6469	5298	5375	50-percentile	heart	1.0361	1.02155	0.844003	0.979399
	kidney	8723	7263	5495	5598		kidney	1.09091	1.11877	0.935125	1.00253
	liver	7401	6286	5010	5602		liver	0.995781	1.04085	0.901071	1.09677
	lung	8073	7357	5620	5893		lung	1.09091	1.28213	1.12197	1.03648
	muscle	7577	7141	5301	5821		muscle	0.992013	1.11279	0.829629	1.01171
	nervous system	7965	7458	5836	6643		nervous system	1.94586	1.30556	0.962978	0.998403
	spleen	7150	6704	5524	5774		spleen	1.09091	1.29293	1.15062	1.05018
60-percentile	heart	6063	5175	4239	4300	60-percentile	heart	1.12652	1.21809	0.99063	1.17658
	kidney	6169	5812	4518	4478		kidney	1.17467	1.35735	1.09197	1.19911
	liver	5921	5030	4008	4482		liver	1.09818	1.25764	1.03988	1.29237
	lung	6206	5886	4589	4714		lung	1.20419	1.49557	1.27711	1.19869
	muscle	6852	5713	4198	4657		muscle	1.09091	1.35163	0.971104	1.21631
	nervous system	6381	5966	4684	5314		nervous system	2.65379	1.50252	1.15062	1.18066
	spleen	5598	5364	4475	4619		spleen	1.20258	1.49779	1.32133	1.21889
75-percentile	heart	3790	3234	2649	2688	75-percentile	heart	1.41797	1.53866	1.22856	1.52805
	kidney	3858	3632	2783	2799		kidney	1.46933	1.69641	1.38226	1.53287
	liver	3701	3143	2505	2801		liver	1.43791	1.5995	1.31795	1.63784
	lung	3879	3679	2810	2947		lung	1.58631	1.81129	1.56468	1.48458
	muscle	3788	3571	2624	2911		muscle	1.39504	1.72419	1.23173	1.57657
	nervous system	4015	3729	2971	3322		nervous system	3.60011	1.80034	1.41977	1.48841
	spleen	3500	3352	2785	2887		spleen	1.43986	1.78335	1.6061	1.51776

## Sheet: Tissue cutoffs avg pathway expr
	Average percentage of pathway genes expressed in each tissue and organism using different cutoffs
	org/tissue	kidney	liver	lung	spleen	nervoussystem	heart	muscle	all
25-percentile	human	0.832576	0.875606	0.845074	0.830926	0.810365	0.837517	0.838473	0.838648
	mouse	0.819567	0.795276	0.815128	0.818783	0.812108	0.798429	0.807808	0.809586
	rat	0.79034	0.790438	0.831803	0.804709	0.749926	0.77569	0.774931	0.788262
	pig	0.814488	0.819069	0.825232	0.809793	0.787296	0.79965	0.775182	0.804387
	all 25-percentile	0.814243	0.820097	0.829309	0.816053	0.789924	0.802821	0.799099	0.810221
40-percentile	human	0.697379	0.729123	0.718675	0.687163	0.698857	0.682167	0.693709	0.701011
	mouse	0.691443	0.6867	0.686419	0.692177	0.682714	0.658438	0.673818	0.681673
	rat	0.687739	0.679567	0.715123	0.678552	0.625966	0.64969	0.634906	0.667363
	pig	0.697759	0.708793	0.697148	0.692355	0.643084	0.643458	0.641074	0.67481
	all 40-percentile	0.69358	0.701046	0.704341	0.687562	0.662655	0.658438	0.660877	0.681214
50-percentile	human	0.671808	0.642005	0.644291	0.600734	0.617419	0.586596	0.583872	0.620961
	mouse	0.616291	0.609187	0.614419	0.596315	0.599128	0.564606	0.589665	0.598516
	rat	0.601094	0.607704	0.601975	0.583744	0.537995	0.552167	0.552059	0.576677
	pig	0.608433	0.63167	0.620128	0.606941	0.558409	0.576764	0.548094	0.59292
	all 50-percentile	0.624406	0.622642	0.620203	0.596933	0.578238	0.570033	0.568422	0.597268
60-percentile	human	0.542369	0.570852	0.540123	0.507483	0.532286	0.518571	0.548798	0.537212
	mouse	0.527842	0.538182	0.521946	0.492167	0.494448	0.475276	0.473847	0.503387
	rat	0.521409	0.533695	0.521764	0.498034	0.462542	0.461571	0.456714	0.493676
	pig	0.527956	0.543892	0.537744	0.519167	0.467616	0.498172	0.463512	0.508294
	all 60-percentile	0.529894	0.546655	0.530394	0.504213	0.489223	0.488398	0.485718	0.510642
75-percentile	human	0.411261	0.425704	0.379507	0.34867	0.378296	0.350759	0.348798	0.377571
	mouse	0.395645	0.408468	0.360443	0.361596	0.353532	0.334192	0.32433	0.362601
	rat	0.379547	0.402498	0.365064	0.351143	0.327118	0.33002	0.3243	0.354241
	pig	0.380034	0.41931	0.379256	0.368768	0.323202	0.355665	0.322778	0.364145
	all 75-percentile	0.391622	0.413995	0.371068	0.357544	0.345537	0.342659	0.330052	0.36464

## Sheet: Cutoffs #pathways #tissues
Number of expressed pathways in at least 1, 3 and 7 tissues
cutoffs	# tissues	Human	Mouse	Rat	Pig	All 4 organisms
50-percentile, 85% pathway genes	1	50	55	44	45	24
	3	16	18	16	13	10
	7	5	5	3	3	2
cutoffs	# tissues	Human	Mouse	Rat	Pig	All 4 organisms
40-percentile, 85% pathway genes	1	100	93	86	84	53
	3	32	30	25	29	17
	7	8	8	9	7	5
60-percentile, 85% pathway genes	1	25	31	21	27	11
	3	11	7	7	6	6
	7	2	1	2	3	0
25-percentile, 85% pathway genes	1	178	167	159	158	134
	3	130	100	87	102	60
	7	46	40	30	26	14
25-percentile, 95% pathway genes	1	94	87	75	61	33
	3	34	22	24	19	8
	7	7	5	4	4	2
75-percentile, 85% pathway genes	1	11	19	9	10	5
	3	2	4	4	1	0
	7	0	0	0	0	0
75-percentile, 75% pathway genes	1	26	33	29	30	15
	3	6	4	7	6	3
	7	0	1	3	2	0
cutoffs	# tissues	Human	Mouse	Rat	Pig	All 4 organisms
50-percentile, 80% pathway genes	1	89	81	72	66	42
	3	28	22	24	24	12
	7	7	6	7	7	6
50-percentile, 90% pathway genes	1	28	37	29	28	10
	3	8	10	9	8	7
	7	1	2	1	1	0
50-percentile, 75% pathway genes	1	120	108	101	103	64
	3	50	45	38	41	20
	7	11	7	11	9	6
50-percentile, 95% pathway genes	1	17	22	13	10	4
	3	4	4	3	2	1
	7	0	0	1	0	0

## Sheet: Pathway cutoffs 75%-95% genes
Number of pathways expressed in each tissue and organism using the 50-percentile tissue confidence cutoff.
	Tissue/Organism	human	mouse	rat	pig
75% pathway genes	heart	35	25	28	29
	kidney	68	52	54	52
	liver	60	52	48	59
	lung	42	42	38	41
	muscle	35	43	33	23
	nervous system	49	44	29	32
	spleen	44	35	40	39
80% pathway genes	heart	22	21	22	19
	kidney	48	38	35	31
	liver	48	41	41	43
	lung	23	28	22	25
	muscle	20	24	22	20
	nervous system	30	22	19	19
	spleen	23	19	26	22
85% pathway genes	heart	12	16	14	8
	kidney	26	25	25	19
	liver	36	37	29	32
	lung	11	12	13	14
	muscle	12	14	13	12
	nervous system	12	15	10	12
	spleen	12	13	10	13
90% pathway genes	heart	7	8	8	7
	kidney	18	16	17	7
	liver	22	27	15	18
	lung	4	8	7	6
	muscle	7	8	8	8
	nervous system	1	5	3	8
	spleen	7	7	4	8
95% pathway genes	heart	5	5	3	2
	kidney	12	8	8	2
	liver	12	15	5	9
	lung	1	0	3	1
	muscle	2	3	3	2
	nervous system	0	2	2	1
	spleen	3	3	1	2

## Sheet: Tissue cutoffs avg JIs
Average Jaccard indices for the agreement between human and the compared organisms using different tissue cutoffs.
25-percentile	tissue	human-mouse	human-rat	human-pig
	heart	0.778379	0.737761	0.708297
	kidney	0.785266	0.724836	0.73241
	liver	0.766757	0.724018	0.763922
	lung	0.805906	0.750739	0.779269
	muscle	0.765642	0.70346	0.723197
	nervous system	0.815338	0.74358	0.771179
	spleen	0.780302	0.751565	0.762538
	all 25-percentile	0.78537	0.733708	0.748687
40-percentile	heart	0.670021	0.641346	0.622317
	kidney	0.686361	0.659974	0.650985
	liver	0.717559	0.659996	0.7157
	lung	0.692748	0.654787	0.693168
	muscle	0.701548	0.624456	0.657899
	nervous system	0.725109	0.69332	0.70863
	spleen	0.700692	0.664369	0.667768
	all 40-percentile	0.699148	0.656893	0.673781
50-percentile	heart	0.613156	0.576151	0.561318
	kidney	0.637399	0.61976	0.622614
	liver	0.667141	0.626602	0.664331
	lung	0.636241	0.569218	0.633702
	muscle	0.620578	0.571469	0.613805
	nervous system	0.64409	0.612188	0.636617
	spleen	0.625471	0.601544	0.616034
	all 50-percentile	0.634868	0.596705	0.621203
60-percentile	heart	0.587996	0.552637	0.551392
	kidney	0.597459	0.609709	0.597034
	liver	0.613679	0.605055	0.635268
	lung	0.606804	0.52859	0.590352
	muscle	0.53909	0.542805	0.562744
	nervous system	0.575165	0.551198	0.576974
	spleen	0.583185	0.557763	0.590299
	all 60-percentile	0.586197	0.563965	0.586295
75-percentile	heart	0.517003	0.48789	0.456222
	kidney	0.510943	0.483635	0.480445
	liver	0.530445	0.512085	0.573435
	lung	0.450261	0.428196	0.46179
	muscle	0.45292	0.451091	0.457887
	nervous system	0.458626	0.455034	0.458357
	spleen	0.469841	0.506054	0.513829
	all 75-percentile	0.484291	0.474855	0.485995

## Sheet: Tissue cutoffs top 200
	Overview of top 200 pathway-tissue combinations using different tissue confidence cutoffs.
		mouse	rat	pig	mouse & rat	rat & pig	mouse & pig
25-percentile		overall properties
	pairs	31	26	39	42	25	37
	pathways	22	23	28	28	20	26
	average JI	0.864619	0.834329	0.796467	0.774266	0.771866	0.7507
		number of pathways in each tissue
	heart	4	7	5	16	5	6
	kidney	4	3	3	6	4	6
	liver	5	5	6	1	7	7
	lung	5	1	6	5	2	3
	muscle	8	5	12	9	5	7
	nerv. system	3	2	5	4	1	8
	spleen	2	3	2	1	1	0
40-percentile		overall properties
	pairs	28	36	36	45	20	35
	pathways	19	29	30	33	16	28
	average JI	0.785138	0.799266	0.762215	0.729641	0.652195	0.710263
		number of pathways in each tissue
	heart	2	8	8	13	2	3
	kidney	1	2	3	8	2	3
	liver	2	0	7	5	1	7
	lung	6	8	4	4	6	7
	muscle	8	3	5	7	2	6
	nerv. system	2	8	8	3	3	3
	spleen	7	7	1	5	4	6
50-percentile		overall properties
	pairs	24	35	41	44	20	36
	pathways	20	28	34	34	17	27
	average JI	0.719118	0.744659	0.721818	0.691035	0.62211	0.702846
		number of pathways in each tissue
	heart	4	7	5	10	1	2
	kidney	3	8	4	8	1	5
	liver	2	3	6	6	2	4
	lung	7	2	8	4	4	12
	muscle	4	1	10	9	1	4
	nerv. system	3	5	2	5	6	6
	spleen	1	9	6	2	5	3
60-percentile		overall properties
	pairs	25	30	37	50	30	28
	pathways	21	25	33	36	25	25
	average JI	0.667842	0.70449	0.677797	0.650433	0.668872	0.663938
		number of pathways in each tissue
	heart	3	4	2	14	2	4
	kidney	1	7	7	10	6	2
	liver	2	4	7	6	3	3
	lung	7	1	2	5	4	10
	muscle	2	4	6	7	7	3
	nerv. system	8	5	7	4	5	1
	spleen	2	5	6	4	3	5
75-percentile		overall properties
	pairs	26	35	40	43	32	24
	pathways	24	31	34	35	28	21
	average JI	0.677744	0.646566	0.707359	0.615499	0.667203	0.60768
		number of pathways in each tissue
	heart	4	5	8	9	0	1
	kidney	5	4	6	14	0	3
	liver	1	1	10	3	3	7
	lung	7	5	8	5	8	7
	muscle	4	11	3	7	5	2
	nerv. system	2	2	4	3	6	1
	spleen	3	7	1	2	10	3
