# Supplementary material for: Human pathways in animal models: possibilities and limitations
Source: Nucleic Acids Res. 2021 Feb 1;49(4):1859–71. doi: 10.1093/nar/gkab012 (PMC7913694; doi:10.1093/nar/gkab012)
Supplement: gkab012_Supplemental_Files [file gkab012_supplemental_files.zip › Suppl_Table_1_10.xlsx]

## Sheet: Suppl.Table1
Suppl. Table 1: Full table of data availability per resource for human, moue, rat, and pig.
resource/annotaiton	human	mouse	rat	pig
	Ensembl genome annotations
coding genes	20418	22619	22250	22452
non-coding genes	22107	15795	8934	3250
	GENCODE genome annotations
coding genes	19986	21951	NA	NA
non-coding genes	23769	19482	NA	NA
	eggNOG mammalian orthology
mammalian OGs	17568	16377	14814	15297
considered genes	25056	22951	22825	21699
genes assigned to OGs	21725	19252	17529	17839
genes assigned to OGs (%)	0.867	0.843	0.764	0.822
	Mentions in biomedical literature
organism mentions	NA	1 824 080	1 629 280	133 937
gene mentions	NA	1 304 170	734 243	57 230
	Gene Ontology annotations
experimental	107301	89360	49281	817
author statement	48894	4760	3396	27
inferred	86785	170033	188718	47225
electronic	74049	44022	40559	101074
no biol data	1794	9460	6209	50
	STRING interactions (score >= 0.7, mapped + unmapped)
experimental	18069	1304	920	1266
experimental transferred	12713	22030	39381	32312
database	237548	223968	185144	126410
text mining	30568	11938	6953	1398
combined	308569	305051	476349	207027
	STRING interactions (score >= 0.7, mapped only)
experimental	17418	1040	193	1130
experimental transferred	12013	17592	15785	21154
database	232725	158245	94548	92512
text mining	29776	11354	5689	1244
combined	298166	217492	139463	141161
	TISSUES database (21 main tissues)
experimental datasets	4	4	3	3
tissues covered	20	20	12	20
tissues covered (at least two datasets)	16	19	8	8
	Experimental datasets per tissue from TISSUES database
heart	4	4	3	2
lung	3	4	2	3
kidney	4	4	3	2
nervous system	4	4	3	3
liver	4	4	2	3
spleen	3	4	3	3
muscle	3	3	3	3
intestine	4	4	3	1
lymph node	2	2	0	2
pancreas	2	2	0	1
skin	2	3	0	1
stomach	2	3	0	1
thyroid gland	2	1	0	1
bone marrow	2	2	1	1
saliva	2	2	0	1
adrenal gland	2	3	1	1
urine	1	3	0	1
blood	1	2	1	1
eye	1	2	1	1
gall bladder	1	0	0	1
bone	0	2	0	0

## Sheet: Suppl.Table2
Suppl. Table 2: Tissue confidence cutoffs and number of genes per tissue for experimental data.
tissue	human	mouse	rat	pig
Tissue-specific confidence cutoffs
heart	1.0361	1.02155	0.844003	0.979399
kidney	1.09091	1.11877	0.935125	1.00253
liver	0.995781	1.04085	0.901071	1.09677
lung	1.09091	1.28213	1.12197	1.03648
muscle	0.992013	1.11279	0.829629	1.01171
nervous system	1.94586	1.30556	0.962978	0.998403
spleen	1.09091	1.29293	1.15062	1.05018
Number of genes with any tissue information
heart	15157	12936	10596	10749
kidney	15420	14525	10990	11195
liver	14801	12572	10020	11204
lung	15514	14714	11233	11785
muscle	15146	14281	10494	11642
nervous system	15883	14915	11672	13285
spleen	13989	13407	10982	11548
Number of genes above the tissue-specific cutoffs
heart	7584	6469	5298	5375
kidney	8723	7263	5495	5598
liver	7401	6286	5010	5602
lung	8073	7357	5620	5893
muscle	7577	7141	5301	5821
nervous system	7965	7458	5836	6643
spleen	7150	6704	5524	5774

## Sheet: Suppl.Table3
Suppl. Table 3: Proportion ofexpressed pathway genes in each tissue. Proportions are based on the experimental data from the TISSUES database and are provided for each pathway, tissue and organism: human (9606), mouse (10090), rat (10116), and pig (9823).
Pathway	Pathway name	Org Tax ID	heart	kidney	liver	lung	muscle	nervous system	spleen
00330	Arginine and proline metabolism	9606	0.75	0.805	0.857	0.674	0.775	0.786	0.571
00330	Arginine and proline metabolism	10090	0.694	0.732	0.658	0.634	0.692	0.634	0.571
00330	Arginine and proline metabolism	10116	0.611	0.737	0.722	0.595	0.649	0.65	0.487
00330	Arginine and proline metabolism	9823	0.706	0.833	0.825	0.629	0.658	0.659	0.657
04971	Gastric acid secretion	9606	0.591	0.568	0.45	0.478	0.568	0.63	0.4
04971	Gastric acid secretion	10090	0.6	0.523	0.4	0.533	0.545	0.622	0.525
04971	Gastric acid secretion	10116	0.5	0.45	0.414	0.636	0.514	0.5	0.41
04971	Gastric acid secretion	9823	0.567	0.563	0.5	0.576	0.5	0.523	0.5
03050	Proteasome	9606	0.893	0.893	0.929	0.893	0.926	0.893	1
03050	Proteasome	10090	0.963	0.929	0.963	0.929	0.893	0.893	1
03050	Proteasome	10116	1	0.885	0.92	0.92	0.96	0.821	0.889
03050	Proteasome	9823	0.962	0.923	0.962	0.962	0.962	0.889	0.926
00500	Starch and sucrose metabolism	9606	0.765	0.65	0.684	0.684	0.632	0.55	0.5
00500	Starch and sucrose metabolism	10090	0.474	0.842	0.75	0.571	0.7	0.571	0.526
00500	Starch and sucrose metabolism	10116	0.5	0.588	0.647	0.471	0.667	0.412	0.529
00500	Starch and sucrose metabolism	9823	0.563	0.778	0.765	0.647	0.647	0.444	0.625
00410	beta-Alanine metabolism	9606	0.737	0.75	0.8	0.7	0.833	0.8	0.667
00410	beta-Alanine metabolism	10090	0.737	0.65	0.6	0.65	0.65	0.7	0.579
00410	beta-Alanine metabolism	10116	0.526	0.824	0.647	0.667	0.556	0.737	0.5
00410	beta-Alanine metabolism	9823	0.8	0.875	0.938	0.75	0.867	0.737	0.75
04150	mTOR signaling pathway	9606	0.795	0.744	0.675	0.725	0.846	0.846	0.641
04150	mTOR signaling pathway	10090	0.744	0.75	0.711	0.725	0.805	0.875	0.7
04150	mTOR signaling pathway	10116	0.692	0.684	0.658	0.676	0.816	0.795	0.684
04150	mTOR signaling pathway	9823	0.711	0.605	0.538	0.625	0.744	0.675	0.667
04710	Circadian rhythm	9606	0.813	0.75	0.75	0.688	0.875	0.75	0.688
04710	Circadian rhythm	10090	0.625	0.563	0.625	0.5	0.75	0.813	0.375
04710	Circadian rhythm	10116	0.667	0.467	0.571	0.467	0.867	0.813	0.4
04710	Circadian rhythm	9823	0.533	0.6	0.467	0.667	0.5	0.75	0.571
04919	Thyroid hormone signaling pathway	9606	0.761	0.768	0.687	0.735	0.761	0.812	0.697
04919	Thyroid hormone signaling pathway	10090	0.785	0.71	0.613	0.686	0.771	0.729	0.754
04919	Thyroid hormone signaling pathway	10116	0.766	0.692	0.609	0.766	0.75	0.731	0.703
04919	Thyroid hormone signaling pathway	9823	0.691	0.615	0.578	0.688	0.701	0.696	0.662
04918	Thyroid hormone synthesis	9606	0.521	0.612	0.565	0.583	0.5	0.52	0.568
04918	Thyroid hormone synthesis	10090	0.581	0.563	0.475	0.587	0.522	0.633	0.511
04918	Thyroid hormone synthesis	10116	0.476	0.432	0.447	0.548	0.6	0.533	0.452
04918	Thyroid hormone synthesis	9823	0.579	0.541	0.568	0.659	0.537	0.5	0.55
04916	Melanogenesis	9606	0.547	0.519	0.56	0.611	0.538	0.519	0.529
04916	Melanogenesis	10090	0.543	0.404	0.4	0.642	0.471	0.577	0.51
04916	Melanogenesis	10116	0.476	0.422	0.425	0.578	0.512	0.556	0.455
04916	Melanogenesis	9823	0.585	0.512	0.375	0.558	0.457	0.481	0.543
04915	Estrogen signaling pathway	9606	0.65	0.683	0.621	0.678	0.683	0.71	0.786
04915	Estrogen signaling pathway	10090	0.579	0.576	0.527	0.7	0.603	0.75	0.627
04915	Estrogen signaling pathway	10116	0.564	0.561	0.583	0.66	0.611	0.61	0.536
04915	Estrogen signaling pathway	9823	0.64	0.68	0.558	0.741	0.679	0.645	0.685
04914	Progesterone-mediated oocyte maturation	9606	0.635	0.623	0.698	0.704	0.642	0.709	0.679
04914	Progesterone-mediated oocyte maturation	10090	0.588	0.547	0.551	0.611	0.755	0.63	0.731
04914	Progesterone-mediated oocyte maturation	10116	0.519	0.529	0.521	0.6	0.472	0.611	0.706
04914	Progesterone-mediated oocyte maturation	9823	0.523	0.568	0.553	0.569	0.511	0.547	0.596
03440	Homologous recombination	9606	0.455	0.684	0.35	0.6	0.579	0.5	0.571
03440	Homologous recombination	10090	0.389	0.471	0.389	0.526	0.524	0.316	0.476
03440	Homologous recombination	10116	0.368	0.263	0.278	0.35	0.5	0.2	0.476
03440	Homologous recombination	9823	0.235	0.235	0.278	0.316	0.294	0.25	0.333
04912	GnRH signaling pathway	9606	0.583	0.653	0.568	0.681	0.638	0.612	0.622
04912	GnRH signaling pathway	10090	0.568	0.574	0.465	0.653	0.674	0.755	0.63
04912	GnRH signaling pathway	10116	0.565	0.622	0.512	0.596	0.622	0.667	0.587
04912	GnRH signaling pathway	9823	0.65	0.641	0.512	0.744	0.659	0.667	0.698
00920	Sulfur metabolism	9606	0.571	1	1	0.857	0.857	0.429	0.429
00920	Sulfur metabolism	10090	0.857	1	1	0.857	1	0.714	0.429
00920	Sulfur metabolism	10116	0.857	1	1	1	0.857	0.571	0.571
00920	Sulfur metabolism	9823	0.6	0.8	0.857	0.714	0.429	0.714	0.714
04910	Insulin signaling pathway	9606	0.705	0.688	0.711	0.671	0.744	0.705	0.648
04910	Insulin signaling pathway	10090	0.72	0.73	0.726	0.679	0.769	0.688	0.68
04910	Insulin signaling pathway	10116	0.652	0.597	0.614	0.757	0.714	0.634	0.638
04910	Insulin signaling pathway	9823	0.697	0.575	0.658	0.605	0.737	0.551	0.662
00603	Glycosphingolipid biosynthesis - globo and isoglobo series	9606	0.444	0.556	0.333	0.556	0.444	0.556	0.444
00603	Glycosphingolipid biosynthesis - globo and isoglobo series	10090	0.333	0.556	0.333	0.556	0.333	0.556	0.444
00603	Glycosphingolipid biosynthesis - globo and isoglobo series	10116	0.5	0.889	0.8	0.75	0.571	0.625	0.5
00603	Glycosphingolipid biosynthesis - globo and isoglobo series	9823	0.571	0.5	0.5	0.625	0.375	0.444	0.5
00601	Glycosphingolipid biosynthesis - lacto and neolacto series	9606	0.333	0.417	0.273	0.583	0.545	0.667	0.333
00601	Glycosphingolipid biosynthesis - lacto and neolacto series	10090	0.5	0.333	0.5	0.462	0.5	0.455	0.333
00601	Glycosphingolipid biosynthesis - lacto and neolacto series	10116	0.222	0.3	0.25	0.364	0	0.5	0.455
00601	Glycosphingolipid biosynthesis - lacto and neolacto series	9823	0.364	0.4	0.4	0.583	0.2	0.308	0.273
00600	Sphingolipid metabolism	9606	0.361	0.657	0.545	0.543	0.306	0.667	0.483
00600	Sphingolipid metabolism	10090	0.567	0.735	0.531	0.686	0.486	0.657	0.645
00600	Sphingolipid metabolism	10116	0.536	0.625	0.607	0.515	0.357	0.594	0.552
00600	Sphingolipid metabolism	9823	0.481	0.621	0.667	0.586	0.387	0.571	0.516
00604	Glycosphingolipid biosynthesis - ganglio series	9606	0.3	0.333	0.375	0.3	0.333	0.6	0.5
00604	Glycosphingolipid biosynthesis - ganglio series	10090	0.556	0.444	0.625	0.778	0.6	0.7	0.889
00604	Glycosphingolipid biosynthesis - ganglio series	10116	0.5	0.778	0.625	0.625	0.6	0.6	0.556
00604	Glycosphingolipid biosynthesis - ganglio series	9823	0.6	0.5	0.6	0.6	0.4	0.8	0.5
00310	Lysine degradation	9606	0.675	0.732	0.707	0.756	0.575	0.732	0.61
00310	Lysine degradation	10090	0.538	0.707	0.683	0.675	0.6	0.634	0.615
00310	Lysine degradation	10116	0.583	0.778	0.703	0.706	0.636	0.556	0.686
00310	Lysine degradation	9823	0.462	0.634	0.61	0.553	0.513	0.512	0.649
04360	Axon guidance	9606	0.494	0.507	0.472	0.571	0.545	0.759	0.549
04360	Axon guidance	10090	0.507	0.541	0.379	0.653	0.5	0.633	0.458
04360	Axon guidance	10116	0.493	0.441	0.365	0.559	0.407	0.6	0.394
04360	Axon guidance	9823	0.492	0.485	0.444	0.514	0.418	0.52	0.471
00010	Glycolysis / Gluconeogenesis	9606	0.719	0.813	0.813	0.75	0.75	0.656	0.7
00010	Glycolysis / Gluconeogenesis	10090	0.833	0.867	0.813	0.719	0.806	0.625	0.667
00010	Glycolysis / Gluconeogenesis	10116	0.793	0.806	0.69	0.724	0.793	0.733	0.667
00010	Glycolysis / Gluconeogenesis	9823	0.759	0.786	0.839	0.8	0.828	0.677	0.733
00250	Alanine, aspartate and glutamate metabolism	9606	0.667	0.69	0.786	0.552	0.444	0.69	0.385
00250	Alanine, aspartate and glutamate metabolism	10090	0.44	0.621	0.679	0.464	0.607	0.571	0.423
00250	Alanine, aspartate and glutamate metabolism	10116	0.44	0.577	0.773	0.478	0.52	0.704	0.542
00250	Alanine, aspartate and glutamate metabolism	9823	0.636	0.75	0.833	0.375	0.565	0.759	0.429
05014	Amyotrophic lateral sclerosis (ALS)	9606	0.714	0.655	0.633	0.742	0.586	0.767	0.75
05014	Amyotrophic lateral sclerosis (ALS)	10090	0.536	0.655	0.667	0.552	0.621	0.688	0.677
05014	Amyotrophic lateral sclerosis (ALS)	10116	0.516	0.6	0.76	0.769	0.655	0.656	0.69
05014	Amyotrophic lateral sclerosis (ALS)	9823	0.519	0.654	0.63	0.593	0.5	0.677	0.643
04650	Natural killer cell mediated cytotoxicity	9606	0.481	0.642	0.526	0.65	0.519	0.518	0.793
04650	Natural killer cell mediated cytotoxicity	10090	0.4	0.463	0.404	0.517	0.389	0.556	0.724
04650	Natural killer cell mediated cytotoxicity	10116	0.377	0.54	0.449	0.604	0.426	0.379	0.768
04650	Natural killer cell mediated cytotoxicity	9823	0.404	0.44	0.519	0.586	0.447	0.444	0.746
04020	Calcium signaling pathway	9606	0.466	0.415	0.417	0.398	0.457	0.455	0.368
04020	Calcium signaling pathway	10090	0.427	0.367	0.318	0.408	0.389	0.467	0.368
04020	Calcium signaling pathway	10116	0.394	0.326	0.41	0.487	0.43	0.476	0.311
04020	Calcium signaling pathway	9823	0.485	0.369	0.343	0.463	0.434	0.412	0.429
03040	Spliceosome	9606	0.909	0.948	0.948	0.935	0.922	0.896	0.948
03040	Spliceosome	10090	0.948	0.948	0.909	0.922	0.948	0.922	0.961
03040	Spliceosome	10116	0.914	0.943	0.886	0.857	0.929	0.886	0.9
03040	Spliceosome	9823	0.8	0.867	0.896	0.909	0.922	0.922	0.935
05416	Viral myocarditis	9606	0.625	0.531	0.594	0.706	0.655	0.656	0.706
05416	Viral myocarditis	10090	0.645	0.563	0.407	0.588	0.71	0.531	0.774
05416	Viral myocarditis	10116	0.5	0.379	0.5	0.581	0.448	0.4	0.594
05416	Viral myocarditis	9823	0.724	0.548	0.724	0.697	0.5	0.531	0.647
05410	Hypertrophic cardiomyopathy (HCM)	9606	0.711	0.533	0.442	0.66	0.727	0.521	0.41
05410	Hypertrophic cardiomyopathy (HCM)	10090	0.683	0.341	0.323	0.533	0.744	0.543	0.378
05410	Hypertrophic cardiomyopathy (HCM)	10116	0.725	0.444	0.29	0.634	0.7	0.523	0.359
05410	Hypertrophic cardiomyopathy (HCM)	9823	0.737	0.457	0.424	0.615	0.714	0.578	0.417
05412	Arrhythmogenic right ventricular cardiomyopathy (ARVC)	9606	0.659	0.512	0.514	0.643	0.725	0.545	0.486
05412	Arrhythmogenic right ventricular cardiomyopathy (ARVC)	10090	0.676	0.325	0.406	0.6	0.667	0.585	0.417
05412	Arrhythmogenic right ventricular cardiomyopathy (ARVC)	10116	0.697	0.452	0.393	0.459	0.625	0.595	0.438
05412	Arrhythmogenic right ventricular cardiomyopathy (ARVC)	9823	0.727	0.424	0.516	0.639	0.632	0.625	0.516
03430	Mismatch repair	9606	0.526	0.722	0.556	0.474	0.556	0.889	0.474
03430	Mismatch repair	10090	0.368	0.421	0.316	0.474	0.684	0.263	0.684
03430	Mismatch repair	10116	0.389	0.333	0.333	0.278	0.5	0.278	0.667
03430	Mismatch repair	9823	0.294	0.278	0.278	0.316	0.333	0.316	0.421
04380	Osteoclast differentiation	9606	0.519	0.636	0.564	0.675	0.487	0.545	0.75
04380	Osteoclast differentiation	10090	0.569	0.526	0.521	0.654	0.534	0.615	0.784
04380	Osteoclast differentiation	10116	0.542	0.493	0.544	0.722	0.5	0.365	0.77
04380	Osteoclast differentiation	9823	0.609	0.523	0.597	0.671	0.594	0.52	0.724
00910	Nitrogen metabolism	9606	0.538	0.429	0.538	0.571	0.333	0.4	0.455
00910	Nitrogen metabolism	10090	0.545	0.533	0.583	0.5	0.4	0.6	0.385
00910	Nitrogen metabolism	10116	0.5	0.769	0.5	0.462	0.462	0.538	0.357
00910	Nitrogen metabolism	9823	0.5	0.625	0.545	0.5	0.4	0.385	0.375
04140	Regulation of autophagy	9606	0.5	0.526	0.474	0.526	0.526	0.632	0.588
04140	Regulation of autophagy	10090	0.526	0.579	0.45	0.421	0.474	0.526	0.579
04140	Regulation of autophagy	10116	0.5	0.556	0.611	0.647	0.611	0.684	0.684
04140	Regulation of autophagy	9823	0.526	0.474	0.316	0.421	0.556	0.474	0.474
04141	Protein processing in endoplasmic reticulum	9606	0.841	0.881	0.845	0.864	0.869	0.862	0.88
04141	Protein processing in endoplasmic reticulum	10090	0.853	0.848	0.881	0.847	0.873	0.873	0.891
04141	Protein processing in endoplasmic reticulum	10116	0.848	0.885	0.874	0.883	0.867	0.86	0.913
04141	Protein processing in endoplasmic reticulum	9823	0.837	0.857	0.897	0.869	0.843	0.862	0.88
00140	Steroid hormone biosynthesis	9606	0.273	0.476	0.625	0.227	0.286	0.261	0.294
00140	Steroid hormone biosynthesis	10090	0.294	0.522	0.9	0.455	0.333	0.364	0.278
00140	Steroid hormone biosynthesis	10116	0.263	0.409	0.727	0.211	0.25	0.273	0.227
00140	Steroid hormone biosynthesis	9823	0.273	0.45	0.737	0.412	0.176	0.35	0.286
00350	Tyrosine metabolism	9606	0.542	0.72	0.87	0.6	0.52	0.5	0.435
00350	Tyrosine metabolism	10090	0.55	0.52	0.696	0.44	0.542	0.423	0.4
00350	Tyrosine metabolism	10116	0.545	0.667	0.737	0.4	0.429	0.522	0.409
00350	Tyrosine metabolism	9823	0.526	0.7	0.773	0.688	0.556	0.45	0.625
00982	Drug metabolism - cytochrome P450	9606	0.6	0.8	0.92	0.64	0.56	0.32	0.45
00982	Drug metabolism - cytochrome P450	10090	0.545	0.68	0.88	0.808	0.5	0.423	0.318
00982	Drug metabolism - cytochrome P450	10116	0.458	0.783	0.87	0.565	0.333	0.417	0.417
00982	Drug metabolism - cytochrome P450	9823	0.667	0.857	0.92	0.714	0.579	0.429	0.389
04310	Wnt signaling pathway	9606	0.541	0.507	0.507	0.608	0.527	0.627	0.576
04310	Wnt signaling pathway	10090	0.492	0.493	0.419	0.616	0.557	0.528	0.585
04310	Wnt signaling pathway	10116	0.5	0.542	0.537	0.548	0.533	0.515	0.5
04310	Wnt signaling pathway	9823	0.542	0.5	0.409	0.534	0.5	0.527	0.552
00020	Citrate cycle (TCA cycle)	9606	0.962	1	1	0.962	0.962	0.923	0.962
00020	Citrate cycle (TCA cycle)	10090	1	1	1	0.885	1	0.923	0.923
00020	Citrate cycle (TCA cycle)	10116	0.962	1	1	1	0.962	0.962	0.962
00020	Citrate cycle (TCA cycle)	9823	0.962	1	1	0.923	0.962	1	0.962
00380	Tryptophan metabolism	9606	0.615	0.815	0.885	0.731	0.519	0.519	0.538
00380	Tryptophan metabolism	10090	0.619	0.654	0.913	0.64	0.667	0.654	0.545
00380	Tryptophan metabolism	10116	0.6	0.773	0.875	0.565	0.526	0.652	0.636
00380	Tryptophan metabolism	9823	0.5	0.833	0.846	0.739	0.522	0.542	0.565
05146	Amoebiasis	9606	0.564	0.574	0.571	0.719	0.509	0.554	0.714
05146	Amoebiasis	10090	0.479	0.429	0.457	0.526	0.571	0.491	0.519
05146	Amoebiasis	10116	0.479	0.51	0.478	0.633	0.479	0.302	0.491
05146	Amoebiasis	9823	0.5	0.55	0.543	0.653	0.478	0.38	0.63
05144	Malaria	9606	0.517	0.387	0.484	0.688	0.444	0.29	0.586
05144	Malaria	10090	0.346	0.194	0.333	0.387	0.516	0.406	0.536
05144	Malaria	10116	0.308	0.167	0.286	0.48	0.32	0.133	0.536
05144	Malaria	9823	0.286	0.286	0.625	0.536	0.222	0.185	0.63
05143	African trypanosomiasis	9606	0.476	0.5	0.5	0.708	0.409	0.375	0.476
05143	African trypanosomiasis	10090	0.316	0.318	0.412	0.435	0.391	0.609	0.565
05143	African trypanosomiasis	10116	0.227	0.25	0.467	0.4	0.25	0.292	0.435
05143	African trypanosomiasis	9823	0.429	0.5	0.563	0.5	0.438	0.5	0.5
05142	Chagas disease (American trypanosomiasis)	9606	0.606	0.606	0.549	0.722	0.551	0.583	0.761
05142	Chagas disease (American trypanosomiasis)	10090	0.609	0.559	0.561	0.586	0.632	0.638	0.746
05142	Chagas disease (American trypanosomiasis)	10116	0.515	0.5	0.541	0.672	0.541	0.397	0.632
05142	Chagas disease (American trypanosomiasis)	9823	0.603	0.61	0.571	0.731	0.617	0.538	0.765
05140	Leishmaniasis	9606	0.564	0.561	0.488	0.805	0.487	0.524	0.795
05140	Leishmaniasis	10090	0.5	0.55	0.486	0.634	0.605	0.619	0.775
05140	Leishmaniasis	10116	0.474	0.395	0.471	0.629	0.5	0.268	0.61
05140	Leishmaniasis	9823	0.618	0.629	0.722	0.8	0.528	0.538	0.775
04621	NOD-like receptor signaling pathway	9606	0.486	0.571	0.553	0.763	0.486	0.5	0.737
04621	NOD-like receptor signaling pathway	10090	0.588	0.526	0.588	0.541	0.486	0.639	0.73
04621	NOD-like receptor signaling pathway	10116	0.639	0.543	0.5	0.694	0.485	0.333	0.806
04621	NOD-like receptor signaling pathway	9823	0.69	0.581	0.606	0.75	0.656	0.559	0.75
04620	Toll-like receptor signaling pathway	9606	0.475	0.547	0.554	0.677	0.429	0.523	0.734
04620	Toll-like receptor signaling pathway	10090	0.492	0.541	0.579	0.548	0.532	0.607	0.714
04620	Toll-like receptor signaling pathway	10116	0.458	0.433	0.518	0.6	0.429	0.356	0.689
04620	Toll-like receptor signaling pathway	9823	0.473	0.527	0.644	0.629	0.526	0.419	0.746
04623	Cytosolic DNA-sensing pathway	9606	0.524	0.548	0.581	0.75	0.419	0.591	0.698
04623	Cytosolic DNA-sensing pathway	10090	0.5	0.61	0.6	0.571	0.524	0.619	0.805
04623	Cytosolic DNA-sensing pathway	10116	0.575	0.45	0.615	0.575	0.568	0.395	0.825
04623	Cytosolic DNA-sensing pathway	9823	0.472	0.421	0.55	0.619	0.525	0.39	0.786
04622	RIG-I-like receptor signaling pathway	9606	0.559	0.605	0.526	0.684	0.447	0.579	0.694
04622	RIG-I-like receptor signaling pathway	10090	0.471	0.559	0.667	0.514	0.571	0.629	0.694
04622	RIG-I-like receptor signaling pathway	10116	0.516	0.516	0.621	0.581	0.5	0.353	0.688
04622	RIG-I-like receptor signaling pathway	9823	0.516	0.484	0.485	0.571	0.545	0.412	0.657
00900	Terpenoid backbone biosynthesis	9606	0.765	0.941	0.824	0.706	0.706	0.765	0.647
00900	Terpenoid backbone biosynthesis	10090	0.444	0.833	0.778	0.722	0.611	0.778	0.611
00900	Terpenoid backbone biosynthesis	10116	0.5	0.667	0.833	0.611	0.5	0.889	0.722
00900	Terpenoid backbone biosynthesis	9823	0.471	0.412	0.824	0.625	0.588	0.706	0.412
04713	Circadian entrainment	9606	0.545	0.614	0.5	0.578	0.6	0.66	0.513
04713	Circadian entrainment	10090	0.5	0.347	0.273	0.54	0.511	0.776	0.447
04713	Circadian entrainment	10116	0.465	0.357	0.387	0.568	0.525	0.674	0.405
04713	Circadian entrainment	9823	0.486	0.444	0.342	0.548	0.452	0.667	0.538
05320	Autoimmune thyroid disease	9606	0.25	0.368	0.222	0.409	0.176	0.136	0.632
05320	Autoimmune thyroid disease	10090	0.308	0.238	0.214	0.35	0.235	0.19	0.474
05320	Autoimmune thyroid disease	10116	0.188	0.188	0.3	0.25	0.25	0.043	0.381
05320	Autoimmune thyroid disease	9823	0.583	0.357	0.438	0.421	0.313	0.294	0.526
04540	Gap junction	9606	0.646	0.569	0.511	0.58	0.625	0.647	0.479
04540	Gap junction	10090	0.531	0.5	0.356	0.667	0.673	0.735	0.551
04540	Gap junction	10116	0.521	0.429	0.41	0.605	0.468	0.694	0.553
04540	Gap junction	9823	0.659	0.548	0.452	0.644	0.591	0.56	0.659
05120	Epithelial cell signaling in Helicobacter pylori infection	9606	0.636	0.698	0.674	0.733	0.591	0.682	0.805
05120	Epithelial cell signaling in Helicobacter pylori infection	10090	0.721	0.8	0.773	0.826	0.727	0.733	0.682
05120	Epithelial cell signaling in Helicobacter pylori infection	10116	0.872	0.81	0.861	0.846	0.711	0.659	0.8
05120	Epithelial cell signaling in Helicobacter pylori infection	9823	0.65	0.674	0.674	0.864	0.619	0.682	0.705
00860	Porphyrin and chlorophyll metabolism	9606	0.789	0.842	0.789	0.684	0.737	0.842	0.632
00860	Porphyrin and chlorophyll metabolism	10090	0.85	0.9	0.95	0.65	0.8	0.7	0.75
00860	Porphyrin and chlorophyll metabolism	10116	0.722	0.632	0.737	0.556	0.737	0.474	0.684
00860	Porphyrin and chlorophyll metabolism	9823	0.632	0.7	0.7	0.474	0.45	0.6	0.526
00531	Glycosaminoglycan degradation	9606	0.8	0.9	0.6	0.667	0.8	0.583	0.778
00531	Glycosaminoglycan degradation	10090	0.556	0.583	0.778	0.636	0.455	0.333	0.6
00531	Glycosaminoglycan degradation	10116	0.333	0.556	0.625	0.375	0.444	0.222	0.778
00531	Glycosaminoglycan degradation	9823	0.444	0.667	0.7	0.8	0.4	0.4	0.8
00533	Glycosaminoglycan biosynthesis - keratan sulfate	9606	0.273	0.8	0.364	0.455	0.455	0.636	0.5
00533	Glycosaminoglycan biosynthesis - keratan sulfate	10090	0.5	0.5	0.5	0.833	0.667	0.667	0.5
00533	Glycosaminoglycan biosynthesis - keratan sulfate	10116	0.364	0.5	0.167	0.583	0.273	0.667	0.455
00533	Glycosaminoglycan biosynthesis - keratan sulfate	9823	0.5	0.625	0.667	0.7	0.4	0.727	0.4
00532	Glycosaminoglycan biosynthesis - chondroitin sulfate / dermatan sulfate	9606	0.375	0.188	0.313	0.467	0.333	0.667	0.375
00532	Glycosaminoglycan biosynthesis - chondroitin sulfate / dermatan sulfate	10090	0.214	0.267	0.308	0.667	0.4	0.357	0.733
00532	Glycosaminoglycan biosynthesis - chondroitin sulfate / dermatan sulfate	10116	0.267	0.133	0.25	0.438	0.333	0.333	0.438
00532	Glycosaminoglycan biosynthesis - chondroitin sulfate / dermatan sulfate	9823	0.2	0.2	0.313	0.533	0.4	0.267	0.533
00534	Glycosaminoglycan biosynthesis - heparan sulfate / heparin	9606	0.294	0.389	0.563	0.444	0.278	0.889	0.438
00534	Glycosaminoglycan biosynthesis - heparan sulfate / heparin	10090	0.412	0.471	0.6	0.647	0.556	0.556	0.563
00534	Glycosaminoglycan biosynthesis - heparan sulfate / heparin	10116	0.467	0.333	0.733	0.6	0.533	0.765	0.6
00534	Glycosaminoglycan biosynthesis - heparan sulfate / heparin	9823	0.267	0.267	0.412	0.375	0.294	0.778	0.429
05223	Non-small cell lung cancer	9606	0.697	0.848	0.667	0.758	0.758	0.818	0.758
05223	Non-small cell lung cancer	10090	0.677	0.781	0.7	0.781	0.719	0.75	0.781
05223	Non-small cell lung cancer	10116	0.594	0.781	0.633	0.774	0.677	0.697	0.727
05223	Non-small cell lung cancer	9823	0.594	0.719	0.545	0.697	0.688	0.636	0.636
00430	Taurine and hypotaurine metabolism	9606	0.167	0.286	0.714	0.286	0.333	0.5	0.2
00430	Taurine and hypotaurine metabolism	10090	0	0.571	0.571	0.429	0.333	0.5	0.167
00430	Taurine and hypotaurine metabolism	10116	0.25	0.4	0.75	0.4	0.25	0.833	0
00430	Taurine and hypotaurine metabolism	9823	0	0.25	0.5	0	0.333	0.571	0
04130	SNARE interactions in vesicular transport	9606	0.727	0.773	0.727	0.727	0.636	0.818	0.727
04130	SNARE interactions in vesicular transport	10090	0.818	0.909	0.773	0.818	0.864	0.864	0.818
04130	SNARE interactions in vesicular transport	10116	0.864	0.864	0.818	0.909	0.818	0.864	0.909
04130	SNARE interactions in vesicular transport	9823	0.714	0.773	0.727	0.727	0.727	0.773	0.682
03030	DNA replication	9606	0.519	0.667	0.593	0.63	0.63	0.741	0.481
03030	DNA replication	10090	0.37	0.444	0.37	0.37	0.778	0.37	0.815
03030	DNA replication	10116	0.269	0.231	0.32	0.269	0.385	0.154	0.654
03030	DNA replication	9823	0.435	0.458	0.458	0.462	0.5	0.481	0.654
00514	Other types of O-glycan biosynthesis	9606	0.545	0.522	0.35	0.565	0.5	0.609	0.429
00514	Other types of O-glycan biosynthesis	10090	0.421	0.524	0.563	0.65	0.368	0.5	0.65
00514	Other types of O-glycan biosynthesis	10116	0.333	0.381	0.529	0.632	0.3	0.435	0.55
00514	Other types of O-glycan biosynthesis	9823	0.273	0.35	0.45	0.476	0.217	0.565	0.5
00740	Riboflavin metabolism	9606	0.143	0.714	0.857	0.571	0.286	0.714	0.429
00740	Riboflavin metabolism	10090	0.571	0.875	1	0.75	0.625	0.625	0.75
00740	Riboflavin metabolism	10116	0.714	0.857	1	0.714	0.714	0.429	0.714
00740	Riboflavin metabolism	9823	0.714	0.857	1	0.857	0.857	0.571	0.571
01212	Fatty acid metabolism	9606	0.838	0.757	0.833	0.757	0.784	0.73	0.6
01212	Fatty acid metabolism	10090	0.8	0.892	0.889	0.811	0.865	0.757	0.611
01212	Fatty acid metabolism	10116	0.818	0.824	0.829	0.758	0.818	0.743	0.667
01212	Fatty acid metabolism	9823	0.818	0.788	0.886	0.676	0.818	0.861	0.636
04975	Fat digestion and absorption	9606	0.458	0.583	0.85	0.636	0.458	0.32	0.444
04975	Fat digestion and absorption	10090	0.35	0.462	0.739	0.52	0.4	0.4	0.545
04975	Fat digestion and absorption	10116	0.368	0.471	0.81	0.5	0.368	0.35	0.579
04975	Fat digestion and absorption	9823	0.4	0.412	0.75	0.667	0.353	0.316	0.438
04913	Ovarian steroidogenesis	9606	0.393	0.464	0.556	0.536	0.357	0.433	0.381
04913	Ovarian steroidogenesis	10090	0.417	0.367	0.52	0.433	0.379	0.533	0.32
04913	Ovarian steroidogenesis	10116	0.308	0.214	0.458	0.296	0.32	0.333	0.214
04913	Ovarian steroidogenesis	9823	0.476	0.348	0.542	0.48	0.292	0.357	0.36
04977	Vitamin digestion and absorption	9606	0.389	0.5	0.762	0.4	0.238	0.318	0.188
04977	Vitamin digestion and absorption	10090	0.412	0.652	0.75	0.409	0.333	0.333	0.368
04977	Vitamin digestion and absorption	10116	0.389	0.579	0.667	0.188	0.333	0.368	0.25
04977	Vitamin digestion and absorption	9823	0.4	0.611	0.765	0.462	0.467	0.368	0.286
04976	Bile secretion	9606	0.354	0.6	0.686	0.434	0.404	0.543	0.317
04976	Bile secretion	10090	0.476	0.68	0.733	0.553	0.417	0.565	0.429
04976	Bile secretion	10116	0.486	0.46	0.674	0.474	0.486	0.347	0.375
04976	Bile secretion	9823	0.452	0.6	0.756	0.528	0.486	0.5	0.387
00980	Metabolism of xenobiotics by cytochrome P450	9606	0.682	0.792	0.917	0.667	0.682	0.417	0.684
00980	Metabolism of xenobiotics by cytochrome P450	10090	0.583	0.64	0.958	0.846	0.577	0.5	0.458
00980	Metabolism of xenobiotics by cytochrome P450	10116	0.458	0.652	0.826	0.455	0.375	0.417	0.417
00980	Metabolism of xenobiotics by cytochrome P450	9823	0.667	0.81	0.92	0.7	0.632	0.435	0.529
04970	Salivary secretion	9606	0.587	0.51	0.467	0.571	0.574	0.56	0.488
04970	Salivary secretion	10090	0.568	0.449	0.385	0.58	0.574	0.688	0.614
04970	Salivary secretion	10116	0.5	0.348	0.351	0.571	0.442	0.511	0.558
04970	Salivary secretion	9823	0.486	0.471	0.361	0.595	0.476	0.5	0.525
04973	Carbohydrate digestion and absorption	9606	0.5	0.654	0.4	0.577	0.609	0.538	0.476
04973	Carbohydrate digestion and absorption	10090	0.588	0.565	0.647	0.435	0.619	0.56	0.55
04973	Carbohydrate digestion and absorption	10116	0.6	0.609	0.417	0.455	0.571	0.44	0.417
04973	Carbohydrate digestion and absorption	9823	0.444	0.588	0.563	0.529	0.45	0.571	0.625
00983	Drug metabolism - other enzymes	9606	0.5	0.643	0.857	0.538	0.538	0.462	0.583
00983	Drug metabolism - other enzymes	10090	0.429	0.667	1	0.6	0.4	0.333	0.333
00983	Drug metabolism - other enzymes	10116	0.583	0.692	0.923	0.7	0.5	0.385	0.583
00983	Drug metabolism - other enzymes	9823	0.455	0.909	0.733	0.385	0.273	0.25	0.417
01210	2-Oxocarboxylic acid metabolism	9606	0.733	0.933	1	0.8	0.929	0.857	0.714
01210	2-Oxocarboxylic acid metabolism	10090	0.929	1	1	0.929	0.857	0.857	0.714
01210	2-Oxocarboxylic acid metabolism	10116	0.929	1	0.929	0.786	0.929	0.8	0.8
01210	2-Oxocarboxylic acid metabolism	9823	0.929	1	0.8	0.846	0.857	0.929	1
04911	Insulin secretion	9606	0.464	0.482	0.49	0.482	0.491	0.491	0.42
04911	Insulin secretion	10090	0.511	0.451	0.409	0.5	0.49	0.607	0.489
04911	Insulin secretion	10116	0.38	0.32	0.359	0.442	0.49	0.519	0.367
04911	Insulin secretion	9823	0.523	0.4	0.409	0.551	0.521	0.564	0.426
05150	Staphylococcus aureus infection	9606	0.56	0.68	0.708	0.72	0.478	0.4	0.739
05150	Staphylococcus aureus infection	10090	0.476	0.542	0.619	0.68	0.318	0.56	0.652
05150	Staphylococcus aureus infection	10116	0.333	0.286	0.609	0.636	0.381	0.227	0.522
05150	Staphylococcus aureus infection	9823	0.526	0.476	0.75	0.826	0.381	0.5	0.773
00230	Purine metabolism	9606	0.513	0.598	0.564	0.534	0.555	0.653	0.553
00230	Purine metabolism	10090	0.577	0.559	0.527	0.513	0.568	0.605	0.536
00230	Purine metabolism	10116	0.635	0.518	0.52	0.604	0.566	0.575	0.648
00230	Purine metabolism	9823	0.444	0.471	0.471	0.407	0.467	0.5	0.491
00030	Pentose phosphate pathway	9606	0.538	0.923	0.923	0.615	0.538	0.692	0.615
00030	Pentose phosphate pathway	10090	0.583	0.769	0.923	0.692	0.769	0.692	0.692
00030	Pentose phosphate pathway	10116	0.538	0.769	0.667	0.5	0.615	0.462	0.583
00030	Pentose phosphate pathway	9823	0.75	0.769	0.769	0.667	0.692	0.615	0.833
05330	Allograft rejection	9606	0.231	0.278	0.211	0.429	0.2	0.15	0.611
05330	Allograft rejection	10090	0.308	0.278	0.3	0.368	0.313	0.158	0.526
05330	Allograft rejection	10116	0.286	0.2	0.3	0.267	0.308	0	0.4
05330	Allograft rejection	9823	0.545	0.385	0.5	0.471	0.286	0.313	0.579
05332	Graft-versus-host disease	9606	0.214	0.4	0.278	0.55	0.231	0.25	0.632
05332	Graft-versus-host disease	10090	0.333	0.278	0.273	0.3	0.267	0.167	0.579
05332	Graft-versus-host disease	10116	0.231	0.231	0.444	0.267	0.25	0	0.5
05332	Graft-versus-host disease	9823	0.667	0.455	0.545	0.5	0.333	0.313	0.579
03410	Base excision repair	9606	0.5	0.571	0.607	0.414	0.607	0.75	0.536
03410	Base excision repair	10090	0.414	0.483	0.414	0.379	0.552	0.31	0.571
03410	Base excision repair	10116	0.393	0.393	0.519	0.444	0.481	0.321	0.407
03410	Base excision repair	9823	0.462	0.37	0.5	0.379	0.462	0.379	0.448
05133	Pertussis	9606	0.605	0.659	0.644	0.844	0.581	0.533	0.674
05133	Pertussis	10090	0.6	0.512	0.625	0.696	0.558	0.556	0.667
05133	Pertussis	10116	0.513	0.475	0.632	0.8	0.513	0.349	0.683
05133	Pertussis	9823	0.556	0.526	0.75	0.744	0.5	0.476	0.762
05130	Pathogenic Escherichia coli infection	9606	0.793	0.793	0.828	0.897	0.714	0.793	0.778
05130	Pathogenic Escherichia coli infection	10090	0.731	0.667	0.571	0.793	0.75	0.926	0.714
05130	Pathogenic Escherichia coli infection	10116	0.615	0.607	0.56	0.731	0.536	0.654	0.714
05130	Pathogenic Escherichia coli infection	9823	0.679	0.75	0.862	0.857	0.607	0.714	0.75
05131	Shigellosis	9606	0.848	0.824	0.788	0.853	0.788	0.853	0.879
05131	Shigellosis	10090	0.735	0.765	0.697	0.909	0.818	0.853	0.848
05131	Shigellosis	10116	0.806	0.774	0.742	0.839	0.774	0.677	0.839
05131	Shigellosis	9823	0.844	0.813	0.75	0.938	0.813	0.813	0.938
00520	Amino sugar and nucleotide sugar metabolism	9606	0.742	0.806	0.71	0.677	0.548	0.645	0.645
00520	Amino sugar and nucleotide sugar metabolism	10090	0.469	0.8	0.594	0.719	0.742	0.625	0.613
00520	Amino sugar and nucleotide sugar metabolism	10116	0.552	0.7	0.586	0.621	0.621	0.517	0.6
00520	Amino sugar and nucleotide sugar metabolism	9823	0.567	0.69	0.862	0.656	0.613	0.531	0.742
04728	Dopaminergic synapse	9606	0.611	0.704	0.648	0.673	0.593	0.712	0.667
04728	Dopaminergic synapse	10090	0.571	0.586	0.491	0.644	0.571	0.833	0.564
04728	Dopaminergic synapse	10116	0.566	0.588	0.634	0.681	0.62	0.786	0.52
04728	Dopaminergic synapse	9823	0.745	0.702	0.66	0.776	0.66	0.746	0.673
04724	Glutamatergic synapse	9606	0.455	0.691	0.453	0.554	0.464	0.7	0.5
04724	Glutamatergic synapse	10090	0.451	0.379	0.286	0.517	0.418	0.877	0.418
04724	Glutamatergic synapse	10116	0.396	0.388	0.441	0.444	0.396	0.745	0.353
04724	Glutamatergic synapse	9823	0.6	0.512	0.465	0.531	0.438	0.759	0.512
04725	Cholinergic synapse	9606	0.561	0.614	0.536	0.525	0.625	0.623	0.608
04725	Cholinergic synapse	10090	0.472	0.357	0.308	0.518	0.5	0.721	0.5
04725	Cholinergic synapse	10116	0.444	0.451	0.447	0.531	0.451	0.649	0.46
04725	Cholinergic synapse	9823	0.581	0.561	0.432	0.58	0.551	0.633	0.612
04726	Serotonergic synapse	9606	0.4	0.557	0.446	0.468	0.431	0.554	0.367
04726	Serotonergic synapse	10090	0.382	0.419	0.353	0.429	0.397	0.612	0.339
04726	Serotonergic synapse	10116	0.373	0.412	0.543	0.438	0.34	0.557	0.314
04726	Serotonergic synapse	9823	0.512	0.523	0.535	0.553	0.408	0.533	0.5
04727	GABAergic synapse	9606	0.4	0.549	0.449	0.46	0.42	0.691	0.444
04727	GABAergic synapse	10090	0.289	0.347	0.256	0.431	0.375	0.778	0.383
04727	GABAergic synapse	10116	0.364	0.463	0.414	0.441	0.349	0.774	0.425
04727	GABAergic synapse	9823	0.7	0.714	0.433	0.563	0.457	0.774	0.548
03022	Basal transcription factors	9606	0.5	0.5	0.607	0.679	0.536	0.464	0.556
03022	Basal transcription factors	10090	0.536	0.643	0.5	0.643	0.679	0.5	0.607
03022	Basal transcription factors	10116	0.462	0.538	0.48	0.6	0.577	0.538	0.577
03022	Basal transcription factors	9823	0.583	0.652	0.593	0.63	0.667	0.667	0.667
04530	Tight junction	9606	0.656	0.803	0.738	0.841	0.694	0.719	0.607
04530	Tight junction	10090	0.673	0.692	0.544	0.723	0.651	0.636	0.545
04530	Tight junction	10116	0.691	0.75	0.614	0.703	0.607	0.724	0.596
04530	Tight junction	9823	0.638	0.726	0.656	0.717	0.563	0.618	0.569
03020	RNA polymerase	9606	0.542	0.565	0.625	0.5	0.583	0.708	0.542
03020	RNA polymerase	10090	0.542	0.583	0.542	0.542	0.708	0.667	0.625
03020	RNA polymerase	10116	0.696	0.522	0.609	0.609	0.739	0.565	0.87
03020	RNA polymerase	9823	0.565	0.542	0.458	0.417	0.667	0.5	0.667
00280	Valine, leucine and isoleucine degradation	9606	1	0.971	0.971	0.771	0.886	0.771	0.686
00280	Valine, leucine and isoleucine degradation	10090	0.857	0.943	0.943	0.771	0.914	0.771	0.647
00280	Valine, leucine and isoleucine degradation	10116	0.829	0.941	0.886	0.939	0.824	0.853	0.794
00280	Valine, leucine and isoleucine degradation	9823	0.848	0.912	0.886	0.727	0.879	0.909	0.727
00770	Pantothenate and CoA biosynthesis	9606	0.545	0.818	0.818	0.545	0.7	0.636	0.7
00770	Pantothenate and CoA biosynthesis	10090	0.6	0.818	0.909	0.545	0.636	0.455	0.7
00770	Pantothenate and CoA biosynthesis	10116	0.8	0.909	0.727	0.8	0.6	0.5	0.545
00770	Pantothenate and CoA biosynthesis	9823	0.6	0.818	0.818	0.364	0.444	0.5	0.5
04966	Collecting duct acid secretion	9606	0.684	0.8	0.737	0.65	0.526	0.632	0.733
04966	Collecting duct acid secretion	10090	0.706	0.8	0.684	0.7	0.632	0.7	0.824
04966	Collecting duct acid secretion	10116	0.8	0.833	0.857	0.8	0.75	0.706	0.813
04966	Collecting duct acid secretion	9823	0.688	0.789	0.75	0.765	0.563	0.667	0.611
00670	One carbon pool by folate	9606	0.833	0.75	0.833	0.833	0.75	0.833	0.75
00670	One carbon pool by folate	10090	0.545	0.667	0.667	0.273	0.636	0.545	0.636
00670	One carbon pool by folate	10116	0.636	0.917	0.667	0.417	0.545	0.5	0.818
00670	One carbon pool by folate	9823	0.5	0.583	0.667	0.1	0.3	0.5	0.455
04962	Vasopressin-regulated water reabsorption	9606	0.731	0.741	0.875	0.741	0.731	0.679	0.833
04962	Vasopressin-regulated water reabsorption	10090	0.654	0.769	0.5	0.769	0.692	0.714	0.64
04962	Vasopressin-regulated water reabsorption	10116	0.609	0.654	0.667	0.696	0.696	0.72	0.636
04962	Vasopressin-regulated water reabsorption	9823	0.6	0.625	0.583	0.692	0.64	0.593	0.6
04960	Aldosterone-regulated sodium reabsorption	9606	0.571	0.862	0.536	0.621	0.607	0.621	0.48
04960	Aldosterone-regulated sodium reabsorption	10090	0.682	0.667	0.667	0.6	0.607	0.69	0.615
04960	Aldosterone-regulated sodium reabsorption	10116	0.538	0.733	0.462	0.667	0.68	0.654	0.556
04960	Aldosterone-regulated sodium reabsorption	9823	0.542	0.769	0.619	0.52	0.56	0.607	0.591
04961	Endocrine and other factor-regulated calcium reabsorption	9606	0.586	0.806	0.593	0.581	0.6	0.71	0.577
04961	Endocrine and other factor-regulated calcium reabsorption	10090	0.731	0.767	0.583	0.581	0.667	0.767	0.621
04961	Endocrine and other factor-regulated calcium reabsorption	10116	0.704	0.655	0.6	0.63	0.68	0.7	0.615
04961	Endocrine and other factor-regulated calcium reabsorption	9823	0.692	0.75	0.773	0.667	0.643	0.733	0.708
00120	Primary bile acid biosynthesis	9606	0.455	0.545	0.909	0.455	0.667	0.556	0.3
00120	Primary bile acid biosynthesis	10090	0.5	0.727	0.9	0.545	0.4	0.455	0.5
00120	Primary bile acid biosynthesis	10116	0.444	0.455	0.818	0.4	0.4	0.364	0.222
00120	Primary bile acid biosynthesis	9823	0.5	0.6	0.909	0.5	0.375	0.222	0.429
04630	Jak-STAT signaling pathway	9606	0.432	0.436	0.398	0.51	0.455	0.425	0.582
04630	Jak-STAT signaling pathway	10090	0.432	0.356	0.438	0.46	0.436	0.45	0.591
04630	Jak-STAT signaling pathway	10116	0.476	0.488	0.507	0.548	0.506	0.352	0.505
04630	Jak-STAT signaling pathway	9823	0.522	0.549	0.519	0.524	0.548	0.405	0.619
00040	Pentose and glucuronate interconversions	9606	0.833	1	0.917	0.692	0.615	0.714	0.5
00040	Pentose and glucuronate interconversions	10090	0.538	0.933	1	0.733	0.714	0.533	0.571
00040	Pentose and glucuronate interconversions	10116	0.571	0.857	0.923	0.643	0.462	0.571	0.692
00040	Pentose and glucuronate interconversions	9823	0.5	0.8	0.857	0.692	0.615	0.533	0.75
04330	Notch signaling pathway	9606	0.583	0.72	0.56	0.76	0.52	0.72	0.739
04330	Notch signaling pathway	10090	0.625	0.542	0.545	0.917	0.583	0.542	0.792
04330	Notch signaling pathway	10116	0.652	0.478	0.455	0.682	0.478	0.44	0.708
04330	Notch signaling pathway	9823	0.391	0.409	0.348	0.708	0.5	0.542	0.708
04115	p53 signaling pathway	9606	0.58	0.51	0.569	0.654	0.51	0.692	0.646
04115	p53 signaling pathway	10090	0.543	0.574	0.5	0.51	0.633	0.54	0.694
04115	p53 signaling pathway	10116	0.587	0.51	0.565	0.551	0.511	0.565	0.646
04115	p53 signaling pathway	9823	0.488	0.476	0.523	0.531	0.438	0.468	0.5
04114	Oocyte meiosis	9606	0.645	0.565	0.694	0.667	0.667	0.635	0.59
04114	Oocyte meiosis	10090	0.596	0.567	0.536	0.597	0.726	0.629	0.656
04114	Oocyte meiosis	10116	0.534	0.509	0.472	0.537	0.544	0.621	0.638
04114	Oocyte meiosis	9823	0.578	0.591	0.569	0.604	0.547	0.533	0.596
04110	Cell cycle	9606	0.609	0.58	0.607	0.629	0.558	0.744	0.612
04110	Cell cycle	10090	0.518	0.506	0.449	0.517	0.75	0.472	0.698
04110	Cell cycle	10116	0.561	0.506	0.481	0.548	0.556	0.537	0.69
04110	Cell cycle	9823	0.507	0.542	0.494	0.541	0.481	0.471	0.553
05100	Bacterial invasion of epithelial cells	9606	0.818	0.837	0.767	0.884	0.818	0.818	0.878
05100	Bacterial invasion of epithelial cells	10090	0.732	0.767	0.643	0.837	0.767	0.791	0.767
05100	Bacterial invasion of epithelial cells	10116	0.73	0.789	0.658	0.921	0.615	0.737	0.811
05100	Bacterial invasion of epithelial cells	9823	0.763	0.725	0.683	0.854	0.737	0.732	0.81
04350	TGF-beta signaling pathway	9606	0.674	0.617	0.49	0.783	0.696	0.617	0.533
04350	TGF-beta signaling pathway	10090	0.628	0.604	0.477	0.653	0.596	0.604	0.545
04350	TGF-beta signaling pathway	10116	0.643	0.625	0.61	0.714	0.585	0.391	0.512
04350	TGF-beta signaling pathway	9823	0.575	0.525	0.523	0.69	0.524	0.457	0.581
04122	Sulfur relay system	9606	0.667	0.778	0.75	0.625	0.778	0.444	0.333
04122	Sulfur relay system	10090	0.667	0.778	0.889	0.778	0.556	0.667	0.778
04122	Sulfur relay system	10116	0.625	0.625	0.625	0.625	0.625	0.375	0.625
04122	Sulfur relay system	9823	0.5	0.75	0.667	0.333	0.556	0.444	0.333
04810	Regulation of actin cytoskeleton	9606	0.682	0.676	0.558	0.673	0.676	0.658	0.637
04810	Regulation of actin cytoskeleton	10090	0.576	0.589	0.458	0.63	0.617	0.673	0.6
04810	Regulation of actin cytoskeleton	10116	0.55	0.649	0.527	0.722	0.531	0.548	0.571
04810	Regulation of actin cytoskeleton	9823	0.633	0.583	0.548	0.695	0.632	0.539	0.702
05340	Primary immunodeficiency	9606	0.185	0.346	0.25	0.519	0.125	0.148	0.75
05340	Primary immunodeficiency	10090	0.28	0.154	0.174	0.345	0.167	0.308	0.714
05340	Primary immunodeficiency	10116	0.238	0.158	0.2	0.304	0.118	0	0.731
05340	Primary immunodeficiency	9823	0.211	0.091	0.273	0.538	0.182	0.125	0.852
00640	Propanoate metabolism	9606	1	1	1	0.913	0.913	0.87	0.696
00640	Propanoate metabolism	10090	0.87	1	0.957	0.913	0.913	0.739	0.609
00640	Propanoate metabolism	10116	0.826	1	0.913	0.952	0.864	0.955	0.773
00640	Propanoate metabolism	9823	0.87	0.87	0.957	0.739	0.913	0.913	0.652
03013	RNA transport	9606	0.714	0.762	0.779	0.774	0.788	0.811	0.779
03013	RNA transport	10090	0.65	0.714	0.772	0.657	0.838	0.648	0.723
03013	RNA transport	10116	0.653	0.673	0.639	0.701	0.742	0.758	0.835
03013	RNA transport	9823	0.657	0.701	0.686	0.683	0.74	0.702	0.738
05323	Rheumatoid arthritis	9606	0.527	0.582	0.528	0.75	0.51	0.537	0.774
05323	Rheumatoid arthritis	10090	0.473	0.443	0.396	0.574	0.474	0.475	0.593
05323	Rheumatoid arthritis	10116	0.587	0.52	0.512	0.66	0.522	0.333	0.673
05323	Rheumatoid arthritis	9823	0.581	0.532	0.688	0.796	0.46	0.453	0.696
05220	Chronic myeloid leukemia	9606	0.729	0.804	0.652	0.804	0.723	0.851	0.889
05220	Chronic myeloid leukemia	10090	0.717	0.75	0.587	0.813	0.771	0.75	0.833
05220	Chronic myeloid leukemia	10116	0.674	0.717	0.609	0.783	0.674	0.609	0.733
05220	Chronic myeloid leukemia	9823	0.723	0.783	0.617	0.872	0.723	0.688	0.83
03010	Ribosome	9606	1	0.965	1	0.941	0.976	0.882	0.906
03010	Ribosome	10090	0.988	0.976	0.988	0.905	0.976	0.988	0.917
03010	Ribosome	10116	0.925	0.901	0.887	0.835	0.901	0.863	0.841
03010	Ribosome	9823	0.938	0.912	0.976	0.843	0.94	0.918	0.906
00512	Mucin type O-Glycan biosynthesis	9606	0.588	0.55	0.421	0.5	0.526	0.55	0.474
00512	Mucin type O-Glycan biosynthesis	10090	0.25	0.5	0.308	0.556	0.333	0.389	0.412
00512	Mucin type O-Glycan biosynthesis	10116	0.5	0.643	0.417	0.412	0.4	0.412	0.471
00512	Mucin type O-Glycan biosynthesis	9823	0.5	0.467	0.417	0.5	0.4	0.5	0.375
03015	mRNA surveillance pathway	9606	0.8	0.898	0.857	0.82	0.833	0.84	0.938
03015	mRNA surveillance pathway	10090	0.729	0.796	0.851	0.755	0.857	0.755	0.915
03015	mRNA surveillance pathway	10116	0.733	0.761	0.86	0.841	0.8	0.804	0.87
03015	mRNA surveillance pathway	9823	0.729	0.729	0.714	0.776	0.771	0.76	0.796
00510	N-Glycan biosynthesis	9606	0.6	0.771	0.629	0.686	0.629	0.829	0.676
00510	N-Glycan biosynthesis	10090	0.618	0.722	0.781	0.714	0.629	0.583	0.559
00510	N-Glycan biosynthesis	10116	0.576	0.818	0.688	0.594	0.606	0.714	0.636
00510	N-Glycan biosynthesis	9823	0.576	0.697	0.743	0.639	0.528	0.694	0.75
00592	alpha-Linolenic acid metabolism	9606	0.25	0.5	0.625	0.667	0.25	0.417	0.333
00592	alpha-Linolenic acid metabolism	10090	0.2	0.385	0.545	0.462	0.462	0.308	0.333
00592	alpha-Linolenic acid metabolism	10116	0.667	0.625	0.6	0.5	0.625	0.444	0.545
00592	alpha-Linolenic acid metabolism	9823	0.444	0.333	0.556	0.444	0.333	0.4	0.556
00591	Linoleic acid metabolism	9606	0.214	0.429	0.6	0.5	0.143	0.214	0.3
00591	Linoleic acid metabolism	10090	0.083	0.333	0.538	0.467	0.267	0.267	0.214
00591	Linoleic acid metabolism	10116	0.364	0.4	0.583	0.308	0.3	0.091	0.308
00591	Linoleic acid metabolism	9823	0.286	0.222	0.5	0.444	0.111	0.091	0.333
00590	Arachidonic acid metabolism	9606	0.389	0.444	0.563	0.514	0.324	0.371	0.333
00590	Arachidonic acid metabolism	10090	0.387	0.5	0.567	0.526	0.405	0.324	0.364
00590	Arachidonic acid metabolism	10116	0.429	0.4	0.5	0.382	0.321	0.31	0.313
00590	Arachidonic acid metabolism	9823	0.429	0.393	0.556	0.429	0.348	0.226	0.375
04720	Long-term potentiation	9606	0.667	0.75	0.667	0.64	0.6	0.84	0.636
04720	Long-term potentiation	10090	0.625	0.64	0.435	0.654	0.708	1	0.667
04720	Long-term potentiation	10116	0.522	0.542	0.688	0.65	0.652	0.833	0.522
04720	Long-term potentiation	9823	0.65	0.632	0.65	0.667	0.682	0.769	0.667
00190	Oxidative phosphorylation	9606	0.925	0.935	0.915	0.887	0.915	0.877	0.96
00190	Oxidative phosphorylation	10090	0.962	0.935	0.933	0.907	0.913	0.897	0.913
00190	Oxidative phosphorylation	10116	0.911	0.912	0.916	0.896	0.93	0.91	0.881
00190	Oxidative phosphorylation	9823	0.931	0.922	0.912	0.903	0.922	0.903	0.893
00760	Nicotinate and nicotinamide metabolism	9606	0.438	0.733	0.688	0.625	0.438	0.5	0.563
00760	Nicotinate and nicotinamide metabolism	10090	0.533	0.733	0.923	0.333	0.4	0.5	0.308
00760	Nicotinate and nicotinamide metabolism	10116	0.467	0.643	0.846	0.667	0.4	0.313	0.429
00760	Nicotinate and nicotinamide metabolism	9823	0.462	0.571	0.643	0.5	0.4	0.4	0.429
00450	Selenocompound metabolism	9606	0.5	0.667	0.833	0.583	0.417	0.667	0.545
00450	Selenocompound metabolism	10090	0.667	0.833	0.917	0.583	0.667	0.5	0.417
00450	Selenocompound metabolism	10116	0.417	0.917	0.917	0.5	0.417	0.333	0.75
00450	Selenocompound metabolism	9823	0.5	0.727	0.833	0.333	0.417	0.417	0.333
04721	Synaptic vesicle cycle	9606	0.595	0.778	0.657	0.639	0.611	0.838	0.724
04721	Synaptic vesicle cycle	10090	0.629	0.667	0.541	0.692	0.579	0.821	0.657
04721	Synaptic vesicle cycle	10116	0.655	0.697	0.714	0.677	0.633	0.8	0.7
04721	Synaptic vesicle cycle	9823	0.645	0.706	0.6	0.742	0.531	0.806	0.606
04722	Neurotrophin signaling pathway	9606	0.635	0.649	0.514	0.658	0.653	0.797	0.699
04722	Neurotrophin signaling pathway	10090	0.704	0.681	0.588	0.667	0.694	0.767	0.74
04722	Neurotrophin signaling pathway	10116	0.625	0.69	0.582	0.63	0.606	0.644	0.732
04722	Neurotrophin signaling pathway	9823	0.647	0.742	0.58	0.644	0.676	0.671	0.74
05222	Small cell lung cancer	9606	0.617	0.681	0.638	0.702	0.596	0.702	0.778
05222	Small cell lung cancer	10090	0.591	0.652	0.523	0.702	0.674	0.532	0.778
05222	Small cell lung cancer	10116	0.674	0.75	0.591	0.773	0.667	0.511	0.773
05222	Small cell lung cancer	9823	0.659	0.674	0.565	0.702	0.652	0.511	0.667
00052	Galactose metabolism	9606	0.75	0.647	0.647	0.706	0.647	0.588	0.625
00052	Galactose metabolism	10090	0.588	0.8	0.706	0.647	0.75	0.611	0.625
00052	Galactose metabolism	10116	0.692	0.733	0.667	0.533	0.714	0.467	0.467
00052	Galactose metabolism	9823	0.714	0.714	0.8	0.8	0.5	0.533	0.8
00053	Ascorbate and aldarate metabolism	9606	0.857	1	1	0.625	0.625	0.625	0.571
00053	Ascorbate and aldarate metabolism	10090	0.571	0.889	1	0.778	0.556	0.556	0.5
00053	Ascorbate and aldarate metabolism	10116	0.571	1	0.875	0.625	0.375	0.625	0.5
00053	Ascorbate and aldarate metabolism	9823	0.429	0.778	0.889	0.833	0.625	0.5	0.714
04723	Retrograde endocannabinoid signaling	9606	0.375	0.531	0.391	0.49	0.4	0.722	0.4
04723	Retrograde endocannabinoid signaling	10090	0.356	0.294	0.279	0.442	0.333	0.811	0.375
04723	Retrograde endocannabinoid signaling	10116	0.349	0.333	0.5	0.441	0.405	0.712	0.357
04723	Retrograde endocannabinoid signaling	9823	0.594	0.517	0.387	0.559	0.459	0.769	0.531
05217	Basal cell carcinoma	9606	0.333	0.395	0.306	0.421	0.324	0.342	0.429
05217	Basal cell carcinoma	10090	0.31	0.306	0.286	0.472	0.314	0.222	0.355
05217	Basal cell carcinoma	10116	0.222	0.241	0.304	0.379	0.25	0.212	0.241
05217	Basal cell carcinoma	9823	0.308	0.273	0.182	0.333	0.258	0.342	0.31
00790	Folate biosynthesis	9606	0.875	1	1	0.625	0.75	0.75	0.375
00790	Folate biosynthesis	10090	0.625	0.875	0.875	0.75	0.625	0.5	0.5
00790	Folate biosynthesis	10116	0.714	1	0.857	0.429	0.714	0.429	0.857
00790	Folate biosynthesis	9823	0.429	0.875	1	0.5	0.571	0.5	0.571
05215	Prostate cancer	9606	0.646	0.662	0.619	0.631	0.646	0.631	0.719
05215	Prostate cancer	10090	0.603	0.73	0.567	0.688	0.688	0.641	0.672
05215	Prostate cancer	10116	0.574	0.645	0.559	0.667	0.627	0.565	0.65
05215	Prostate cancer	9823	0.672	0.623	0.578	0.683	0.645	0.563	0.651
05214	Glioma	9606	0.735	0.788	0.667	0.758	0.765	0.824	0.727
05214	Glioma	10090	0.697	0.735	0.625	0.8	0.765	0.765	0.706
05214	Glioma	10116	0.697	0.818	0.531	0.818	0.75	0.676	0.697
05214	Glioma	9823	0.688	0.719	0.606	0.727	0.727	0.657	0.727
05213	Endometrial cancer	9606	0.622	0.73	0.611	0.595	0.676	0.73	0.73
05213	Endometrial cancer	10090	0.571	0.649	0.618	0.703	0.568	0.694	0.73
05213	Endometrial cancer	10116	0.559	0.657	0.667	0.706	0.543	0.639	0.686
05213	Endometrial cancer	9823	0.625	0.676	0.583	0.694	0.676	0.694	0.694
05212	Pancreatic cancer	9606	0.744	0.821	0.667	0.795	0.718	0.846	0.821
05212	Pancreatic cancer	10090	0.684	0.769	0.694	0.846	0.718	0.763	0.744
05212	Pancreatic cancer	10116	0.684	0.737	0.649	0.816	0.73	0.605	0.684
05212	Pancreatic cancer	9823	0.73	0.778	0.579	0.744	0.73	0.605	0.744
05211	Renal cell carcinoma	9606	0.789	0.816	0.684	0.763	0.816	0.816	0.784
05211	Renal cell carcinoma	10090	0.722	0.737	0.647	0.737	0.763	0.816	0.73
05211	Renal cell carcinoma	10116	0.73	0.73	0.611	0.861	0.694	0.711	0.676
05211	Renal cell carcinoma	9823	0.8	0.824	0.722	0.75	0.771	0.676	0.861
05210	Colorectal cancer	9606	0.675	0.7	0.59	0.65	0.625	0.75	0.775
05210	Colorectal cancer	10090	0.579	0.6	0.514	0.7	0.65	0.6	0.725
05210	Colorectal cancer	10116	0.553	0.579	0.568	0.676	0.579	0.564	0.711
05210	Colorectal cancer	9823	0.5	0.568	0.487	0.667	0.526	0.575	0.667
04610	Complement and coagulation cascades	9606	0.596	0.694	0.896	0.673	0.568	0.286	0.533
04610	Complement and coagulation cascades	10090	0.571	0.512	0.711	0.468	0.41	0.452	0.395
04610	Complement and coagulation cascades	10116	0.424	0.447	0.705	0.537	0.424	0.22	0.324
04610	Complement and coagulation cascades	9823	0.375	0.462	0.783	0.735	0.278	0.306	0.625
04612	Antigen processing and presentation	9606	0.686	0.771	0.714	0.811	0.697	0.657	0.892
04612	Antigen processing and presentation	10090	0.706	0.743	0.75	0.711	0.686	0.622	0.895
04612	Antigen processing and presentation	10116	0.71	0.7	0.759	0.742	0.767	0.455	0.8
04612	Antigen processing and presentation	9823	0.767	0.719	0.743	0.889	0.727	0.639	0.947
03008	Ribosome biogenesis in eukaryotes	9606	0.621	0.579	0.696	0.621	0.714	0.672	0.714
03008	Ribosome biogenesis in eukaryotes	10090	0.544	0.603	0.661	0.517	0.737	0.552	0.75
03008	Ribosome biogenesis in eukaryotes	10116	0.491	0.519	0.585	0.717	0.75	0.667	0.815
03008	Ribosome biogenesis in eukaryotes	9823	0.472	0.538	0.66	0.509	0.741	0.554	0.618
04340	Hedgehog signaling pathway	9606	0.37	0.483	0.286	0.414	0.321	0.414	0.423
04340	Hedgehog signaling pathway	10090	0.263	0.296	0.211	0.346	0.28	0.308	0.3
04340	Hedgehog signaling pathway	10116	0.167	0.238	0.176	0.348	0.263	0.261	0.15
04340	Hedgehog signaling pathway	9823	0.25	0.2	0.174	0.259	0.273	0.345	0.3
05218	Melanoma	9606	0.581	0.683	0.585	0.581	0.6	0.532	0.5
05218	Melanoma	10090	0.553	0.595	0.472	0.585	0.558	0.605	0.462
05218	Melanoma	10116	0.568	0.722	0.486	0.684	0.526	0.5	0.474
05218	Melanoma	9823	0.579	0.538	0.526	0.59	0.575	0.512	0.59
00650	Butanoate metabolism	9606	0.778	0.842	0.737	0.5	0.667	0.684	0.412
00650	Butanoate metabolism	10090	0.5	0.895	0.842	0.579	0.526	0.684	0.5
00650	Butanoate metabolism	10116	0.5	0.813	0.765	0.5	0.412	0.667	0.438
00650	Butanoate metabolism	9823	0.667	0.875	0.941	0.571	0.625	0.765	0.467
04320	Dorso-ventral axis formation	9606	0.733	0.733	0.6	0.714	0.6	0.667	0.846
04320	Dorso-ventral axis formation	10090	0.583	0.643	0.75	0.714	0.643	0.571	0.714
04320	Dorso-ventral axis formation	10116	0.538	0.786	0.833	0.667	0.667	0.533	0.846
04320	Dorso-ventral axis formation	9823	0.846	0.769	1	0.769	0.917	0.692	0.833
00340	Histidine metabolism	9606	0.5	0.75	0.75	0.6	0.65	0.55	0.412
00340	Histidine metabolism	10090	0.529	0.684	0.684	0.556	0.556	0.588	0.353
00340	Histidine metabolism	10116	0.5	0.647	0.667	0.5	0.438	0.5	0.375
00340	Histidine metabolism	9823	0.5	0.824	0.737	0.6	0.5	0.529	0.6
04940	Type I diabetes mellitus	9606	0.294	0.381	0.261	0.458	0.278	0.318	0.619
04940	Type I diabetes mellitus	10090	0.263	0.261	0.235	0.28	0.286	0.333	0.5
04940	Type I diabetes mellitus	10116	0.263	0.263	0.385	0.316	0.278	0.24	0.435
04940	Type I diabetes mellitus	9823	0.571	0.438	0.533	0.5	0.353	0.435	0.545
04742	Taste transduction	9606	0.353	0.636	0.421	0.474	0.333	0.364	0.267
04742	Taste transduction	10090	0.385	0.4	0.333	0.5	0.222	0.611	0.333
04742	Taste transduction	10116	0.333	0.385	0.111	0.308	0.2	0.571	0.182
04742	Taste transduction	9823	0.333	0.583	0.2	0.333	0.231	0.368	0.273
04950	Maturity onset diabetes of the young	9606	0.273	0.429	0.692	0.417	0.154	0.071	0.167
04950	Maturity onset diabetes of the young	10090	0.143	0.333	0.833	0.2	0.071	0	0.5
04950	Maturity onset diabetes of the young	10116	0.125	0.556	0.9	0.333	0	0.067	0.333
04950	Maturity onset diabetes of the young	9823	0	0.214	0.643	0.273	0.077	0.063	0.167
04744	Phototransduction	9606	0.091	0.273	0.154	0.4	0.375	0.333	0.429
04744	Phototransduction	10090	0.143	0.273	0.167	0.333	0.091	0.25	0.222
04744	Phototransduction	10116	0	0.167	0	0.6	0	0.4	0.286
04744	Phototransduction	9823	0.75	0.5	0.333	0.75	0.4	0.3	0.6
00051	Fructose and mannose metabolism	9606	0.75	0.75	0.813	0.688	0.688	0.75	0.563
00051	Fructose and mannose metabolism	10090	0.647	0.75	0.647	0.765	0.813	0.588	0.529
00051	Fructose and mannose metabolism	10116	0.667	0.625	0.5	0.563	0.8	0.6	0.6
00051	Fructose and mannose metabolism	9823	0.412	0.438	0.75	0.353	0.647	0.471	0.529
00062	Fatty acid elongation	9606	0.688	0.733	0.786	0.667	0.75	0.813	0.615
00062	Fatty acid elongation	10090	0.813	0.875	0.938	0.813	0.75	0.813	0.688
00062	Fatty acid elongation	10116	0.857	0.846	0.857	0.538	1	0.786	0.75
00062	Fatty acid elongation	9823	0.917	0.833	0.714	0.692	0.692	0.8	0.75
04972	Pancreatic secretion	9606	0.528	0.434	0.521	0.52	0.481	0.473	0.409
04972	Pancreatic secretion	10090	0.468	0.482	0.426	0.473	0.418	0.564	0.63
04972	Pancreatic secretion	10116	0.465	0.349	0.565	0.511	0.432	0.44	0.612
04972	Pancreatic secretion	9823	0.432	0.474	0.45	0.6	0.429	0.469	0.474
01040	Biosynthesis of unsaturated fatty acids	9606	0.714	0.714	0.923	0.643	0.786	0.846	0.462
01040	Biosynthesis of unsaturated fatty acids	10090	0.643	1	1	0.857	0.786	0.643	0.429
01040	Biosynthesis of unsaturated fatty acids	10116	0.909	0.769	0.923	0.667	0.909	0.769	0.818
01040	Biosynthesis of unsaturated fatty acids	9823	0.818	0.75	0.857	0.462	0.667	0.857	0.727
00130	Ubiquinone and other terpenoid-quinone biosynthesis	9606	0.667	1	0.889	0.667	0.667	0.75	0.222
00130	Ubiquinone and other terpenoid-quinone biosynthesis	10090	1	0.667	0.889	0.556	0.75	0.444	0.429
00130	Ubiquinone and other terpenoid-quinone biosynthesis	10116	1	0.875	1	0.625	0.875	0.444	0.375
00130	Ubiquinone and other terpenoid-quinone biosynthesis	9823	0.714	0.875	0.778	0.714	0.625	0.5	0.667
04730	Long-term depression	9606	0.71	0.697	0.655	0.647	0.606	0.771	0.607
04730	Long-term depression	10090	0.613	0.514	0.484	0.543	0.618	0.861	0.529
04730	Long-term depression	10116	0.515	0.5	0.538	0.679	0.5	0.714	0.531
04730	Long-term depression	9823	0.621	0.586	0.536	0.75	0.655	0.771	0.69
04210	Apoptosis	9606	0.556	0.673	0.607	0.727	0.519	0.574	0.804
04210	Apoptosis	10090	0.574	0.6	0.615	0.643	0.648	0.582	0.719
04210	Apoptosis	10116	0.481	0.615	0.627	0.654	0.442	0.407	0.692
04210	Apoptosis	9823	0.531	0.64	0.653	0.636	0.54	0.473	0.661
00260	Glycine, serine and threonine metabolism	9606	0.556	0.962	1	0.556	0.625	0.556	0.391
00260	Glycine, serine and threonine metabolism	10090	0.364	0.815	0.769	0.304	0.5	0.5	0.348
00260	Glycine, serine and threonine metabolism	10116	0.5	0.852	0.84	0.4	0.435	0.462	0.348
00260	Glycine, serine and threonine metabolism	9823	0.381	0.815	0.926	0.444	0.632	0.44	0.526
05020	Prion diseases	9606	0.625	0.708	0.833	0.833	0.682	0.583	0.826
05020	Prion diseases	10090	0.81	0.6	0.625	0.68	0.625	0.6	0.727
05020	Prion diseases	10116	0.762	0.571	0.727	0.714	0.7	0.591	0.714
05020	Prion diseases	9823	0.778	0.75	0.95	0.857	0.737	0.591	0.85
00100	Steroid biosynthesis	9606	0.625	0.765	0.875	0.733	0.563	0.75	0.467
00100	Steroid biosynthesis	10090	0.357	0.824	1	0.857	0.8	0.867	0.667
00100	Steroid biosynthesis	10116	0.267	0.625	0.923	0.538	0.267	0.471	0.438
00100	Steroid biosynthesis	9823	0.583	0.733	1	0.733	0.143	0.75	0.538
04964	Proximal tubule bicarbonate reclamation	9606	0.529	0.882	0.471	0.529	0.529	0.647	0.375
04964	Proximal tubule bicarbonate reclamation	10090	0.857	0.882	0.909	0.647	0.588	0.765	0.6
04964	Proximal tubule bicarbonate reclamation	10116	0.688	0.706	0.692	0.733	0.75	0.647	0.5
04964	Proximal tubule bicarbonate reclamation	9823	0.714	0.833	0.846	0.769	0.733	0.813	0.667
04370	VEGF signaling pathway	9606	0.586	0.759	0.593	0.69	0.621	0.655	0.714
04370	VEGF signaling pathway	10090	0.654	0.643	0.577	0.69	0.714	0.679	0.759
04370	VEGF signaling pathway	10116	0.679	0.714	0.615	0.621	0.692	0.741	0.655
04370	VEGF signaling pathway	9823	0.583	0.583	0.48	0.72	0.52	0.519	0.731
04930	Type II diabetes mellitus	9606	0.5	0.645	0.548	0.613	0.533	0.548	0.481
04930	Type II diabetes mellitus	10090	0.607	0.5	0.517	0.548	0.586	0.656	0.533
04930	Type II diabetes mellitus	10116	0.536	0.571	0.5	0.667	0.556	0.419	0.571
04930	Type II diabetes mellitus	9823	0.519	0.464	0.464	0.5	0.5	0.5	0.5
00511	Other glycan degradation	9606	0.429	0.714	0.643	0.714	0.429	0.643	0.769
00511	Other glycan degradation	10090	0.692	0.786	0.643	0.643	0.357	0.643	0.615
00511	Other glycan degradation	10116	0.667	0.75	0.667	0.583	0.75	0.667	0.818
00511	Other glycan degradation	9823	0.667	0.727	0.727	0.727	0.5	0.5	0.75
04664	Fc epsilon RI signaling pathway	9606	0.5	0.722	0.5	0.667	0.6	0.553	0.714
04664	Fc epsilon RI signaling pathway	10090	0.588	0.538	0.576	0.553	0.579	0.744	0.75
04664	Fc epsilon RI signaling pathway	10116	0.526	0.622	0.515	0.632	0.568	0.59	0.763
04664	Fc epsilon RI signaling pathway	9823	0.515	0.559	0.5	0.722	0.545	0.618	0.778
04666	Fc gamma R-mediated phagocytosis	9606	0.583	0.729	0.543	0.771	0.532	0.729	0.723
04666	Fc gamma R-mediated phagocytosis	10090	0.574	0.646	0.553	0.714	0.604	0.776	0.714
04666	Fc gamma R-mediated phagocytosis	10116	0.574	0.638	0.523	0.667	0.511	0.574	0.729
04666	Fc gamma R-mediated phagocytosis	9823	0.465	0.605	0.5	0.733	0.465	0.553	0.739
04070	Phosphatidylinositol signaling system	9606	0.532	0.673	0.438	0.723	0.596	0.708	0.667
04070	Phosphatidylinositol signaling system	10090	0.522	0.563	0.426	0.647	0.551	0.76	0.66
04070	Phosphatidylinositol signaling system	10116	0.532	0.617	0.444	0.778	0.563	0.766	0.66
04070	Phosphatidylinositol signaling system	9823	0.413	0.354	0.347	0.521	0.417	0.612	0.489
04660	T cell receptor signaling pathway	9606	0.449	0.563	0.465	0.587	0.507	0.556	0.826
04660	T cell receptor signaling pathway	10090	0.507	0.486	0.484	0.527	0.535	0.608	0.859
04660	T cell receptor signaling pathway	10116	0.448	0.516	0.492	0.672	0.453	0.471	0.806
04660	T cell receptor signaling pathway	9823	0.542	0.516	0.5	0.667	0.548	0.53	0.775
04662	B cell receptor signaling pathway	9606	0.512	0.732	0.548	0.581	0.548	0.558	0.93
04662	B cell receptor signaling pathway	10090	0.488	0.581	0.595	0.705	0.659	0.738	0.955
04662	B cell receptor signaling pathway	10116	0.476	0.634	0.548	0.69	0.55	0.45	0.881
04662	B cell receptor signaling pathway	9823	0.538	0.512	0.571	0.682	0.575	0.5	0.909
00071	Fatty acid degradation	9606	0.871	0.844	0.875	0.781	0.774	0.774	0.767
00071	Fatty acid degradation	10090	0.857	0.844	0.871	0.813	0.844	0.781	0.724
00071	Fatty acid degradation	10116	0.828	0.931	0.862	0.793	0.793	0.833	0.724
00071	Fatty acid degradation	9823	0.778	0.889	0.933	0.815	0.846	0.8	0.704
00072	Synthesis and degradation of ketone bodies	9606	1	1	0.875	0.75	0.875	0.75	0.625
00072	Synthesis and degradation of ketone bodies	10090	0.714	1	0.875	0.625	0.625	0.75	0.714
00072	Synthesis and degradation of ketone bodies	10116	0.75	1	0.75	0.625	0.5	0.75	0.625
00072	Synthesis and degradation of ketone bodies	9823	0.714	0.857	0.875	0.714	0.571	0.714	0.571
00620	Pyruvate metabolism	9606	0.857	0.857	0.964	0.821	0.821	0.786	0.704
00620	Pyruvate metabolism	10090	0.923	0.964	0.893	0.815	0.926	0.786	0.667
00620	Pyruvate metabolism	10116	0.885	0.963	0.815	0.885	0.846	0.852	0.778
00620	Pyruvate metabolism	9823	0.92	0.769	0.852	0.846	0.923	0.923	0.808
04260	Cardiac muscle contraction	9606	0.782	0.704	0.519	0.636	0.815	0.69	0.596
04260	Cardiac muscle contraction	10090	0.857	0.642	0.643	0.704	0.804	0.754	0.62
04260	Cardiac muscle contraction	10116	0.86	0.673	0.556	0.75	0.84	0.745	0.549
04260	Cardiac muscle contraction	9823	0.8	0.638	0.682	0.66	0.782	0.804	0.609
05110	Vibrio cholerae infection	9606	0.724	0.8	0.793	0.733	0.69	0.724	0.8
05110	Vibrio cholerae infection	10090	0.793	0.733	0.667	0.767	0.828	0.8	0.759
05110	Vibrio cholerae infection	10116	0.792	0.815	0.696	0.792	0.833	0.808	0.76
05110	Vibrio cholerae infection	9823	0.63	0.75	0.769	0.793	0.667	0.75	0.655
05221	Acute myeloid leukemia	9606	0.658	0.737	0.632	0.684	0.684	0.744	0.816
05221	Acute myeloid leukemia	10090	0.632	0.667	0.684	0.8	0.718	0.7	0.872
05221	Acute myeloid leukemia	10116	0.649	0.676	0.676	0.789	0.676	0.605	0.757
05221	Acute myeloid leukemia	9823	0.676	0.605	0.667	0.775	0.684	0.692	0.846
00270	Cysteine and methionine metabolism	9606	0.654	0.815	0.885	0.741	0.692	0.615	0.615
00270	Cysteine and methionine metabolism	10090	0.577	0.667	0.704	0.615	0.704	0.63	0.577
00270	Cysteine and methionine metabolism	10116	0.625	0.769	0.741	0.6	0.654	0.63	0.692
00270	Cysteine and methionine metabolism	9823	0.708	0.692	0.741	0.625	0.68	0.692	0.75
05216	Thyroid cancer	9606	0.619	0.682	0.7	0.682	0.619	0.727	0.818
05216	Thyroid cancer	10090	0.667	0.762	0.65	0.762	0.591	0.591	0.85
05216	Thyroid cancer	10116	0.579	0.667	0.7	0.619	0.632	0.571	0.762
05216	Thyroid cancer	9823	0.778	0.7	0.667	0.905	0.7	0.619	0.81
00830	Retinol metabolism	9606	0.6	0.522	0.783	0.5	0.429	0.217	0.412
00830	Retinol metabolism	10090	0.368	0.542	0.8	0.583	0.333	0.292	0.167
00830	Retinol metabolism	10116	0.5	0.611	0.889	0.389	0.438	0.353	0.353
00830	Retinol metabolism	9823	0.5	0.688	0.85	0.5	0.333	0.348	0.417
04614	Renin-angiotensin system	9606	0.385	0.769	0.615	0.615	0.333	0.231	0.4
04614	Renin-angiotensin system	10090	0.273	0.692	0.6	0.385	0.231	0.231	0.25
04614	Renin-angiotensin system	10116	0.111	0.667	0.5	0.875	0.556	0.2	0.111
04614	Renin-angiotensin system	9823	0.556	0.636	0.444	0.6	0.8	0.25	0.444
04920	Adipocytokine signaling pathway	9606	0.714	0.735	0.66	0.7	0.673	0.66	0.761
04920	Adipocytokine signaling pathway	10090	0.714	0.706	0.688	0.706	0.765	0.745	0.7
04920	Adipocytokine signaling pathway	10116	0.66	0.646	0.711	0.674	0.723	0.58	0.66
04920	Adipocytokine signaling pathway	9823	0.814	0.651	0.689	0.783	0.814	0.708	0.696
03450	Non-homologous end-joining	9606	0.583	0.833	0.615	0.615	0.615	0.667	0.833
03450	Non-homologous end-joining	10090	0.308	0.154	0.25	0.231	0.308	0.077	0.154
03450	Non-homologous end-joining	10116	0.167	0.167	0.333	0.462	0.417	0.5	0.462
03450	Non-homologous end-joining	9823	0.3	0.417	0.417	0.333	0.364	0.333	0.333
05219	Bladder cancer	9606	0.6	0.65	0.8	0.81	0.7	0.762	0.762
05219	Bladder cancer	10090	0.619	0.81	0.579	0.762	0.571	0.65	0.714
05219	Bladder cancer	10116	0.667	0.6	0.579	0.7	0.579	0.55	0.65
05219	Bladder cancer	9823	0.526	0.65	0.684	0.762	0.722	0.5	0.7
00360	Phenylalanine metabolism	9606	0.75	0.867	0.929	0.786	0.714	0.538	0.462
00360	Phenylalanine metabolism	10090	0.538	0.667	0.733	0.533	0.643	0.533	0.462
00360	Phenylalanine metabolism	10116	0.615	0.786	0.786	0.417	0.385	0.533	0.5
00360	Phenylalanine metabolism	9823	0.75	0.786	0.867	0.818	0.727	0.5	0.636
04672	Intestinal immune network for IgA production	9606	0.348	0.333	0.364	0.556	0.348	0.296	0.615
04672	Intestinal immune network for IgA production	10090	0.474	0.357	0.313	0.444	0.25	0.111	0.696
04672	Intestinal immune network for IgA production	10116	0.4	0.318	0.313	0.364	0.368	0.083	0.556
04672	Intestinal immune network for IgA production	9823	0.692	0.556	0.5	0.652	0.35	0.381	0.64
04670	Leukocyte transendothelial migration	9606	0.633	0.73	0.607	0.767	0.621	0.672	0.774
04670	Leukocyte transendothelial migration	10090	0.627	0.619	0.547	0.683	0.492	0.613	0.696
04670	Leukocyte transendothelial migration	10116	0.577	0.645	0.537	0.667	0.577	0.582	0.75
04670	Leukocyte transendothelial migration	9823	0.528	0.61	0.607	0.737	0.474	0.516	0.696
05310	Asthma	9606	0.333	0.429	0.385	0.688	0.417	0.235	0.714
05310	Asthma	10090	0.444	0.313	0.375	0.4	0.214	0.25	0.727
05310	Asthma	10116	0.333	0.333	0.375	0.364	0.333	0.063	0.4
05310	Asthma	9823	0.556	0.364	0.538	0.769	0.455	0.5	0.769
00630	Glyoxylate and dicarboxylate metabolism	9606	0.8	0.952	0.952	0.667	0.789	0.619	0.722
00630	Glyoxylate and dicarboxylate metabolism	10090	0.789	0.905	1	0.714	0.762	0.714	0.778
00630	Glyoxylate and dicarboxylate metabolism	10116	0.789	0.905	1	0.684	0.75	0.7	0.65
00630	Glyoxylate and dicarboxylate metabolism	9823	0.778	0.857	0.905	0.5	0.824	0.684	0.556
05414	Dilated cardiomyopathy	9606	0.714	0.49	0.444	0.627	0.729	0.5	0.419
05414	Dilated cardiomyopathy	10090	0.652	0.271	0.257	0.571	0.674	0.592	0.357
05414	Dilated cardiomyopathy	10116	0.698	0.359	0.229	0.578	0.619	0.511	0.333
05414	Dilated cardiomyopathy	9823	0.725	0.472	0.417	0.614	0.667	0.54	0.429
00564	Glycerophospholipid metabolism	9606	0.482	0.696	0.604	0.737	0.6	0.643	0.538
00564	Glycerophospholipid metabolism	10090	0.537	0.661	0.704	0.702	0.625	0.672	0.607
00564	Glycerophospholipid metabolism	10116	0.625	0.708	0.66	0.667	0.596	0.6	0.588
00564	Glycerophospholipid metabolism	9823	0.52	0.531	0.596	0.549	0.49	0.593	0.529
00565	Ether lipid metabolism	9606	0.35	0.684	0.438	0.6	0.316	0.45	0.563
00565	Ether lipid metabolism	10090	0.278	0.5	0.444	0.571	0.35	0.429	0.474
00565	Ether lipid metabolism	10116	0.313	0.563	0.353	0.45	0.267	0.294	0.421
00565	Ether lipid metabolism	9823	0.353	0.438	0.529	0.647	0.188	0.278	0.588
00562	Inositol phosphate metabolism	9606	0.622	0.625	0.474	0.684	0.632	0.692	0.629
00562	Inositol phosphate metabolism	10090	0.514	0.538	0.421	0.585	0.55	0.683	0.595
00562	Inositol phosphate metabolism	10116	0.541	0.579	0.405	0.75	0.487	0.711	0.658
00562	Inositol phosphate metabolism	9823	0.432	0.41	0.4	0.526	0.405	0.605	0.5
00563	Glycosylphosphatidylinositol(GPI)-anchor biosynthesis	9606	0.353	0.529	0.438	0.412	0.412	0.529	0.313
00563	Glycosylphosphatidylinositol(GPI)-anchor biosynthesis	10090	0.412	0.471	0.5	0.412	0.412	0.529	0.412
00563	Glycosylphosphatidylinositol(GPI)-anchor biosynthesis	10116	0.467	0.6	0.533	0.467	0.467	0.6	0.533
00563	Glycosylphosphatidylinositol(GPI)-anchor biosynthesis	9823	0.615	0.667	0.8	0.412	0.438	0.529	0.5
00561	Glycerolipid metabolism	9606	0.588	0.727	0.727	0.688	0.676	0.676	0.438
00561	Glycerolipid metabolism	10090	0.581	0.727	0.688	0.688	0.667	0.636	0.545
00561	Glycerolipid metabolism	10116	0.581	0.75	0.839	0.667	0.452	0.576	0.515
00561	Glycerolipid metabolism	9823	0.517	0.548	0.667	0.438	0.581	0.606	0.452
04270	Vascular smooth muscle contraction	9606	0.545	0.537	0.508	0.652	0.569	0.585	0.483
04270	Vascular smooth muscle contraction	10090	0.55	0.431	0.35	0.529	0.47	0.567	0.492
04270	Vascular smooth muscle contraction	10116	0.579	0.426	0.471	0.55	0.564	0.586	0.448
04270	Vascular smooth muscle contraction	9823	0.62	0.51	0.434	0.638	0.517	0.508	0.564
00240	Pyrimidine metabolism	9606	0.465	0.6	0.643	0.556	0.5	0.704	0.529
00240	Pyrimidine metabolism	10090	0.552	0.592	0.561	0.465	0.597	0.458	0.606
00240	Pyrimidine metabolism	10116	0.615	0.485	0.5	0.523	0.606	0.463	0.682
00240	Pyrimidine metabolism	9823	0.492	0.5	0.456	0.377	0.448	0.408	0.552
04974	Protein digestion and absorption	9606	0.444	0.596	0.391	0.429	0.5	0.435	0.395
04974	Protein digestion and absorption	10090	0.424	0.711	0.471	0.37	0.419	0.319	0.455
04974	Protein digestion and absorption	10116	0.324	0.619	0.472	0.432	0.35	0.357	0.488
04974	Protein digestion and absorption	9823	0.412	0.657	0.441	0.424	0.472	0.45	0.4
00480	Glutathione metabolism	9606	0.692	0.885	0.962	0.808	0.692	0.615	0.72
00480	Glutathione metabolism	10090	0.792	0.88	0.72	0.808	0.76	0.68	0.56
00480	Glutathione metabolism	10116	0.652	0.792	0.727	0.773	0.652	0.783	0.64
00480	Glutathione metabolism	9823	0.524	0.773	0.783	0.625	0.583	0.538	0.625

## Sheet: Suppl.Table4
Suppl. Table 4: Average percentage of pathway genes expressed in each tissue and organism. Percentages are based on the experimental data from the TISSUES database and are calculated from the data in Suppl. Table 3.
org/tissue	kidney	liver	lung	spleen	nervous system	heart	muscle	all
human	0.671808	0.642005	0.644291	0.600734	0.617419	0.586596	0.583872	0.620961
mouse	0.616291	0.609187	0.614419	0.596315	0.599128	0.564606	0.589665	0.598516
rat	0.601094	0.607704	0.601975	0.583744	0.537995	0.552167	0.552059	0.576677
pig	0.608433	0.63167	0.620128	0.606941	0.558409	0.576764	0.548094	0.59292
all	0.624406	0.622642	0.620203	0.596933	0.578238	0.570033	0.568422	0.597268

## Sheet: Suppl.Table5
Suppl. Table 5: Pathway size and transferability from human to mouse, rat, and pig. Pathway size is the number (#) of orthologous genes for each pathway and pathway transferability is the proportion of transferred (orthologous) genes.
Pathway ID	Pathway name	Pathway category	Pathway subcategory	# human genes	# mouse genes	# rat genes	# pig genes	transfer all	transfer mouse	transfer rat	transfer pig
hsa00533	Glycosaminoglycan biosynthesis - keratan sulfate	1 Metabolism	17 Glycan biosynthesis and metabolism	12	12	12	12	1	1	1	1
hsa01210	2-Oxocarboxylic acid metabolism	1 Metabolism	10 Global and overview maps	15	15	15	15	1	1	1	1
hsa03450	Non-homologous end-joining	2 Genetic Information Processing	24 Replication and repair	13	13	13	13	1	1	1	1
hsa00360	Phenylalanine metabolism	1 Metabolism	15 Amino acid metabolism	16	16	15	16	0.9375	1	0.9375	1
hsa00511	Other glycan degradation	1 Metabolism	17 Glycan biosynthesis and metabolism	15	15	15	14	0.933333	1	1	0.933333
hsa00020	Citrate cycle (TCA cycle)	1 Metabolism	11 Carbohydrate metabolism	28	28	27	27	0.928571	1	0.964286	0.964286
hsa03410	Base excision repair	2 Genetic Information Processing	24 Replication and repair	32	32	31	30	0.90625	1	0.96875	0.9375
hsa00650	Butanoate metabolism	1 Metabolism	11 Carbohydrate metabolism	21	21	20	19	0.904762	1	0.952381	0.904762
hsa00130	Ubiquinone and other terpenoid-quinone biosynthesis	1 Metabolism	18 Metabolism of cofactors and vitamins	10	10	9	9	0.9	1	0.9	0.9
hsa00534	Glycosaminoglycan biosynthesis - heparan sulfate / heparin	1 Metabolism	17 Glycan biosynthesis and metabolism	20	20	20	18	0.9	1	1	0.9
hsa04122	Sulfur relay system	2 Genetic Information Processing	23 Folding, sorting and degradation	10	10	10	9	0.9	1	1	0.9
hsa00071	Fatty acid degradation	1 Metabolism	13 Lipid metabolism	36	36	34	34	0.888889	1	0.944444	0.944444
hsa00072	Synthesis and degradation of ketone bodies	1 Metabolism	13 Lipid metabolism	9	9	8	8	0.888889	1	0.888889	0.888889
hsa05217	Basal cell carcinoma	6 Human Diseases	62 Cancers: Specific types	44	44	42	41	0.886364	1	0.954545	0.931818
hsa01212	Fatty acid metabolism	1 Metabolism	10 Global and overview maps	42	42	39	39	0.880952	1	0.928571	0.928571
hsa03440	Homologous recombination	2 Genetic Information Processing	24 Replication and repair	25	25	23	24	0.88	1	0.92	0.96
hsa00310	Lysine degradation	1 Metabolism	15 Amino acid metabolism	47	47	43	45	0.87234	1	0.914894	0.957447
hsa00350	Tyrosine metabolism	1 Metabolism	15 Amino acid metabolism	31	31	29	29	0.870968	1	0.935484	0.935484
hsa04966	Collecting duct acid secretion	5 Organismal Systems	55 Excretory system	23	23	22	21	0.869565	1	0.956522	0.913043
hsa03430	Mismatch repair	2 Genetic Information Processing	24 Replication and repair	22	22	19	22	0.863636	1	0.863636	1
hsa04672	Intestinal immune network for IgA production	5 Organismal Systems	51 Immune system	36	36	34	33	0.861111	1	0.944444	0.916667
hsa00670	One carbon pool by folate	1 Metabolism	18 Metabolism of cofactors and vitamins	14	14	13	13	0.857143	1	0.928571	0.928571
hsa00900	Terpenoid backbone biosynthesis	1 Metabolism	19 Metabolism of terpenoids and polyketides	21	21	21	18	0.857143	1	1	0.857143
hsa00280	Valine, leucine and isoleucine degradation	1 Metabolism	15 Amino acid metabolism	41	41	36	39	0.853659	1	0.878049	0.95122
hsa00062	Fatty acid elongation	1 Metabolism	13 Lipid metabolism	19	19	17	17	0.842105	1	0.894737	0.894737
hsa00532	Glycosaminoglycan biosynthesis - chondroitin sulfate / dermatan sulfate	1 Metabolism	17 Glycan biosynthesis and metabolism	19	19	16	18	0.842105	1	0.842105	0.947368
hsa04920	Adipocytokine signaling pathway	5 Organismal Systems	52 Endocrine system	61	61	55	54	0.836066	1	0.901639	0.885246
hsa00750	Vitamin B6 metabolism	1 Metabolism	18 Metabolism of cofactors and vitamins	6	6	6	5	0.833333	1	1	0.833333
hsa03020	RNA polymerase	2 Genetic Information Processing	21 Transcription	29	29	24	29	0.827586	1	0.827586	1
hsa01040	Biosynthesis of unsaturated fatty acids	1 Metabolism	13 Lipid metabolism	17	17	15	15	0.823529	1	0.882353	0.882353
hsa05213	Endometrial cancer	6 Human Diseases	62 Cancers: Specific types	45	45	39	41	0.822222	1	0.866667	0.911111
hsa00520	Amino sugar and nucleotide sugar metabolism	1 Metabolism	11 Carbohydrate metabolism	39	39	35	36	0.820513	1	0.897436	0.923077
hsa05215	Prostate cancer	6 Human Diseases	62 Cancers: Specific types	81	81	72	74	0.814815	1	0.888889	0.91358
hsa04614	Renin-angiotensin system	5 Organismal Systems	52 Endocrine system	16	16	15	14	0.8125	1	0.9375	0.875
hsa00450	Selenocompound metabolism	1 Metabolism	16 Metabolism of other amino acids	15	15	13	14	0.8	1	0.866667	0.933333
hsa03030	DNA replication	2 Genetic Information Processing	24 Replication and repair	34	34	30	31	0.794118	1	0.882353	0.911765
hsa00514	Other types of O-glycan biosynthesis	1 Metabolism	17 Glycan biosynthesis and metabolism	29	29	26	26	0.793103	1	0.896552	0.896552
hsa00920	Sulfur metabolism	1 Metabolism	12 Energy metabolism	9	9	7	9	0.777778	1	0.777778	1
hsa00380	Tryptophan metabolism	1 Metabolism	15 Amino acid metabolism	35	35	32	30	0.771429	1	0.914286	0.857143
hsa04730	Long-term depression	5 Organismal Systems	56 Nervous system	48	48	43	40	0.770833	1	0.895833	0.833333
hsa00410	beta-Alanine metabolism	1 Metabolism	16 Metabolism of other amino acids	26	26	22	23	0.769231	1	0.846154	0.884615
hsa05014	Amyotrophic lateral sclerosis (ALS)	6 Human Diseases	64 Neurodegenerative diseases	42	42	36	35	0.761905	1	0.857143	0.833333
hsa04350	TGF-beta signaling pathway	3 Environmental Information Processing	32 Signal transduction	67	67	59	57	0.761194	1	0.880597	0.850746
hsa00603	Glycosphingolipid biosynthesis - globo and isoglobo series	1 Metabolism	17 Glycan biosynthesis and metabolism	12	12	10	10	0.75	1	0.833333	0.833333
hsa04973	Carbohydrate digestion and absorption	5 Organismal Systems	54 Digestive system	35	35	29	31	0.742857	1	0.828571	0.885714
hsa00740	Riboflavin metabolism	1 Metabolism	18 Metabolism of cofactors and vitamins	11	11	9	10	0.727273	1	0.818182	0.909091
hsa00052	Galactose metabolism	1 Metabolism	11 Carbohydrate metabolism	25	25	20	22	0.72	1	0.8	0.88
hsa00604	Glycosphingolipid biosynthesis - ganglio series	1 Metabolism	17 Glycan biosynthesis and metabolism	14	14	12	11	0.714286	1	0.857143	0.785714
hsa00051	Fructose and mannose metabolism	1 Metabolism	11 Carbohydrate metabolism	24	24	20	19	0.708333	1	0.833333	0.791667
hsa00563	Glycosylphosphatidylinositol(GPI)-anchor biosynthesis	1 Metabolism	17 Glycan biosynthesis and metabolism	24	24	21	20	0.708333	1	0.875	0.833333
hsa00430	Taurine and hypotaurine metabolism	1 Metabolism	16 Metabolism of other amino acids	10	10	7	10	0.7	1	0.7	1
hsa03050	Proteasome	2 Genetic Information Processing	23 Folding, sorting and degradation	40	40	31	37	0.7	1	0.775	0.925
hsa00120	Primary bile acid biosynthesis	1 Metabolism	13 Lipid metabolism	16	16	13	14	0.6875	1	0.8125	0.875
hsa00531	Glycosaminoglycan degradation	1 Metabolism	17 Glycan biosynthesis and metabolism	18	18	16	14	0.666667	1	0.888889	0.777778
hsa04370	VEGF signaling pathway	3 Environmental Information Processing	32 Signal transduction	50	50	42	37	0.6	1	0.84	0.74
hsa00230	Purine metabolism	1 Metabolism	14 Nucleotide metabolism	151	150	132	138	0.801325	0.993377	0.874172	0.913907
hsa04110	Cell cycle	4 Cellular Processes	42 Cell growth and death	113	112	97	104	0.79646	0.99115	0.858407	0.920354
hsa04660	T cell receptor signaling pathway	5 Organismal Systems	51 Immune system	93	92	83	84	0.817204	0.989247	0.892473	0.903226
hsa05142	Chagas disease (American trypanosomiasis)	6 Human Diseases	610 Infectious diseases: Parasitic	87	86	79	80	0.83908	0.988506	0.908046	0.91954
hsa03008	Ribosome biogenesis in eukaryotes	2 Genetic Information Processing	22 Translation	71	70	60	66	0.816901	0.985915	0.84507	0.929577
hsa03013	RNA transport	2 Genetic Information Processing	22 Translation	142	140	120	124	0.746479	0.985915	0.84507	0.873239
hsa04260	Cardiac muscle contraction	5 Organismal Systems	53 Circulatory system	69	68	62	64	0.84058	0.985507	0.898551	0.927536
hsa05218	Melanoma	6 Human Diseases	62 Cancers: Specific types	63	62	54	54	0.761905	0.984127	0.857143	0.857143
hsa05220	Chronic myeloid leukemia	6 Human Diseases	62 Cancers: Specific types	62	61	55	54	0.774194	0.983871	0.887097	0.870968
hsa04664	Fc epsilon RI signaling pathway	5 Organismal Systems	51 Immune system	56	55	49	48	0.75	0.982143	0.875	0.857143
hsa05212	Pancreatic cancer	6 Human Diseases	62 Cancers: Specific types	55	54	45	46	0.709091	0.981818	0.818182	0.836364
hsa05210	Colorectal cancer	6 Human Diseases	62 Cancers: Specific types	52	51	44	46	0.769231	0.980769	0.846154	0.884615
hsa05221	Acute myeloid leukemia	6 Human Diseases	62 Cancers: Specific types	49	48	44	46	0.816327	0.979592	0.897959	0.938776
hsa00240	Pyrimidine metabolism	1 Metabolism	14 Nucleotide metabolism	95	93	80	86	0.757895	0.978947	0.842105	0.905263
hsa04726	Serotonergic synapse	5 Organismal Systems	56 Nervous system	90	88	78	74	0.755556	0.977778	0.866667	0.822222
hsa00190	Oxidative phosphorylation	1 Metabolism	12 Energy metabolism	125	122	112	116	0.856	0.976	0.896	0.928
hsa04723	Retrograde endocannabinoid signaling	5 Organismal Systems	56 Nervous system	83	81	68	62	0.662651	0.975904	0.819277	0.746988
hsa04915	Estrogen signaling pathway	5 Organismal Systems	52 Endocrine system	82	80	70	74	0.768293	0.97561	0.853659	0.902439
hsa04961	Endocrine and other factor-regulated calcium reabsorption	5 Organismal Systems	55 Excretory system	41	40	34	37	0.756098	0.97561	0.829268	0.902439
hsa04962	Vasopressin-regulated water reabsorption	5 Organismal Systems	55 Excretory system	40	39	30	35	0.7	0.975	0.75	0.875
hsa04727	GABAergic synapse	5 Organismal Systems	56 Nervous system	77	75	66	62	0.727273	0.974026	0.857143	0.805195
hsa04960	Aldosterone-regulated sodium reabsorption	5 Organismal Systems	55 Excretory system	38	37	36	33	0.789474	0.973684	0.947368	0.868421
hsa04972	Pancreatic secretion	5 Organismal Systems	54 Digestive system	76	74	68	64	0.75	0.973684	0.894737	0.842105
hsa04911	Insulin secretion	5 Organismal Systems	52 Endocrine system	75	73	68	66	0.8	0.973333	0.906667	0.88
hsa04540	Gap junction	4 Cellular Processes	43 Cellular community - eukaryotes	70	68	58	60	0.728571	0.971429	0.828571	0.857143
hsa00260	Glycine, serine and threonine metabolism	1 Metabolism	15 Amino acid metabolism	34	33	30	29	0.794118	0.970588	0.882353	0.852941
hsa05020	Prion diseases	6 Human Diseases	64 Neurodegenerative diseases	34	33	28	29	0.735294	0.970588	0.823529	0.852941
hsa04918	Thyroid hormone synthesis	5 Organismal Systems	52 Endocrine system	63	61	55	58	0.825397	0.968254	0.873016	0.920635
hsa04724	Glutamatergic synapse	5 Organismal Systems	56 Nervous system	93	90	76	71	0.655914	0.967742	0.817204	0.763441
hsa03010	Ribosome	2 Genetic Information Processing	22 Translation	121	117	90	111	0.702479	0.966942	0.743802	0.917355
hsa04130	SNARE interactions in vesicular transport	2 Genetic Information Processing	23 Folding, sorting and degradation	30	29	23	29	0.733333	0.966667	0.766667	0.966667
hsa04725	Cholinergic synapse	5 Organismal Systems	56 Nervous system	90	87	75	71	0.688889	0.966667	0.833333	0.788889
hsa05140	Leishmaniasis	6 Human Diseases	610 Infectious diseases: Parasitic	58	56	53	46	0.741379	0.965517	0.913793	0.793103
hsa04020	Calcium signaling pathway	3 Environmental Information Processing	32 Signal transduction	143	138	129	124	0.79021	0.965035	0.902098	0.867133
hsa00562	Inositol phosphate metabolism	1 Metabolism	11 Carbohydrate metabolism	57	55	48	49	0.719298	0.964912	0.842105	0.859649
hsa04910	Insulin signaling pathway	5 Organismal Systems	52 Endocrine system	112	108	91	99	0.714286	0.964286	0.8125	0.883929
hsa04380	Osteoclast differentiation	5 Organismal Systems	58 Development	108	104	91	90	0.740741	0.962963	0.842593	0.833333
hsa05211	Renal cell carcinoma	6 Human Diseases	62 Cancers: Specific types	54	52	44	46	0.703704	0.962963	0.814815	0.851852
hsa04150	mTOR signaling pathway	3 Environmental Information Processing	32 Signal transduction	53	51	46	47	0.773585	0.962264	0.867925	0.886792
hsa00564	Glycerophospholipid metabolism	1 Metabolism	13 Lipid metabolism	79	76	72	65	0.746835	0.962025	0.911392	0.822785
hsa04916	Melanogenesis	5 Organismal Systems	52 Endocrine system	79	76	69	68	0.746835	0.962025	0.873418	0.860759
hsa00590	Arachidonic acid metabolism	1 Metabolism	13 Lipid metabolism	52	50	46	44	0.75	0.961538	0.884615	0.846154
hsa04623	Cytosolic DNA-sensing pathway	5 Organismal Systems	51 Immune system	51	49	46	48	0.862745	0.960784	0.901961	0.941176
hsa04722	Neurotrophin signaling pathway	5 Organismal Systems	56 Nervous system	102	98	89	88	0.745098	0.960784	0.872549	0.862745
hsa05216	Thyroid cancer	6 Human Diseases	62 Cancers: Specific types	25	24	23	24	0.88	0.96	0.92	0.96
hsa00512	Mucin type O-Glycan biosynthesis	1 Metabolism	17 Glycan biosynthesis and metabolism	25	24	20	25	0.8	0.96	0.8	1
hsa03015	mRNA surveillance pathway	2 Genetic Information Processing	22 Translation	75	72	62	57	0.666667	0.96	0.826667	0.76
hsa04721	Synaptic vesicle cycle	5 Organismal Systems	56 Nervous system	49	47	41	44	0.795918	0.959184	0.836735	0.897959
hsa04141	Protein processing in endoplasmic reticulum	2 Genetic Information Processing	23 Folding, sorting and degradation	147	141	123	130	0.761905	0.959184	0.836735	0.884354
hsa05323	Rheumatoid arthritis	6 Human Diseases	63 Immune diseases	73	70	65	68	0.835616	0.958904	0.890411	0.931507
hsa05410	Hypertrophic cardiomyopathy (HCM)	6 Human Diseases	66 Cardiovascular diseases	73	70	57	59	0.671233	0.958904	0.780822	0.808219
hsa04977	Vitamin digestion and absorption	5 Organismal Systems	54 Digestive system	24	23	23	23	0.958333	0.958333	0.958333	0.958333
hsa00630	Glyoxylate and dicarboxylate metabolism	1 Metabolism	11 Carbohydrate metabolism	24	23	23	23	0.875	0.958333	0.958333	0.958333
hsa05110	Vibrio cholerae infection	6 Human Diseases	68 Infectious diseases: Bacterial	48	46	34	40	0.625	0.958333	0.708333	0.833333
hsa00340	Histidine metabolism	1 Metabolism	15 Amino acid metabolism	23	22	21	21	0.869565	0.956522	0.913043	0.913043
hsa04070	Phosphatidylinositol signaling system	3 Environmental Information Processing	32 Signal transduction	69	66	60	59	0.73913	0.956522	0.869565	0.855072
hsa04913	Ovarian steroidogenesis	5 Organismal Systems	52 Endocrine system	45	43	40	38	0.777778	0.955556	0.888889	0.844444
hsa04310	Wnt signaling pathway	3 Environmental Information Processing	32 Signal transduction	111	106	95	85	0.684685	0.954955	0.855856	0.765766
hsa00510	N-Glycan biosynthesis	1 Metabolism	17 Glycan biosynthesis and metabolism	44	42	37	43	0.818182	0.954545	0.840909	0.977273
hsa04976	Bile secretion	5 Organismal Systems	54 Digestive system	65	62	59	57	0.815385	0.953846	0.907692	0.876923
hsa05100	Bacterial invasion of epithelial cells	6 Human Diseases	68 Infectious diseases: Bacterial	65	62	53	52	0.676923	0.953846	0.815385	0.8
hsa04930	Type II diabetes mellitus	6 Human Diseases	67 Endocrine and metabolic diseases	43	41	39	36	0.767442	0.953488	0.906977	0.837209
hsa04360	Axon guidance	5 Organismal Systems	58 Development	107	102	91	88	0.738318	0.953271	0.850467	0.82243
hsa05310	Asthma	6 Human Diseases	63 Immune diseases	21	20	20	18	0.857143	0.952381	0.952381	0.857143
hsa04610	Complement and coagulation cascades	5 Organismal Systems	51 Immune system	63	60	51	59	0.777778	0.952381	0.809524	0.936508
hsa04971	Gastric acid secretion	5 Organismal Systems	54 Digestive system	63	60	55	55	0.761905	0.952381	0.873016	0.873016
hsa04662	B cell receptor signaling pathway	5 Organismal Systems	51 Immune system	62	59	51	52	0.709677	0.951613	0.822581	0.83871
hsa04270	Vascular smooth muscle contraction	5 Organismal Systems	53 Circulatory system	103	98	88	84	0.68932	0.951456	0.854369	0.815534
hsa04340	Hedgehog signaling pathway	3 Environmental Information Processing	32 Signal transduction	41	39	35	32	0.731707	0.95122	0.853659	0.780488
hsa03022	Basal transcription factors	2 Genetic Information Processing	21 Transcription	41	39	31	36	0.682927	0.95122	0.756098	0.878049
hsa04620	Toll-like receptor signaling pathway	5 Organismal Systems	51 Immune system	81	77	74	73	0.814815	0.950617	0.91358	0.901235
hsa00030	Pentose phosphate pathway	1 Metabolism	11 Carbohydrate metabolism	20	19	16	15	0.65	0.95	0.8	0.75
hsa04728	Dopaminergic synapse	5 Organismal Systems	56 Nervous system	99	94	77	75	0.626263	0.949495	0.777778	0.757576
hsa05414	Dilated cardiomyopathy	6 Human Diseases	66 Cardiovascular diseases	79	75	62	64	0.670886	0.949367	0.78481	0.810127
hsa04713	Circadian entrainment	5 Organismal Systems	510 Environmental adaptation	77	73	62	59	0.662338	0.948052	0.805195	0.766234
hsa00100	Steroid biosynthesis	1 Metabolism	13 Lipid metabolism	19	18	18	19	0.894737	0.947368	0.947368	1
hsa05120	Epithelial cell signaling in Helicobacter pylori infection	6 Human Diseases	68 Infectious diseases: Bacterial	57	54	50	51	0.807018	0.947368	0.877193	0.894737
hsa00601	Glycosphingolipid biosynthesis - lacto and neolacto series	1 Metabolism	17 Glycan biosynthesis and metabolism	19	18	15	16	0.684211	0.947368	0.789474	0.842105
hsa05340	Primary immunodeficiency	6 Human Diseases	63 Immune diseases	36	34	33	32	0.805556	0.944444	0.916667	0.888889
hsa04914	Progesterone-mediated oocyte maturation	5 Organismal Systems	52 Endocrine system	72	68	60	66	0.777778	0.944444	0.833333	0.916667
hsa05214	Glioma	6 Human Diseases	62 Cancers: Specific types	53	50	45	41	0.660377	0.943396	0.849057	0.773585
hsa04912	GnRH signaling pathway	5 Organismal Systems	52 Endocrine system	70	66	62	58	0.742857	0.942857	0.885714	0.828571
hsa00910	Nitrogen metabolism	1 Metabolism	12 Energy metabolism	17	16	16	15	0.882353	0.941176	0.941176	0.882353
hsa04530	Tight junction	4 Cellular Processes	43 Cellular community - eukaryotes	102	96	78	85	0.676471	0.941176	0.764706	0.833333
hsa05219	Bladder cancer	6 Human Diseases	62 Cancers: Specific types	34	32	26	27	0.617647	0.941176	0.764706	0.794118
hsa04630	Jak-STAT signaling pathway	3 Environmental Information Processing	32 Signal transduction	135	127	122	121	0.837037	0.940741	0.903704	0.896296
hsa04670	Leukocyte transendothelial migration	5 Organismal Systems	51 Immune system	101	95	81	84	0.653465	0.940594	0.80198	0.831683
hsa03040	Spliceosome	2 Genetic Information Processing	21 Transcription	116	109	84	100	0.663793	0.939655	0.724138	0.862069
hsa05412	Arrhythmogenic right ventricular cardiomyopathy (ARVC)	6 Human Diseases	66 Cardiovascular diseases	66	62	53	51	0.666667	0.939394	0.80303	0.772727
hsa04115	p53 signaling pathway	4 Cellular Processes	42 Cell growth and death	64	60	55	60	0.8125	0.9375	0.859375	0.9375
hsa05133	Pertussis	6 Human Diseases	68 Infectious diseases: Bacterial	64	60	57	54	0.734375	0.9375	0.890625	0.84375
hsa05223	Non-small cell lung cancer	6 Human Diseases	62 Cancers: Specific types	48	45	39	39	0.6875	0.9375	0.8125	0.8125
hsa00010	Glycolysis / Gluconeogenesis	1 Metabolism	11 Carbohydrate metabolism	48	45	36	41	0.666667	0.9375	0.75	0.854167
hsa04940	Type I diabetes mellitus	6 Human Diseases	67 Endocrine and metabolic diseases	30	28	27	28	0.9	0.933333	0.9	0.933333
hsa05130	Pathogenic Escherichia coli infection	6 Human Diseases	68 Infectious diseases: Bacterial	45	42	32	39	0.644444	0.933333	0.711111	0.866667
hsa04210	Apoptosis	4 Cellular Processes	42 Cell growth and death	74	69	62	63	0.77027	0.932432	0.837838	0.851351
hsa00561	Glycerolipid metabolism	1 Metabolism	13 Lipid metabolism	44	41	41	38	0.772727	0.931818	0.931818	0.863636
hsa00600	Sphingolipid metabolism	1 Metabolism	13 Lipid metabolism	42	39	38	38	0.857143	0.928571	0.904762	0.904762
hsa05416	Viral myocarditis	6 Human Diseases	66 Cardiovascular diseases	42	39	37	37	0.809524	0.928571	0.880952	0.880952
hsa00770	Pantothenate and CoA biosynthesis	1 Metabolism	18 Metabolism of cofactors and vitamins	14	13	11	14	0.785714	0.928571	0.785714	1
hsa04666	Fc gamma R-mediated phagocytosis	5 Organismal Systems	51 Immune system	82	76	64	64	0.609756	0.926829	0.780488	0.780488
hsa00330	Arginine and proline metabolism	1 Metabolism	15 Amino acid metabolism	54	50	46	48	0.796296	0.925926	0.851852	0.888889
hsa04140	Regulation of autophagy	4 Cellular Processes	41 Transport and catabolism	27	25	20	25	0.740741	0.925926	0.740741	0.925926
hsa04114	Oocyte meiosis	4 Cellular Processes	42 Cell growth and death	93	86	76	77	0.709677	0.924731	0.817204	0.827957
hsa04810	Regulation of actin cytoskeleton	4 Cellular Processes	45 Cell motility	183	169	149	142	0.639344	0.923497	0.814208	0.775956
hsa00480	Glutathione metabolism	1 Metabolism	16 Metabolism of other amino acids	39	36	30	32	0.666667	0.923077	0.769231	0.820513
hsa05131	Shigellosis	6 Human Diseases	68 Infectious diseases: Bacterial	52	48	41	41	0.653846	0.923077	0.788462	0.788462
hsa05330	Allograft rejection	6 Human Diseases	63 Immune diseases	25	23	23	23	0.92	0.92	0.92	0.92
hsa04975	Fat digestion and absorption	5 Organismal Systems	54 Digestive system	37	34	34	30	0.702703	0.918919	0.918919	0.810811
hsa04621	NOD-like receptor signaling pathway	5 Organismal Systems	51 Immune system	49	45	45	39	0.77551	0.918367	0.918367	0.795918
hsa00830	Retinol metabolism	1 Metabolism	18 Metabolism of cofactors and vitamins	36	33	33	30	0.777778	0.916667	0.916667	0.833333
hsa00591	Linoleic acid metabolism	1 Metabolism	13 Lipid metabolism	24	22	21	18	0.666667	0.916667	0.875	0.75
hsa00760	Nicotinate and nicotinamide metabolism	1 Metabolism	18 Metabolism of cofactors and vitamins	24	22	21	19	0.666667	0.916667	0.875	0.791667
hsa00250	Alanine, aspartate and glutamate metabolism	1 Metabolism	15 Amino acid metabolism	35	32	32	32	0.828571	0.914286	0.914286	0.914286
hsa00270	Cysteine and methionine metabolism	1 Metabolism	15 Amino acid metabolism	35	32	28	32	0.771429	0.914286	0.8	0.914286
hsa00592	alpha-Linolenic acid metabolism	1 Metabolism	13 Lipid metabolism	23	21	19	17	0.608696	0.913043	0.826087	0.73913
hsa05144	Malaria	6 Human Diseases	610 Infectious diseases: Parasitic	45	41	37	39	0.711111	0.911111	0.822222	0.866667
hsa04622	RIG-I-like receptor signaling pathway	5 Organismal Systems	51 Immune system	56	51	44	48	0.696429	0.910714	0.785714	0.857143
hsa05143	African trypanosomiasis	6 Human Diseases	610 Infectious diseases: Parasitic	33	30	28	27	0.757576	0.909091	0.848485	0.818182
hsa00790	Folate biosynthesis	1 Metabolism	18 Metabolism of cofactors and vitamins	11	10	9	9	0.727273	0.909091	0.818182	0.818182
hsa00140	Steroid hormone biosynthesis	1 Metabolism	13 Lipid metabolism	32	29	28	28	0.78125	0.90625	0.875	0.875
hsa04919	Thyroid hormone signaling pathway	5 Organismal Systems	52 Endocrine system	106	96	79	91	0.660377	0.90566	0.745283	0.858491
hsa04964	Proximal tubule bicarbonate reclamation	5 Organismal Systems	55 Excretory system	21	19	19	19	0.809524	0.904762	0.904762	0.904762
hsa00640	Propanoate metabolism	1 Metabolism	11 Carbohydrate metabolism	30	27	25	27	0.766667	0.9	0.833333	0.9
hsa04720	Long-term potentiation	5 Organismal Systems	56 Nervous system	49	44	37	35	0.530612	0.897959	0.755102	0.714286
hsa05150	Staphylococcus aureus infection	6 Human Diseases	68 Infectious diseases: Bacterial	39	35	33	30	0.641026	0.897436	0.846154	0.769231
hsa00500	Starch and sucrose metabolism	1 Metabolism	11 Carbohydrate metabolism	29	26	22	26	0.724138	0.896552	0.758621	0.896552
hsa04710	Circadian rhythm	5 Organismal Systems	510 Environmental adaptation	28	25	18	21	0.571429	0.892857	0.642857	0.75
hsa00565	Ether lipid metabolism	1 Metabolism	13 Lipid metabolism	37	33	29	28	0.594595	0.891892	0.783784	0.756757
hsa04650	Natural killer cell mediated cytotoxicity	5 Organismal Systems	51 Immune system	92	82	77	73	0.673913	0.891304	0.836957	0.793478
hsa00040	Pentose and glucuronate interconversions	1 Metabolism	11 Carbohydrate metabolism	18	16	16	15	0.833333	0.888889	0.888889	0.833333
hsa00620	Pyruvate metabolism	1 Metabolism	11 Carbohydrate metabolism	36	32	30	32	0.777778	0.888889	0.833333	0.888889
hsa04974	Protein digestion and absorption	5 Organismal Systems	54 Digestive system	77	68	63	55	0.636364	0.883117	0.818182	0.714286
hsa05332	Graft-versus-host disease	6 Human Diseases	63 Immune diseases	25	22	22	21	0.84	0.88	0.88	0.84
hsa04744	Phototransduction	5 Organismal Systems	57 Sensory system	25	22	19	19	0.6	0.88	0.76	0.76
hsa04612	Antigen processing and presentation	5 Organismal Systems	51 Immune system	48	42	42	41	0.791667	0.875	0.875	0.854167
hsa04950	Maturity onset diabetes of the young	6 Human Diseases	67 Endocrine and metabolic diseases	24	21	19	22	0.708333	0.875	0.791667	0.916667
hsa00980	Metabolism of xenobiotics by cytochrome P450	1 Metabolism	111 Xenobiotics biodegradation and metabolism	39	34	30	31	0.666667	0.871795	0.769231	0.794872
hsa05320	Autoimmune thyroid disease	6 Human Diseases	63 Immune diseases	30	26	26	27	0.866667	0.866667	0.866667	0.9
hsa00982	Drug metabolism - cytochrome P450	1 Metabolism	111 Xenobiotics biodegradation and metabolism	36	31	29	29	0.722222	0.861111	0.805556	0.805556
hsa04742	Taste transduction	5 Organismal Systems	57 Sensory system	43	37	34	28	0.627907	0.860465	0.790698	0.651163
hsa04330	Notch signaling pathway	3 Environmental Information Processing	32 Signal transduction	43	37	33	36	0.581395	0.860465	0.767442	0.837209
hsa04970	Salivary secretion	5 Organismal Systems	54 Digestive system	71	61	56	57	0.71831	0.859155	0.788732	0.802817
hsa00860	Porphyrin and chlorophyll metabolism	1 Metabolism	18 Metabolism of cofactors and vitamins	28	24	21	24	0.714286	0.857143	0.75	0.857143
hsa05146	Amoebiasis	6 Human Diseases	610 Infectious diseases: Parasitic	90	77	70	69	0.644444	0.855556	0.777778	0.766667
hsa05222	Small cell lung cancer	6 Human Diseases	62 Cancers: Specific types	76	65	58	53	0.618421	0.855263	0.763158	0.697368
hsa00983	Drug metabolism - other enzymes	1 Metabolism	111 Xenobiotics biodegradation and metabolism	31	26	19	22	0.483871	0.83871	0.612903	0.709677
hsa00460	Cyanoamino acid metabolism	1 Metabolism	16 Metabolism of other amino acids	6	5	4	6	0.5	0.833333	0.666667	1
hsa00053	Ascorbate and aldarate metabolism	1 Metabolism	11 Carbohydrate metabolism	11	9	9	9	0.818182	0.818182	0.818182	0.818182
hsa04320	Dorso-ventral axis formation	5 Organismal Systems	58 Development	23	17	17	19	0.652174	0.73913	0.73913	0.826087
				50.5854	48.1951	42.8537	43.3268	0.760909	0.953179	0.854414	0.867031

## Sheet: Suppl.Table6
Suppl. Table 6: Number of tissues per organism, in which the pathway is expressed. A pathway is considered expressed in a tissue if 85% of the pathway genes with any experimental tissue information are above the 50 percentile tissue confidence cutoff.
Pathway ID	Pathway name	# Tissues Human	# Tissues Mouse	# Tissues Rat	# Tissues Pig
00020	Citrate cycle (TCA cycle)	7	7	7	7
00190	Oxidative phosphorylation	7	7	7	7
03040	Spliceosome	7	7	7	6
03050	Proteasome	7	7	6	7
03010	Ribosome	7	7	5	6
00640	Propanoate metabolism	6	5	5	5
04141	Protein processing in endoplasmic reticulum	5	5	6	5
01210	2-Oxocarboxylic acid metabolism	4	6	4	5
00920	Sulfur metabolism	4	5	5	1
00280	Valine, leucine and isoleucine degradation	4	4	4	4
00072	Synthesis and degradation of ketone bodies	4	2	1	2
00620	Pyruvate metabolism	3	4	4	4
03015	mRNA surveillance pathway	3	3	2	0
00790	Folate biosynthesis	3	2	3	2
00053	Ascorbate and aldarate metabolism	3	2	2	1
05131	Shigellosis	3	2	0	2
00130	Ubiquinone and other terpenoid-quinone biosynthesis	2	2	4	1
00071	Fatty acid degradation	2	2	2	2
00630	Glyoxylate and dicarboxylate metabolism	2	2	2	2
00040	Pentose and glucuronate interconversions	2	2	2	1
00030	Pentose phosphate pathway	2	1	0	0
00480	Glutathione metabolism	2	1	0	0
05100	Bacterial invasion of epithelial cells	2	0	1	1
00260	Glycine, serine and threonine metabolism	2	0	1	1
05220	Chronic myeloid leukemia	2	0	0	1
00360	Phenylalanine metabolism	2	0	0	1
01040	Biosynthesis of unsaturated fatty acids	1	3	3	2
00100	Steroid biosynthesis	1	3	1	1
04964	Proximal tubule bicarbonate reclamation	1	3	0	0
00740	Riboflavin metabolism	1	2	2	4
00982	Drug metabolism - cytochrome P450	1	1	1	2
00983	Drug metabolism - other enzymes	1	1	1	1
04662	B cell receptor signaling pathway	1	1	1	1
00380	Tryptophan metabolism	1	1	1	0
05130	Pathogenic Escherichia coli infection	1	1	0	2
04612	Antigen processing and presentation	1	1	0	2
00980	Metabolism of xenobiotics by cytochrome P450	1	1	0	1
00120	Primary bile acid biosynthesis	1	1	0	1
04710	Circadian rhythm	1	0	1	0
00900	Terpenoid backbone biosynthesis	1	0	1	0
00330	Arginine and proline metabolism	1	0	0	0
03430	Mismatch repair	1	0	0	0
00350	Tyrosine metabolism	1	0	0	0
00531	Glycosaminoglycan degradation	1	0	0	0
00534	Glycosaminoglycan biosynthesis - heparan sulfate / heparin	1	0	0	0
04975	Fat digestion and absorption	1	0	0	0
04962	Vasopressin-regulated water reabsorption	1	0	0	0
04960	Aldosterone-regulated sodium reabsorption	1	0	0	0
04610	Complement and coagulation cascades	1	0	0	0
00270	Cysteine and methionine metabolism	1	0	0	0
04130	SNARE interactions in vesicular transport	0	3	5	0
01212	Fatty acid metabolism	0	3	0	2
00860	Porphyrin and chlorophyll metabolism	0	3	0	0
00062	Fatty acid elongation	0	2	3	1
00450	Selenocompound metabolism	0	1	2	0
00770	Pantothenate and CoA biosynthesis	0	1	1	0
04260	Cardiac muscle contraction	0	1	1	0
00650	Butanoate metabolism	0	1	0	2
05216	Thyroid cancer	0	1	0	1
04150	mTOR signaling pathway	0	1	0	0
00604	Glycosphingolipid biosynthesis - ganglio series	0	1	0	0
00010	Glycolysis / Gluconeogenesis	0	1	0	0
00140	Steroid hormone biosynthesis	0	1	0	0
04724	Glutamatergic synapse	0	1	0	0
04330	Notch signaling pathway	0	1	0	0
04122	Sulfur relay system	0	1	0	0
04720	Long-term potentiation	0	1	0	0
00760	Nicotinate and nicotinamide metabolism	0	1	0	0
04730	Long-term depression	0	1	0	0
04660	T cell receptor signaling pathway	0	1	0	0
05221	Acute myeloid leukemia	0	1	0	0
05120	Epithelial cell signaling in Helicobacter pylori infection	0	0	2	1
05211	Renal cell carcinoma	0	0	1	1
00830	Retinol metabolism	0	0	1	1
00603	Glycosphingolipid biosynthesis - globo and isoglobo series	0	0	1	0
03020	RNA polymerase	0	0	1	0
04966	Collecting duct acid secretion	0	0	1	0
00670	One carbon pool by folate	0	0	1	0
04950	Maturity onset diabetes of the young	0	0	1	0
04614	Renin-angiotensin system	0	0	1	0
00410	beta-Alanine metabolism	0	0	0	3
05020	Prion diseases	0	0	0	3
04320	Dorso-ventral axis formation	0	0	0	2
00520	Amino sugar and nucleotide sugar metabolism	0	0	0	1
05340	Primary immunodeficiency	0	0	0	1
04971	Gastric acid secretion	0	0	0	0
00500	Starch and sucrose metabolism	0	0	0	0
04919	Thyroid hormone signaling pathway	0	0	0	0
04918	Thyroid hormone synthesis	0	0	0	0
04916	Melanogenesis	0	0	0	0
04915	Estrogen signaling pathway	0	0	0	0
04914	Progesterone-mediated oocyte maturation	0	0	0	0
03440	Homologous recombination	0	0	0	0
04912	GnRH signaling pathway	0	0	0	0
04910	Insulin signaling pathway	0	0	0	0
00601	Glycosphingolipid biosynthesis - lacto and neolacto series	0	0	0	0
00600	Sphingolipid metabolism	0	0	0	0
00310	Lysine degradation	0	0	0	0
04360	Axon guidance	0	0	0	0
00250	Alanine, aspartate and glutamate metabolism	0	0	0	0
05014	Amyotrophic lateral sclerosis (ALS)	0	0	0	0
04650	Natural killer cell mediated cytotoxicity	0	0	0	0
04020	Calcium signaling pathway	0	0	0	0
05416	Viral myocarditis	0	0	0	0
05410	Hypertrophic cardiomyopathy (HCM)	0	0	0	0
05412	Arrhythmogenic right ventricular cardiomyopathy (ARVC)	0	0	0	0
04380	Osteoclast differentiation	0	0	0	0
00910	Nitrogen metabolism	0	0	0	0
04140	Regulation of autophagy	0	0	0	0
04310	Wnt signaling pathway	0	0	0	0
05146	Amoebiasis	0	0	0	0
05144	Malaria	0	0	0	0
05143	African trypanosomiasis	0	0	0	0
05142	Chagas disease (American trypanosomiasis)	0	0	0	0
05140	Leishmaniasis	0	0	0	0
04621	NOD-like receptor signaling pathway	0	0	0	0
04620	Toll-like receptor signaling pathway	0	0	0	0
04623	Cytosolic DNA-sensing pathway	0	0	0	0
04622	RIG-I-like receptor signaling pathway	0	0	0	0
04713	Circadian entrainment	0	0	0	0
05320	Autoimmune thyroid disease	0	0	0	0
04540	Gap junction	0	0	0	0
00533	Glycosaminoglycan biosynthesis - keratan sulfate	0	0	0	0
00532	Glycosaminoglycan biosynthesis - chondroitin sulfate / dermatan sulfate	0	0	0	0
05223	Non-small cell lung cancer	0	0	0	0
00430	Taurine and hypotaurine metabolism	0	0	0	0
03030	DNA replication	0	0	0	0
00514	Other types of O-glycan biosynthesis	0	0	0	0
04913	Ovarian steroidogenesis	0	0	0	0
04977	Vitamin digestion and absorption	0	0	0	0
04976	Bile secretion	0	0	0	0
04970	Salivary secretion	0	0	0	0
04973	Carbohydrate digestion and absorption	0	0	0	0
04911	Insulin secretion	0	0	0	0
05150	Staphylococcus aureus infection	0	0	0	0
00230	Purine metabolism	0	0	0	0
05330	Allograft rejection	0	0	0	0
05332	Graft-versus-host disease	0	0	0	0
03410	Base excision repair	0	0	0	0
05133	Pertussis	0	0	0	0
04728	Dopaminergic synapse	0	0	0	0
04725	Cholinergic synapse	0	0	0	0
04726	Serotonergic synapse	0	0	0	0
04727	GABAergic synapse	0	0	0	0
03022	Basal transcription factors	0	0	0	0
04530	Tight junction	0	0	0	0
04961	Endocrine and other factor-regulated calcium reabsorption	0	0	0	0
04630	Jak-STAT signaling pathway	0	0	0	0
04115	p53 signaling pathway	0	0	0	0
04114	Oocyte meiosis	0	0	0	0
04110	Cell cycle	0	0	0	0
04350	TGF-beta signaling pathway	0	0	0	0
04810	Regulation of actin cytoskeleton	0	0	0	0
03013	RNA transport	0	0	0	0
05323	Rheumatoid arthritis	0	0	0	0
00512	Mucin type O-Glycan biosynthesis	0	0	0	0
00510	N-Glycan biosynthesis	0	0	0	0
00592	alpha-Linolenic acid metabolism	0	0	0	0
00591	Linoleic acid metabolism	0	0	0	0
00590	Arachidonic acid metabolism	0	0	0	0
04721	Synaptic vesicle cycle	0	0	0	0
04722	Neurotrophin signaling pathway	0	0	0	0
05222	Small cell lung cancer	0	0	0	0
00052	Galactose metabolism	0	0	0	0
04723	Retrograde endocannabinoid signaling	0	0	0	0
05217	Basal cell carcinoma	0	0	0	0
05215	Prostate cancer	0	0	0	0
05214	Glioma	0	0	0	0
05213	Endometrial cancer	0	0	0	0
05212	Pancreatic cancer	0	0	0	0
05210	Colorectal cancer	0	0	0	0
03008	Ribosome biogenesis in eukaryotes	0	0	0	0
04340	Hedgehog signaling pathway	0	0	0	0
05218	Melanoma	0	0	0	0
00340	Histidine metabolism	0	0	0	0
04940	Type I diabetes mellitus	0	0	0	0
04742	Taste transduction	0	0	0	0
04744	Phototransduction	0	0	0	0
00051	Fructose and mannose metabolism	0	0	0	0
04972	Pancreatic secretion	0	0	0	0
04210	Apoptosis	0	0	0	0
04370	VEGF signaling pathway	0	0	0	0
04930	Type II diabetes mellitus	0	0	0	0
00511	Other glycan degradation	0	0	0	0
04664	Fc epsilon RI signaling pathway	0	0	0	0
04666	Fc gamma R-mediated phagocytosis	0	0	0	0
04070	Phosphatidylinositol signaling system	0	0	0	0
05110	Vibrio cholerae infection	0	0	0	0
04920	Adipocytokine signaling pathway	0	0	0	0
03450	Non-homologous end-joining	0	0	0	0
05219	Bladder cancer	0	0	0	0
04672	Intestinal immune network for IgA production	0	0	0	0
04670	Leukocyte transendothelial migration	0	0	0	0
05310	Asthma	0	0	0	0
05414	Dilated cardiomyopathy	0	0	0	0
00564	Glycerophospholipid metabolism	0	0	0	0
00565	Ether lipid metabolism	0	0	0	0
00562	Inositol phosphate metabolism	0	0	0	0
00563	Glycosylphosphatidylinositol(GPI)-anchor biosynthesis	0	0	0	0
00561	Glycerolipid metabolism	0	0	0	0
04270	Vascular smooth muscle contraction	0	0	0	0
00240	Pyrimidine metabolism	0	0	0	0
04974	Protein digestion and absorption	0	0	0	0

## Sheet: Suppl.Table7
Suppl. Table 7: Number of pathways expressed per organism and tissue. A pathway is considered expressed in a tissue if 85% of the pathway genes with any experimental tissue information are above the 50 percentile tissue confidence cutoff.
# tissues	human	mouse	rat	pig	all
1	50	55	44	45	24
2	26	28	24	25	13
3	16	18	16	13	10
4	11	11	13	11	9
5	7	9	9	8	7
6	6	6	5	5	4
7	5	5	3	3	2

## Sheet: Suppl.Table8
Suppl. Table 8: Pathway and tissue agreement between human and the compared organisms. Agreement is based on the experimental data from the TISSUES database and is measured by Jaccard index (JI) for each pair human-mouse, human-rat, and human-pig. For each pathway, the number of expressed genes and proportion of expressed genes compared to all genes with tissue information are given. The values f…
Tissue	Pathway ID	Pathway Name	Pathway category	Pathway subcategory	JI Mouse-Human	JI Rat-Human	JI Pig-Human	#Human genes	#Mouse genes	#Rat genes	#Pig genes	Proportion human genes	Proportion mouse genes	Proportion rat genes	Proportion pig genes	PC 1	PC 2	PC 3	distance to 0 (PC2 vs. PC3)	category top 200
muscle	770	Pantothenate and CoA biosynthesis	1 Metabolism	18 Metabolism of cofactors and vitamins	1	0.857143	0.375	7	7	6	4	0.7	0.636	0.6	0.444	0.202133	0.365362	0.282288	0.46171	not pig
spleen	72	Synthesis and degradation of ketone bodies	1 Metabolism	13 Lipid metabolism	0.666667	1	0.5	5	5	5	4	0.625	0.714	0.625	0.571	0.171687	0.362368	-0.100084	0.375935	rat
muscle	920	Sulfur metabolism	1 Metabolism	12 Energy metabolism	0.857143	1	0.5	6	7	6	3	0.857	1	0.857	0.429	0.278733	0.366745	0.0574065	0.37121	not pig
liver	4973	Carbohydrate digestion and absorption	5 Organismal Systems	54 Digestive system	0.75	0.818182	0.357143	10	11	10	9	0.4	0.647	0.417	0.563	0.0280889	0.346398	0.0987508	0.360199	not pig
kidney	920	Sulfur metabolism	1 Metabolism	12 Energy metabolism	1	1	0.571429	7	7	7	4	1	1	1	0.8	0.399678	0.317458	0.149348	0.350834	not pig
lung	5320	Autoimmune thyroid disease	6 Human Diseases	63 Immune diseases	0.777778	0.3	0.7	9	7	4	8	0.409	0.35	0.25	0.421	-0.0720861	-0.255911	0.217173	0.33564	not rat
lung	5330	Allograft rejection	6 Human Diseases	63 Immune diseases	0.777778	0.3	0.7	9	7	4	8	0.429	0.368	0.267	0.471	-0.0720861	-0.255911	0.217173	0.33564	not rat
lung	531	Glycosaminoglycan degradation	1 Metabolism	17 Glycan biosynthesis and metabolism	0.875	0.375	0.6	8	7	3	8	0.667	0.636	0.375	0.8	-0.0293662	-0.129333	0.302204	0.328716	mouse
lung	30	Pentose phosphate pathway	1 Metabolism	11 Carbohydrate metabolism	0.888889	0.4	0.6	8	9	6	8	0.615	0.692	0.5	0.667	-0.00655839	-0.112098	0.303021	0.323091	mouse
heart	910	Nitrogen metabolism	1 Metabolism	12 Energy metabolism	0.625	0.857143	0.428571	7	6	6	3	0.538	0.545	0.5	0.5	0.0218812	0.317319	-0.0474028	0.32084	rat
lung	120	Primary bile acid biosynthesis	1 Metabolism	13 Lipid metabolism	0.833333	0.8	0.428571	5	6	4	5	0.455	0.545	0.4	0.5	0.104672	0.283441	0.149234	0.320328	not pig
lung	51	Fructose and mannose metabolism	1 Metabolism	11 Carbohydrate metabolism	0.714286	0.666667	0.307692	11	13	9	6	0.688	0.765	0.563	0.353	-0.111056	0.279453	0.151993	0.318113	not pig
muscle	601	Glycosphingolipid biosynthesis - lacto and neolacto series	1 Metabolism	17 Glycan biosynthesis and metabolism	0.5	0	0.333333	6	6	0	2	0.545	0.5	0	0.2	-0.61695	-0.195426	0.249879	0.317223	not rat
lung	670	One carbon pool by folate	1 Metabolism	18 Metabolism of cofactors and vitamins	0.3	0.5	0.1	10	3	5	1	0.833	0.273	0.417	0.1	-0.562127	0.310018	-0.0433202	0.31303	rat
muscle	100	Steroid biosynthesis	1 Metabolism	13 Lipid metabolism	0.5	0.444444	0.1	9	12	4	2	0.563	0.8	0.267	0.143	-0.483067	0.277023	0.145749	0.313025	not pig
muscle	790	Folate biosynthesis	1 Metabolism	18 Metabolism of cofactors and vitamins	0.833333	0.375	0.666667	6	5	5	4	0.75	0.625	0.714	0.571	-0.0148323	-0.179355	0.243322	0.302281	not rat
lung	603	Glycosphingolipid biosynthesis - globo and isoglobo series	1 Metabolism	17 Glycan biosynthesis and metabolism	0.25	0.571429	0.25	5	5	6	5	0.556	0.556	0.75	0.625	-0.461974	0.246804	-0.17011	0.299749	rat
nervous_system	3450	Non-homologous end-joining	2 Genetic Information Processing	24 Replication and repair	0.125	0.4	0.5	8	1	6	4	0.667	0.077	0.5	0.333	-0.492783	-0.0560531	-0.291934	0.297266	not mouse
muscle	563	Glycosylphosphatidylinositol(GPI)-anchor biosynthesis	1 Metabolism	17 Glycan biosynthesis and metabolism	0.75	0.75	0.4	7	7	7	7	0.412	0.412	0.467	0.438	0.0115699	0.268723	0.112137	0.291182	not pig
lung	350	Tyrosine metabolism	1 Metabolism	15 Amino acid metabolism	0.733333	0.352941	0.733333	15	11	8	11	0.6	0.44	0.4	0.688	-0.0463187	-0.245643	0.14562	0.285562	not rat
liver	4672	Intestinal immune network for IgA production	5 Organismal Systems	51 Immune system	0.625	0.625	0.285714	8	5	5	10	0.364	0.313	0.313	0.5	-0.198749	0.265384	0.104003	0.285035	not pig
lung	3450	Non-homologous end-joining	2 Genetic Information Processing	24 Replication and repair	0.222222	0.555556	0.5	8	3	6	4	0.615	0.231	0.462	0.333	-0.344797	0.0514337	-0.277922	0.282641	not mouse
kidney	4950	Maturity onset diabetes of the young	6 Human Diseases	67 Endocrine and metabolic diseases	0.833333	0.833333	0.5	6	5	5	3	0.429	0.333	0.556	0.214	0.165336	0.253427	0.108835	0.275808	not pig
liver	5340	Primary immunodeficiency	6 Human Diseases	63 Immune diseases	0.111111	0.428571	0.2	6	4	4	6	0.25	0.174	0.2	0.273	-0.654219	0.183751	-0.205667	0.275796	rat
liver	430	Taurine and hypotaurine metabolism	1 Metabolism	16 Metabolism of other amino acids	0.8	0.6	0.4	5	4	3	2	0.714	0.571	0.75	0.5	-0.0503449	0.168378	0.217482	0.275044	not pig
muscle	4710	Circadian rhythm	5 Organismal Systems	510 Environmental adaptation	0.857143	0.928571	0.571429	14	12	13	8	0.875	0.75	0.867	0.5	0.27653	0.265845	0.0617078	0.272913	not pig
kidney	500	Starch and sucrose metabolism	1 Metabolism	11 Carbohydrate metabolism	0.8125	0.533333	0.928571	13	16	10	14	0.65	0.842	0.588	0.778	0.217565	-0.265455	0.0625571	0.272726	not rat
lung	790	Folate biosynthesis	1 Metabolism	18 Metabolism of cofactors and vitamins	0.571429	0.142857	0.285714	5	6	3	4	0.625	0.75	0.429	0.5	-0.518187	-0.0620777	0.265433	0.272596	mouse
heart	4964	Proximal tubule bicarbonate reclamation	5 Organismal Systems	55 Excretory system	0.615385	0.818182	0.461538	9	12	11	10	0.529	0.857	0.688	0.714	0.0118637	0.266473	-0.0508102	0.271274	rat
kidney	4140	Regulation of autophagy	4 Cellular Processes	41 Transport and catabolism	0.4	0.666667	0.357143	10	11	10	9	0.526	0.579	0.556	0.474	-0.259532	0.235837	-0.125988	0.26738	rat
kidney	910	Nitrogen metabolism	1 Metabolism	12 Energy metabolism	0.555556	0.454545	0.833333	6	8	10	5	0.429	0.533	0.769	0.625	-0.0283307	-0.254576	-0.0813708	0.267265	pig
lung	980	Metabolism of xenobiotics by cytochrome P450	1 Metabolism	111 Xenobiotics biodegradation and metabolism	0.652174	0.368421	0.764706	16	22	10	14	0.667	0.846	0.455	0.7	-0.0647813	-0.260123	0.0604137	0.267046	not rat
kidney	900	Terpenoid backbone biosynthesis	1 Metabolism	19 Metabolism of terpenoids and polyketides	0.823529	0.647059	0.4375	16	15	12	7	0.941	0.833	0.667	0.412	0.0124653	0.173161	0.203114	0.266909	not pig
nervous_system	740	Riboflavin metabolism	1 Metabolism	18 Metabolism of cofactors and vitamins	1	0.6	0.8	5	5	3	4	0.714	0.625	0.429	0.571	0.289755	-0.121414	0.236258	0.26563	mouse
kidney	4122	Sulfur relay system	2 Genetic Information Processing	23 Folding, sorting and degradation	1	0.714286	0.625	7	7	5	6	0.778	0.778	0.625	0.75	0.258718	0.0847092	0.251626	0.265502	mouse
nervous_system	592	alpha-Linolenic acid metabolism	1 Metabolism	13 Lipid metabolism	0.5	0.8	0.8	5	4	4	4	0.417	0.308	0.444	0.4	0.128778	0.00242295	-0.262491	0.262502	not mouse
kidney	4320	Dorso-ventral axis formation	5 Organismal Systems	58 Development	0.666667	1	0.75	11	9	11	10	0.733	0.643	0.786	0.769	0.314	0.178376	-0.191701	0.261854	rat
lung	4672	Intestinal immune network for IgA production	5 Organismal Systems	51 Immune system	0.8	0.4375	0.764706	15	12	8	15	0.556	0.444	0.364	0.652	0.0597498	-0.209986	0.153165	0.25991	not rat
liver	4710	Circadian rhythm	5 Organismal Systems	510 Environmental adaptation	0.833333	0.666667	0.461538	12	10	8	7	0.75	0.625	0.571	0.467	0.0434256	0.168962	0.194045	0.257296	not pig
kidney	601	Glycosphingolipid biosynthesis - lacto and neolacto series	1 Metabolism	17 Glycan biosynthesis and metabolism	0.5	0.142857	0.5	5	4	3	4	0.417	0.333	0.3	0.4	-0.436347	-0.221426	0.127845	0.255683	not rat
kidney	120	Primary bile acid biosynthesis	1 Metabolism	13 Lipid metabolism	0.75	0.833333	0.5	6	8	5	6	0.545	0.727	0.455	0.6	0.118503	0.251512	0.0399329	0.254662	not pig
muscle	4977	Vitamin digestion and absorption	5 Organismal Systems	54 Digestive system	0.333333	0.1	0.5	5	7	6	7	0.238	0.333	0.333	0.467	-0.55573	-0.254254	0.00832767	0.25439	pig
nervous_system	4975	Fat digestion and absorption	5 Organismal Systems	54 Digestive system	0.636364	0.875	0.555556	8	10	7	6	0.32	0.4	0.35	0.316	0.11127	0.236206	-0.0921624	0.25355	rat
lung	982	Drug metabolism - cytochrome P450	1 Metabolism	111 Xenobiotics biodegradation and metabolism	0.608696	0.45	0.823529	16	21	13	15	0.64	0.808	0.565	0.714	-0.006775	-0.249216	-0.031901	0.251249	pig
heart	3430	Mismatch repair	2 Genetic Information Processing	24 Replication and repair	0.545455	0.545455	0.25	10	7	7	5	0.526	0.368	0.389	0.294	-0.311518	0.236018	0.0852619	0.250946	not pig
spleen	3022	Basal transcription factors	2 Genetic Information Processing	21 Transcription	0.28	0.578947	0.5	15	17	15	18	0.556	0.607	0.577	0.667	-0.298289	0.0685887	-0.240131	0.249734	not mouse
muscle	532	Glycosaminoglycan biosynthesis - chondroitin sulfate / dermatan sulfate	1 Metabolism	17 Glycan biosynthesis and metabolism	0.571429	0.25	0.222222	5	6	5	6	0.333	0.4	0.333	0.4	-0.490034	0.0571461	0.242984	0.249614	mouse
lung	360	Phenylalanine metabolism	1 Metabolism	15 Amino acid metabolism	0.727273	0.454545	0.818182	11	8	5	9	0.786	0.533	0.417	0.818	0.059548	-0.23948	0.0661615	0.248451	not rat
lung	4742	Taste transduction	5 Organismal Systems	57 Sensory system	0.583333	0.181818	0.4	9	10	4	5	0.474	0.5	0.308	0.333	-0.423059	-0.119553	0.21677	0.247552	mouse
heart	512	Mucin type O-Glycan biosynthesis	1 Metabolism	17 Glycan biosynthesis and metabolism	0.272727	0.545455	0.307692	10	4	7	7	0.588	0.25	0.5	0.5	-0.431947	0.187292	-0.161378	0.247227	rat
spleen	4973	Carbohydrate digestion and absorption	5 Organismal Systems	54 Digestive system	0.5	0.538462	0.818182	10	11	10	10	0.476	0.55	0.417	0.625	-0.0178198	-0.187922	-0.157559	0.245233	pig
nervous_system	30	Pentose phosphate pathway	1 Metabolism	11 Carbohydrate metabolism	1	0.666667	0.7	9	9	6	8	0.692	0.692	0.462	0.615	0.272836	-0.00270872	0.244459	0.244474	mouse
heart	5340	Primary immunodeficiency	6 Human Diseases	63 Immune diseases	0.333333	0.428571	0.125	5	7	5	4	0.185	0.28	0.238	0.211	-0.572026	0.244054	0.00555656	0.244117	not pig
lung	53	Ascorbate and aldarate metabolism	1 Metabolism	11 Carbohydrate metabolism	0.714286	1	1	5	7	5	5	0.625	0.778	0.625	0.833	0.483075	-0.00452202	-0.243946	0.243988	not mouse
kidney	592	alpha-Linolenic acid metabolism	1 Metabolism	13 Lipid metabolism	0.571429	0.571429	0.285714	6	5	5	3	0.5	0.385	0.625	0.333	-0.261003	0.227905	0.0825669	0.2424	not pig
kidney	3450	Non-homologous end-joining	2 Genetic Information Processing	24 Replication and repair	0.2	0.2	0.5	10	2	2	5	0.833	0.154	0.167	0.417	-0.570653	-0.189655	-0.144584	0.238482	pig
spleen	450	Selenocompound metabolism	1 Metabolism	16 Metabolism of other amino acids	0.222222	0.5	0.428571	6	5	9	4	0.545	0.417	0.75	0.333	-0.418797	0.0664125	-0.22804	0.237514	not mouse
spleen	512	Mucin type O-Glycan biosynthesis	1 Metabolism	17 Glycan biosynthesis and metabolism	0.454545	0.545455	0.25	9	7	8	6	0.474	0.412	0.471	0.375	-0.362608	0.233929	0.0100962	0.234147	not pig
liver	4742	Taste transduction	5 Organismal Systems	57 Sensory system	0.5	0.125	0.25	8	4	1	2	0.421	0.333	0.111	0.2	-0.589376	-0.0495169	0.227082	0.232418	mouse
liver	4140	Regulation of autophagy	4 Cellular Processes	41 Transport and catabolism	0.384615	0.666667	0.5	9	9	11	6	0.474	0.45	0.611	0.316	-0.186856	0.130346	-0.191061	0.231288	rat
lung	910	Nitrogen metabolism	1 Metabolism	12 Energy metabolism	0.666667	0.4	0.333333	8	7	6	4	0.571	0.5	0.462	0.5	-0.283247	0.079054	0.217007	0.230958	mouse
lung	4940	Type I diabetes mellitus	6 Human Diseases	67 Endocrine and metabolic diseases	0.636364	0.307692	0.615385	11	7	6	10	0.458	0.28	0.316	0.5	-0.195111	-0.191681	0.127975	0.230476	not rat
nervous_system	563	Glycosylphosphatidylinositol(GPI)-anchor biosynthesis	1 Metabolism	17 Glycan biosynthesis and metabolism	0.636364	0.8	0.5	9	9	9	9	0.529	0.529	0.6	0.529	0.0346373	0.226347	-0.0398013	0.229819	rat
muscle	533	Glycosaminoglycan biosynthesis - keratan sulfate	1 Metabolism	17 Glycan biosynthesis and metabolism	0.3	0.142857	0.5	5	8	3	4	0.455	0.667	0.273	0.4	-0.548745	-0.226022	-0.0375197	0.229115	pig
lung	5340	Primary immunodeficiency	6 Human Diseases	63 Immune diseases	0.411765	0.3125	0.647059	14	10	7	14	0.519	0.345	0.304	0.538	-0.300418	-0.2169	-0.0713873	0.228345	pig
lung	5332	Graft-versus-host disease	6 Human Diseases	63 Immune diseases	0.545455	0.25	0.583333	11	6	4	8	0.55	0.3	0.267	0.5	-0.299068	-0.209217	0.0891721	0.227428	not rat
liver	30	Pentose phosphate pathway	1 Metabolism	11 Carbohydrate metabolism	0.846154	0.538462	0.833333	12	12	8	10	0.923	0.923	0.667	0.769	0.185341	-0.19112	0.123097	0.227331	not rat
spleen	5150	Staphylococcus aureus infection	6 Human Diseases	68 Infectious diseases: Bacterial	0.684211	0.45	0.789474	17	15	12	17	0.739	0.652	0.522	0.773	0.0162774	-0.222417	0.0430169	0.226538	not rat
spleen	3450	Non-homologous end-joining	2 Genetic Information Processing	24 Replication and repair	0.2	0.454545	0.4	10	2	6	4	0.833	0.154	0.462	0.333	-0.474827	0.0561739	-0.216549	0.223716	not mouse
nervous_system	830	Retinol metabolism	1 Metabolism	18 Metabolism of cofactors and vitamins	0.333333	0.375	0.625	5	7	6	8	0.217	0.292	0.353	0.348	-0.319547	-0.160178	-0.15482	0.22277	pig
nervous_system	910	Nitrogen metabolism	1 Metabolism	12 Energy metabolism	0.363636	0.625	0.571429	6	9	7	5	0.4	0.6	0.538	0.385	-0.182989	0.0491016	-0.216805	0.222295	not mouse
lung	770	Pantothenate and CoA biosynthesis	1 Metabolism	18 Metabolism of cofactors and vitamins	0.714286	0.4	0.428571	6	6	8	4	0.545	0.545	0.8	0.364	-0.20227	0.0100559	0.221478	0.221706	mouse
nervous_system	601	Glycosphingolipid biosynthesis - lacto and neolacto series	1 Metabolism	17 Glycan biosynthesis and metabolism	0.3	0.555556	0.5	8	5	6	4	0.667	0.455	0.5	0.308	-0.301086	0.0532207	-0.213613	0.220143	not mouse
nervous_system	4672	Intestinal immune network for IgA production	5 Organismal Systems	51 Immune system	0.375	0.111111	0.454545	8	3	2	8	0.296	0.111	0.083	0.381	-0.551521	-0.212326	0.0546954	0.219257	not rat
kidney	4966	Collecting duct acid secretion	5 Organismal Systems	55 Excretory system	0.684211	0.9375	0.9375	16	16	15	15	0.8	0.8	0.833	0.789	0.393089	-0.00150413	-0.219241	0.219246	not mouse
spleen	900	Terpenoid backbone biosynthesis	1 Metabolism	19 Metabolism of terpenoids and polyketides	0.466667	0.714286	0.5	11	11	13	7	0.647	0.611	0.722	0.412	-0.112168	0.164451	-0.143538	0.218282	rat
nervous_system	4664	Fc epsilon RI signaling pathway	5 Organismal Systems	51 Immune system	0.5625	0.833333	0.75	21	29	23	21	0.553	0.744	0.59	0.618	0.155443	0.0632116	-0.206714	0.216163	not mouse
heart	4614	Renin-angiotensin system	5 Organismal Systems	52 Endocrine system	0.142857	0.2	0.428571	5	3	1	5	0.385	0.273	0.111	0.556	-0.643428	-0.138399	-0.165655	0.21586	pig
muscle	130	Ubiquinone and other terpenoid-quinone biosynthesis	1 Metabolism	18 Metabolism of cofactors and vitamins	0.714286	0.857143	0.571429	6	6	7	5	0.667	0.75	0.875	0.625	0.153381	0.214232	-0.0259321	0.215796	rat
heart	760	Nicotinate and nicotinamide metabolism	1 Metabolism	18 Metabolism of cofactors and vitamins	0.5	0.166667	0.444444	7	8	7	6	0.438	0.533	0.467	0.462	-0.453684	-0.164429	0.138045	0.214694	not rat
spleen	563	Glycosylphosphatidylinositol(GPI)-anchor biosynthesis	1 Metabolism	17 Glycan biosynthesis and metabolism	0.333333	0.444444	0.181818	5	7	8	8	0.313	0.412	0.533	0.5	-0.530157	0.212978	-0.0220384	0.214115	rat
muscle	514	Other types of O-glycan biosynthesis	1 Metabolism	17 Glycan biosynthesis and metabolism	0.545455	0.454545	0.25	10	7	6	5	0.5	0.368	0.3	0.217	-0.366072	0.174506	0.124052	0.214106	not pig
nervous_system	1040	Biosynthesis of unsaturated fatty acids	1 Metabolism	13 Lipid metabolism	0.666667	0.909091	0.916667	11	9	10	12	0.846	0.643	0.769	0.857	0.354321	-0.00579688	-0.21399	0.214068	not mouse
lung	532	Glycosaminoglycan biosynthesis - chondroitin sulfate / dermatan sulfate	1 Metabolism	17 Glycan biosynthesis and metabolism	0.307692	0.555556	0.5	7	10	7	8	0.467	0.667	0.438	0.533	-0.296763	0.0533975	-0.207253	0.214021	not mouse
liver	3450	Non-homologous end-joining	2 Genetic Information Processing	24 Replication and repair	0.375	0.333333	0.625	8	3	4	5	0.615	0.25	0.333	0.417	-0.321135	-0.187413	-0.102591	0.213655	pig
nervous_system	3020	RNA polymerase	2 Genetic Information Processing	21 Transcription	0.434783	0.666667	0.45	17	16	13	12	0.708	0.667	0.565	0.5	-0.187125	0.168297	-0.131258	0.21343	rat
liver	51	Fructose and mannose metabolism	1 Metabolism	11 Carbohydrate metabolism	0.846154	0.615385	0.923077	13	11	8	12	0.813	0.647	0.5	0.75	0.282589	-0.20512	0.0573862	0.212996	not rat
spleen	770	Pantothenate and CoA biosynthesis	1 Metabolism	18 Metabolism of cofactors and vitamins	0.75	0.444444	0.714286	7	7	6	5	0.7	0.7	0.545	0.5	0.00711566	-0.169328	0.127338	0.211865	not rat
lung	130	Ubiquinone and other terpenoid-quinone biosynthesis	1 Metabolism	18 Metabolism of cofactors and vitamins	0.571429	0.571429	0.833333	6	5	5	5	0.667	0.556	0.625	0.714	0.0507309	-0.175125	-0.118119	0.211237	pig
heart	4966	Collecting duct acid secretion	5 Organismal Systems	55 Excretory system	0.666667	0.923077	0.714286	13	12	12	11	0.684	0.706	0.8	0.688	0.247508	0.152612	-0.145791	0.211058	rat
liver	4720	Long-term potentiation	5 Organismal Systems	56 Nervous system	0.625	0.5	0.8125	16	10	11	13	0.667	0.435	0.688	0.65	0.0261142	-0.206892	-0.0357126	0.209952	pig
kidney	565	Ether lipid metabolism	1 Metabolism	13 Lipid metabolism	0.642857	0.692308	0.428571	13	10	9	7	0.684	0.5	0.563	0.438	-0.0670001	0.206198	0.0376951	0.209615	not pig
kidney	4370	VEGF signaling pathway	3 Environmental Information Processing	32 Signal transduction	0.73913	0.909091	0.636364	22	18	20	14	0.759	0.643	0.714	0.583	0.235482	0.202162	-0.0513523	0.208582	rat
heart	4977	Vitamin digestion and absorption	5 Organismal Systems	54 Digestive system	0.166667	0.272727	0.444444	7	7	7	6	0.389	0.412	0.389	0.4	-0.577368	-0.100325	-0.182817	0.208536	not mouse
muscle	830	Retinol metabolism	1 Metabolism	18 Metabolism of cofactors and vitamins	0.7	0.454545	0.4	9	8	7	5	0.429	0.333	0.438	0.333	-0.193831	0.0676622	0.196863	0.208166	mouse
heart	5219	Bladder cancer	6 Human Diseases	62 Cancers: Specific types	0.5625	0.6	0.833333	12	13	12	10	0.6	0.619	0.667	0.526	0.0628587	-0.155998	-0.137693	0.208074	pig
nervous_system	5143	African trypanosomiasis	6 Human Diseases	610 Infectious diseases: Parasitic	0.533333	0.777778	0.583333	9	14	7	10	0.375	0.609	0.292	0.5	0.0108375	0.147613	-0.146046	0.207651	rat
liver	100	Steroid biosynthesis	1 Metabolism	13 Lipid metabolism	1	0.733333	1	14	14	12	14	0.875	1	0.923	1	0.483619	-0.178391	0.106072	0.207544	not rat
lung	3410	Base excision repair	2 Genetic Information Processing	24 Replication and repair	0.4375	0.333333	0.642857	12	11	12	11	0.414	0.379	0.444	0.379	-0.275845	-0.19912	-0.0574583	0.207244	pig
lung	4140	Regulation of autophagy	4 Cellular Processes	41 Transport and catabolism	0.5	0.3125	0.636364	10	8	11	8	0.526	0.421	0.647	0.421	-0.256919	-0.207001	0.00548717	0.207074	pig
lung	534	Glycosaminoglycan biosynthesis - heparan sulfate / heparin	1 Metabolism	17 Glycan biosynthesis and metabolism	0.357143	0.416667	0.166667	8	11	9	6	0.444	0.647	0.6	0.375	-0.542071	0.205881	0.0150529	0.20643	not pig
spleen	670	One carbon pool by folate	1 Metabolism	18 Metabolism of cofactors and vitamins	0.6	0.8	0.555556	9	7	9	5	0.75	0.636	0.818	0.455	0.0458264	0.184624	-0.0902271	0.205492	rat
kidney	72	Synthesis and degradation of ketone bodies	1 Metabolism	13 Lipid metabolism	1	1	0.75	8	8	8	6	1	1	1	0.857	0.501331	0.186035	0.0839066	0.204082	not pig
spleen	140	Steroid hormone biosynthesis	1 Metabolism	13 Lipid metabolism	0.25	0.428571	0.5	5	5	5	4	0.294	0.278	0.227	0.286	-0.405389	-0.0338488	-0.200772	0.203605	not mouse
muscle	30	Pentose phosphate pathway	1 Metabolism	11 Carbohydrate metabolism	0.545455	0.5	0.777778	7	10	8	9	0.538	0.769	0.615	0.692	-0.0383555	-0.183166	-0.088758	0.203538	pig
nervous_system	603	Glycosphingolipid biosynthesis - globo and isoglobo series	1 Metabolism	17 Glycan biosynthesis and metabolism	0.428571	0.666667	0.5	5	5	5	4	0.556	0.556	0.625	0.444	-0.162153	0.131356	-0.154717	0.202957	rat
muscle	4720	Long-term potentiation	5 Organismal Systems	56 Nervous system	0.684211	0.578947	0.875	15	17	15	15	0.6	0.708	0.652	0.682	0.142344	-0.198112	-0.0433463	0.202799	pig
nervous_system	790	Folate biosynthesis	1 Metabolism	18 Metabolism of cofactors and vitamins	0.428571	0.5	0.25	6	4	3	4	0.75	0.5	0.429	0.5	-0.404482	0.202577	0.00801515	0.202735	not pig
muscle	360	Phenylalanine metabolism	1 Metabolism	15 Amino acid metabolism	0.727273	0.5	0.8	10	9	5	8	0.714	0.643	0.385	0.727	0.076475	-0.195343	0.0534297	0.202518	not rat
lung	4911	Insulin secretion	5 Organismal Systems	52 Endocrine system	0.558824	0.4375	0.741935	27	26	19	27	0.482	0.5	0.442	0.551	-0.0887516	-0.198769	-0.0379011	0.20235	pig
nervous_system	531	Glycosaminoglycan degradation	1 Metabolism	17 Glycan biosynthesis and metabolism	0.571429	0.285714	0.571429	7	4	2	4	0.583	0.333	0.222	0.4	-0.269815	-0.175694	0.0997719	0.202046	not rat
nervous_system	670	One carbon pool by folate	1 Metabolism	18 Metabolism of cofactors and vitamins	0.6	0.6	0.363636	10	6	6	5	0.833	0.545	0.5	0.5	-0.183443	0.190545	0.0654432	0.20147	not pig
kidney	51	Fructose and mannose metabolism	1 Metabolism	11 Carbohydrate metabolism	0.846154	0.571429	0.583333	12	12	10	7	0.75	0.75	0.625	0.438	0.0628108	0.0151789	0.200648	0.201221	mouse
lung	900	Terpenoid backbone biosynthesis	1 Metabolism	19 Metabolism of terpenoids and polyketides	0.5625	0.642857	0.833333	12	13	11	10	0.706	0.722	0.611	0.625	0.0885771	-0.127	-0.155979	0.201143	pig
muscle	500	Starch and sucrose metabolism	1 Metabolism	11 Carbohydrate metabolism	0.733333	0.571429	0.4375	12	14	10	11	0.632	0.7	0.667	0.647	-0.0836096	0.119915	0.160809	0.200597	not pig
heart	130	Ubiquinone and other terpenoid-quinone biosynthesis	1 Metabolism	18 Metabolism of cofactors and vitamins	0.857143	0.75	0.571429	6	7	8	5	0.667	1	1	0.714	0.16937	0.145019	0.137902	0.200119	not pig
heart	770	Pantothenate and CoA biosynthesis	1 Metabolism	18 Metabolism of cofactors and vitamins	0.714286	0.75	0.5	6	6	8	6	0.545	0.6	0.8	0.6	0.0484241	0.194306	0.0459609	0.199668	not pig
spleen	983	Drug metabolism - other enzymes	1 Metabolism	111 Xenobiotics biodegradation and metabolism	0.375	0.555556	0.333333	7	4	7	5	0.583	0.333	0.583	0.417	-0.353813	0.177605	-0.090523	0.199344	rat
heart	3450	Non-homologous end-joining	2 Genetic Information Processing	24 Replication and repair	0.222222	0.125	0.428571	7	4	2	3	0.583	0.308	0.167	0.3	-0.643832	-0.187322	-0.0680323	0.199294	pig
muscle	250	Alanine, aspartate and glutamate metabolism	1 Metabolism	15 Amino acid metabolism	0.526316	0.5625	0.785714	12	17	13	13	0.444	0.607	0.52	0.565	-0.00708747	-0.147157	-0.134159	0.199133	pig
spleen	4724	Glutamatergic synapse	5 Organismal Systems	56 Nervous system	0.703704	0.413793	0.451613	23	23	18	22	0.5	0.418	0.353	0.512	-0.186824	0.00218769	0.198399	0.198411	mouse
nervous_system	4964	Proximal tubule bicarbonate reclamation	5 Organismal Systems	55 Excretory system	0.846154	0.833333	0.6	11	13	11	13	0.647	0.765	0.647	0.813	0.229466	0.180124	0.0827882	0.198239	not pig
nervous_system	3030	DNA replication	2 Genetic Information Processing	24 Replication and repair	0.428571	0.142857	0.434783	20	10	4	13	0.741	0.37	0.154	0.481	-0.513614	-0.17507	0.0926864	0.198091	not rat
lung	3430	Mismatch repair	2 Genetic Information Processing	24 Replication and repair	0.636364	0.555556	0.363636	9	9	5	6	0.474	0.474	0.278	0.316	-0.189678	0.161309	0.114473	0.197799	not pig
heart	120	Primary bile acid biosynthesis	1 Metabolism	13 Lipid metabolism	0.666667	0.5	0.8	5	5	4	4	0.455	0.5	0.444	0.5	0.0424148	-0.196735	0.00331923	0.196763	pig
nervous_system	982	Drug metabolism - cytochrome P450	1 Metabolism	111 Xenobiotics biodegradation and metabolism	0.727273	0.8	0.545455	8	11	10	9	0.32	0.423	0.417	0.429	0.111603	0.194982	0.0187067	0.195878	not pig
heart	790	Folate biosynthesis	1 Metabolism	18 Metabolism of cofactors and vitamins	0.714286	0.5	0.428571	7	5	5	3	0.875	0.625	0.714	0.429	-0.142261	0.0777184	0.178809	0.194969	mouse
lung	5140	Leishmaniasis	6 Human Diseases	610 Infectious diseases: Parasitic	0.787879	0.571429	0.857143	33	26	22	32	0.805	0.634	0.629	0.8	0.185928	-0.187675	0.0521214	0.194778	not rat
heart	4122	Sulfur relay system	2 Genetic Information Processing	23 Folding, sorting and degradation	0.714286	0.571429	0.428571	6	6	5	4	0.667	0.667	0.625	0.5	-0.0993968	0.126049	0.148332	0.194655	not pig
muscle	4940	Type I diabetes mellitus	6 Human Diseases	67 Endocrine and metabolic diseases	0.571429	0.666667	0.833333	5	6	5	6	0.278	0.286	0.278	0.353	0.107883	-0.110685	-0.158756	0.193532	pig
lung	450	Selenocompound metabolism	1 Metabolism	16 Metabolism of other amino acids	0.4	0.625	0.571429	7	7	6	4	0.583	0.583	0.5	0.333	-0.162553	0.0499371	-0.186738	0.1933	not mouse
spleen	52	Galactose metabolism	1 Metabolism	11 Carbohydrate metabolism	0.666667	0.545455	0.833333	10	10	7	12	0.625	0.625	0.467	0.8	0.088667	-0.190512	-0.0282914	0.192601	pig
kidney	4977	Vitamin digestion and absorption	5 Organismal Systems	54 Digestive system	0.470588	0.3125	0.615385	10	15	11	11	0.5	0.652	0.579	0.611	-0.285391	-0.192237	-0.011143	0.19256	pig
heart	4742	Taste transduction	5 Organismal Systems	57 Sensory system	0.571429	0.25	0.428571	6	5	4	4	0.353	0.385	0.333	0.333	-0.372569	-0.0947204	0.167364	0.192308	mouse
heart	270	Cysteine and methionine metabolism	1 Metabolism	15 Amino acid metabolism	0.777778	0.52381	0.789474	17	15	15	17	0.654	0.577	0.625	0.708	0.113154	-0.170325	0.0888868	0.192124	not rat
spleen	5130	Pathogenic Escherichia coli infection	6 Human Diseases	68 Infectious diseases: Bacterial	0.708333	0.64	0.909091	21	20	20	21	0.778	0.714	0.714	0.75	0.211945	-0.181338	-0.0619447	0.191626	pig
kidney	4742	Taste transduction	5 Organismal Systems	57 Sensory system	0.571429	0.266667	0.5	14	8	5	7	0.636	0.4	0.385	0.583	-0.321907	-0.136012	0.134076	0.190986	not rat
heart	4970	Salivary secretion	5 Organismal Systems	54 Digestive system	0.733333	0.580645	0.451613	27	25	22	18	0.587	0.568	0.5	0.486	-0.0700449	0.115765	0.151704	0.190829	not pig
heart	983	Drug metabolism - other enzymes	1 Metabolism	111 Xenobiotics biodegradation and metabolism	0.444444	0.4	0.2	7	6	7	5	0.5	0.429	0.583	0.455	-0.484034	0.172077	0.0821316	0.190673	not pig
nervous_system	5140	Leishmaniasis	6 Human Diseases	610 Infectious diseases: Parasitic	0.655172	0.434783	0.72	22	26	11	21	0.524	0.619	0.268	0.538	-0.0487218	-0.18225	0.0509606	0.18924	not rat
muscle	4730	Long-term depression	5 Organismal Systems	56 Nervous system	0.576923	0.5	0.772727	20	21	16	19	0.606	0.618	0.5	0.655	-0.0235455	-0.178726	-0.0608882	0.188813	pig
liver	4940	Type I diabetes mellitus	6 Human Diseases	67 Endocrine and metabolic diseases	0.666667	0.571429	0.4	6	4	5	8	0.261	0.235	0.385	0.533	-0.142423	0.145982	0.11943	0.188611	not pig
spleen	5332	Graft-versus-host disease	6 Human Diseases	63 Immune diseases	0.769231	0.75	0.533333	12	11	9	11	0.632	0.579	0.5	0.579	0.0982779	0.171036	0.0791751	0.188473	not pig
spleen	4115	p53 signaling pathway	4 Cellular Processes	42 Cell growth and death	0.666667	0.771429	0.527778	31	34	31	24	0.646	0.694	0.646	0.5	0.0503344	0.187267	-0.0127347	0.1877	rat
heart	250	Alanine, aspartate and glutamate metabolism	1 Metabolism	15 Amino acid metabolism	0.45	0.45	0.684211	18	11	11	14	0.667	0.44	0.44	0.636	-0.175269	-0.150328	-0.112058	0.187498	pig
kidney	5310	Asthma	6 Human Diseases	63 Immune diseases	0.571429	0.666667	0.428571	6	5	4	4	0.429	0.313	0.333	0.364	-0.122529	0.187207	-0.010423	0.187497	rat
heart	4610	Complement and coagulation cascades	5 Organismal Systems	51 Immune system	0.655172	0.448276	0.37931	28	20	14	12	0.596	0.571	0.424	0.375	-0.234564	0.0776169	0.170056	0.186931	mouse
nervous_system	3440	Homologous recombination	2 Genetic Information Processing	24 Replication and repair	0.307692	0.153846	0.454545	11	6	4	5	0.5	0.316	0.2	0.25	-0.563703	-0.184956	-0.0191907	0.185949	pig
muscle	670	One carbon pool by folate	1 Metabolism	18 Metabolism of cofactors and vitamins	0.6	0.363636	0.333333	9	7	6	3	0.75	0.636	0.545	0.3	-0.342534	0.0529176	0.177402	0.185126	mouse
muscle	350	Tyrosine metabolism	1 Metabolism	15 Amino acid metabolism	0.625	0.375	0.642857	13	13	9	10	0.52	0.542	0.429	0.556	-0.145468	-0.166619	0.0797924	0.184739	not rat
liver	4614	Renin-angiotensin system	5 Organismal Systems	52 Endocrine system	0.75	0.5	0.5	8	6	4	4	0.615	0.6	0.5	0.444	-0.0815287	0.0259699	0.182162	0.184004	mouse
heart	51	Fructose and mannose metabolism	1 Metabolism	11 Carbohydrate metabolism	0.642857	0.692308	0.461538	12	11	10	7	0.75	0.647	0.667	0.412	-0.0482335	0.181935	0.0256137	0.183729	not pig
spleen	500	Starch and sucrose metabolism	1 Metabolism	11 Carbohydrate metabolism	0.727273	0.636364	0.9	9	10	9	10	0.5	0.526	0.529	0.625	0.215232	-0.176673	-0.041402	0.181459	pig
kidney	4672	Intestinal immune network for IgA production	5 Organismal Systems	51 Immune system	0.727273	0.6	0.461538	9	10	7	10	0.333	0.357	0.318	0.556	-0.056186	0.121417	0.134797	0.181417	not pig
heart	4612	Antigen processing and presentation	5 Organismal Systems	51 Immune system	0.777778	0.916667	0.678571	24	24	22	23	0.686	0.706	0.71	0.767	0.285775	0.177113	-0.0380982	0.181164	rat
muscle	4964	Proximal tubule bicarbonate reclamation	5 Organismal Systems	55 Excretory system	0.583333	0.615385	0.818182	9	10	12	11	0.529	0.588	0.75	0.733	0.075174	-0.133959	-0.121479	0.180838	pig
muscle	4122	Sulfur relay system	2 Genetic Information Processing	23 Folding, sorting and degradation	0.714286	0.714286	0.5	7	5	5	5	0.778	0.556	0.625	0.556	0.0269921	0.170141	0.0611997	0.180813	not pig
liver	5219	Bladder cancer	6 Human Diseases	62 Cancers: Specific types	0.588235	0.588235	0.8125	16	11	11	13	0.8	0.579	0.579	0.684	0.0584023	-0.148035	-0.103759	0.180777	pig
heart	40	Pentose and glucuronate interconversions	1 Metabolism	11 Carbohydrate metabolism	0.7	0.636364	0.454545	10	7	8	6	0.833	0.538	0.571	0.5	-0.0536722	0.150541	0.0992941	0.180339	not pig
liver	5416	Viral myocarditis	6 Human Diseases	66 Cardiovascular diseases	0.428571	0.55	0.666667	19	11	12	21	0.594	0.407	0.5	0.724	-0.137289	-0.0702456	-0.166015	0.180265	not mouse
heart	4621	NOD-like receptor signaling pathway	5 Organismal Systems	51 Immune system	0.52	0.708333	0.52	18	20	23	20	0.486	0.588	0.639	0.69	-0.0743818	0.14693	-0.10423	0.180145	rat
kidney	1040	Biosynthesis of unsaturated fatty acids	1 Metabolism	13 Lipid metabolism	0.714286	0.818182	0.583333	10	14	10	9	0.714	1	0.769	0.75	0.136778	0.179109	-0.0136707	0.17963	rat
kidney	5143	African trypanosomiasis	6 Human Diseases	610 Infectious diseases: Parasitic	0.461538	0.416667	0.666667	12	7	5	8	0.5	0.318	0.25	0.5	-0.198774	-0.159705	-0.0818655	0.179465	pig
liver	510	N-Glycan biosynthesis	1 Metabolism	17 Glycan biosynthesis and metabolism	0.740741	0.517241	0.777778	22	25	22	26	0.629	0.781	0.688	0.743	0.0817403	-0.167013	0.0653525	0.179344	not rat
nervous_system	120	Primary bile acid biosynthesis	1 Metabolism	13 Lipid metabolism	0.666667	0.5	0.4	5	5	4	2	0.556	0.455	0.364	0.222	-0.185287	0.097652	0.149907	0.178908	mouse
heart	670	One carbon pool by folate	1 Metabolism	18 Metabolism of cofactors and vitamins	0.6	0.545455	0.363636	10	6	7	5	0.833	0.545	0.636	0.5	-0.216176	0.153638	0.0887171	0.177413	not pig
lung	4913	Ovarian steroidogenesis	5 Organismal Systems	52 Endocrine system	0.647059	0.352941	0.5	15	13	8	12	0.536	0.433	0.296	0.48	-0.22763	-0.0758992	0.159796	0.176905	mouse
nervous_system	4742	Taste transduction	5 Organismal Systems	57 Sensory system	0.727273	0.454545	0.666667	8	11	8	7	0.364	0.611	0.571	0.368	-0.0267026	-0.127969	0.121687	0.17659	not rat
kidney	250	Alanine, aspartate and glutamate metabolism	1 Metabolism	15 Amino acid metabolism	0.9	0.666667	0.9	20	18	15	18	0.69	0.621	0.577	0.75	0.330488	-0.1522	0.088483	0.176051	not rat
liver	4650	Natural killer cell mediated cytotoxicity	5 Organismal Systems	51 Immune system	0.378378	0.485714	0.611111	30	21	22	28	0.526	0.404	0.449	0.519	-0.235699	-0.0740091	-0.159727	0.17604	not mouse
lung	4122	Sulfur relay system	2 Genetic Information Processing	23 Folding, sorting and degradation	0.714286	0.428571	0.6	5	7	5	3	0.625	0.778	0.625	0.333	-0.0875384	-0.096778	0.146464	0.175549	not rat
liver	4960	Aldosterone-regulated sodium reabsorption	5 Organismal Systems	55 Excretory system	0.8125	0.6875	0.555556	15	14	12	13	0.536	0.667	0.462	0.619	0.097739	0.113386	0.133475	0.175134	not pig
liver	520	Amino sugar and nucleotide sugar metabolism	1 Metabolism	11 Carbohydrate metabolism	0.576923	0.625	0.807692	22	19	17	25	0.71	0.594	0.586	0.862	0.0713705	-0.11988	-0.127038	0.174671	pig
spleen	5410	Hypertrophic cardiomyopathy (HCM)	6 Human Diseases	66 Cardiovascular diseases	0.5	0.666667	0.47619	16	14	14	15	0.41	0.378	0.359	0.417	-0.135564	0.15052	-0.0869328	0.17382	rat
heart	5323	Rheumatoid arthritis	6 Human Diseases	63 Immune diseases	0.666667	0.806452	0.588235	29	26	27	25	0.527	0.473	0.587	0.581	0.105767	0.16647	-0.0498345	0.173769	rat
spleen	5140	Leishmaniasis	6 Human Diseases	610 Infectious diseases: Parasitic	0.878788	0.647059	0.878788	31	31	25	31	0.795	0.775	0.61	0.775	0.294725	-0.150343	0.0870844	0.173743	not rat
nervous_system	4940	Type I diabetes mellitus	6 Human Diseases	67 Endocrine and metabolic diseases	0.666667	0.444444	0.7	7	8	6	10	0.318	0.333	0.24	0.435	-0.0478492	-0.160729	0.0636711	0.172881	not rat
muscle	4724	Glutamatergic synapse	5 Organismal Systems	56 Nervous system	0.441176	0.363636	0.62069	26	23	19	21	0.464	0.418	0.396	0.438	-0.268213	-0.162217	-0.0592247	0.17269	pig
kidney	983	Drug metabolism - other enzymes	1 Metabolism	111 Xenobiotics biodegradation and metabolism	0.461538	0.636364	0.461538	9	10	9	10	0.643	0.667	0.692	0.909	-0.183705	0.139916	-0.100434	0.172231	rat
spleen	520	Amino sugar and nucleotide sugar metabolism	1 Metabolism	11 Carbohydrate metabolism	0.56	0.652174	0.791667	20	19	18	23	0.645	0.613	0.6	0.742	0.0690441	-0.0900883	-0.146752	0.172198	not mouse
spleen	3440	Homologous recombination	2 Genetic Information Processing	24 Replication and repair	0.375	0.571429	0.461538	12	10	10	7	0.571	0.476	0.476	0.333	-0.271306	0.0939906	-0.144279	0.172194	rat
spleen	4974	Protein digestion and absorption	5 Organismal Systems	54 Digestive system	0.458333	0.521739	0.6875	15	20	20	12	0.395	0.455	0.488	0.4	-0.125662	-0.104016	-0.136984	0.172	pig
muscle	650	Butanoate metabolism	1 Metabolism	11 Carbohydrate metabolism	0.466667	0.583333	0.692308	12	10	7	10	0.667	0.526	0.412	0.625	-0.0812799	-0.0656871	-0.158137	0.171237	not mouse
kidney	53	Ascorbate and aldarate metabolism	1 Metabolism	11 Carbohydrate metabolism	0.777778	1	0.875	8	8	8	7	1	0.889	1	0.778	0.4476	0.0889329	-0.145641	0.170647	rat
spleen	410	beta-Alanine metabolism	1 Metabolism	16 Metabolism of other amino acids	0.615385	0.636364	0.833333	10	11	8	12	0.667	0.579	0.5	0.75	0.114401	-0.130179	-0.109482	0.170097	pig
liver	790	Folate biosynthesis	1 Metabolism	18 Metabolism of cofactors and vitamins	0.875	0.75	1	8	7	6	8	1	0.875	0.857	1	0.423371	-0.169986	-0.00439193	0.170043	pig
muscle	4970	Salivary secretion	5 Organismal Systems	54 Digestive system	0.459459	0.483871	0.678571	27	27	19	20	0.574	0.574	0.442	0.476	-0.152837	-0.123042	-0.116623	0.169529	pig
kidney	670	One carbon pool by folate	1 Metabolism	18 Metabolism of cofactors and vitamins	0.7	0.818182	0.6	9	8	11	7	0.75	0.667	0.917	0.583	0.138237	0.166514	-0.0315903	0.169484	rat
lung	4710	Circadian rhythm	5 Organismal Systems	510 Environmental adaptation	0.583333	0.5	0.75	11	8	7	10	0.688	0.5	0.467	0.667	-0.0328805	-0.161852	-0.0472592	0.16861	pig
liver	130	Ubiquinone and other terpenoid-quinone biosynthesis	1 Metabolism	18 Metabolism of cofactors and vitamins	0.777778	0.888889	0.666667	8	8	9	7	0.889	0.889	1	0.778	0.262328	0.167079	-0.021883	0.168506	rat
heart	410	beta-Alanine metabolism	1 Metabolism	16 Metabolism of other amino acids	0.866667	0.6	0.733333	14	14	10	12	0.737	0.737	0.526	0.8	0.176873	-0.0754129	0.150446	0.168289	mouse
kidney	3410	Base excision repair	2 Genetic Information Processing	24 Replication and repair	0.666667	0.421053	0.444444	16	14	11	10	0.571	0.483	0.393	0.37	-0.207363	0.0115244	0.167306	0.167702	mouse
muscle	4320	Dorso-ventral axis formation	5 Organismal Systems	58 Development	0.8	0.888889	0.666667	9	9	8	11	0.6	0.643	0.667	0.917	0.274817	0.16759	-0.00350914	0.167626	not pig
lung	4918	Thyroid hormone synthesis	5 Organismal Systems	52 Endocrine system	0.617647	0.457143	0.71875	28	27	23	27	0.583	0.587	0.548	0.659	-0.0571041	-0.167063	0.010851	0.167415	not rat
muscle	534	Glycosaminoglycan biosynthesis - heparan sulfate / heparin	1 Metabolism	17 Glycan biosynthesis and metabolism	0.5	0.3	0.25	5	10	8	5	0.278	0.556	0.533	0.294	-0.484359	0.0688927	0.152412	0.167259	mouse
lung	500	Starch and sucrose metabolism	1 Metabolism	11 Carbohydrate metabolism	0.666667	0.4	0.6	13	12	8	11	0.684	0.571	0.471	0.647	-0.131446	-0.117204	0.119282	0.167228	not rat
liver	5143	African trypanosomiasis	6 Human Diseases	610 Infectious diseases: Parasitic	0.461538	0.357143	0.615385	12	7	7	9	0.5	0.412	0.467	0.563	-0.263687	-0.162238	-0.0376741	0.166555	pig
kidney	52	Galactose metabolism	1 Metabolism	11 Carbohydrate metabolism	0.916667	0.692308	0.909091	11	12	11	10	0.647	0.8	0.733	0.714	0.360416	-0.141158	0.0879911	0.166337	not rat
nervous_system	51	Fructose and mannose metabolism	1 Metabolism	11 Carbohydrate metabolism	0.692308	0.75	0.538462	12	10	9	8	0.75	0.588	0.6	0.471	0.057967	0.165494	0.0136939	0.16606	not pig
spleen	650	Butanoate metabolism	1 Metabolism	11 Carbohydrate metabolism	0.6	0.75	0.555556	7	9	7	7	0.412	0.5	0.438	0.467	0.0158217	0.150793	-0.0688927	0.165785	rat
nervous_system	5131	Shigellosis	6 Human Diseases	68 Infectious diseases: Bacterial	0.870968	0.612903	0.774194	29	29	21	26	0.853	0.853	0.677	0.813	0.210293	-0.0966553	0.133523	0.164835
muscle	4726	Serotonergic synapse	5 Organismal Systems	56 Nervous system	0.428571	0.366667	0.607143	25	25	16	20	0.431	0.397	0.34	0.408	-0.28119	-0.150486	-0.0659754	0.164313
kidney	4070	Phosphatidylinositol signaling system	3 Environmental Information Processing	32 Signal transduction	0.5	0.589744	0.388889	33	27	29	17	0.673	0.563	0.617	0.354	-0.231422	0.162723	-0.0221172	0.164219
kidney	5140	Leishmaniasis	6 Human Diseases	610 Infectious diseases: Parasitic	0.730769	0.461538	0.607143	23	22	15	22	0.561	0.55	0.395	0.629	-0.0544253	-0.0793498	0.143408	0.163897
liver	760	Nicotinate and nicotinamide metabolism	1 Metabolism	18 Metabolism of cofactors and vitamins	0.769231	0.692308	0.538462	11	12	11	9	0.688	0.923	0.846	0.643	0.0665763	0.128226	0.101912	0.163792
spleen	380	Tryptophan metabolism	1 Metabolism	15 Amino acid metabolism	0.733333	0.647059	0.5	14	12	14	13	0.538	0.545	0.636	0.565	-0.00264584	0.125091	0.105634	0.163726
liver	5412	Arrhythmogenic right ventricular cardiomyopathy (ARVC)	6 Human Diseases	66 Cardiovascular diseases	0.684211	0.5	0.75	19	13	11	16	0.514	0.406	0.393	0.516	0.0238116	-0.159534	0.0361484	0.163578
nervous_system	53	Ascorbate and aldarate metabolism	1 Metabolism	11 Carbohydrate metabolism	1	1	0.8	5	5	5	4	0.625	0.556	0.625	0.5	0.529793	0.149236	0.0655831	0.163011
nervous_system	270	Cysteine and methionine metabolism	1 Metabolism	15 Amino acid metabolism	0.736842	0.65	0.888889	16	17	17	18	0.615	0.63	0.63	0.692	0.222468	-0.159049	-0.0352364	0.162905
muscle	561	Glycerolipid metabolism	1 Metabolism	13 Lipid metabolism	0.8	0.541667	0.64	23	22	14	18	0.676	0.667	0.452	0.581	0.0512705	-0.0477242	0.154419	0.161625
kidney	5120	Epithelial cell signaling in Helicobacter pylori infection	6 Human Diseases	68 Infectious diseases: Bacterial	0.692308	0.72973	0.903226	30	36	34	29	0.698	0.8	0.81	0.674	0.253446	-0.116676	-0.111332	0.161271
muscle	4961	Endocrine and other factor-regulated calcium reabsorption	5 Organismal Systems	55 Excretory system	0.727273	0.666667	0.894737	18	20	17	18	0.6	0.667	0.68	0.643	0.23042	-0.152295	-0.0524032	0.161059
heart	4971	Gastric acid secretion	5 Organismal Systems	54 Digestive system	0.678571	0.666667	0.482759	26	21	19	17	0.591	0.6	0.5	0.567	-0.0314697	0.149789	0.0583072	0.160737
kidney	3030	DNA replication	2 Genetic Information Processing	24 Replication and repair	0.428571	0.2	0.45	18	12	6	11	0.667	0.444	0.231	0.458	-0.47066	-0.147605	0.0627275	0.160381
muscle	4610	Complement and coagulation cascades	5 Organismal Systems	51 Immune system	0.518519	0.444444	0.296296	25	16	14	10	0.568	0.41	0.424	0.278	-0.360917	0.13298	0.0891242	0.160084
nervous_system	4977	Vitamin digestion and absorption	5 Organismal Systems	54 Digestive system	0.4	0.555556	0.4	7	7	7	7	0.318	0.333	0.368	0.368	-0.301813	0.129115	-0.0942838	0.159876
muscle	4976	Bile secretion	5 Organismal Systems	54 Digestive system	0.444444	0.423077	0.636364	19	20	18	17	0.404	0.417	0.486	0.486	-0.221784	-0.133458	-0.0876293	0.159656
lung	830	Retinol metabolism	1 Metabolism	18 Metabolism of cofactors and vitamins	0.5625	0.384615	0.636364	11	14	7	7	0.5	0.583	0.389	0.5	-0.178518	-0.15677	0.0263929	0.158976
heart	561	Glycerolipid metabolism	1 Metabolism	13 Lipid metabolism	0.583333	0.583333	0.4	20	18	18	15	0.588	0.581	0.581	0.517	-0.182111	0.152123	0.0454481	0.158767
muscle	3440	Homologous recombination	2 Genetic Information Processing	24 Replication and repair	0.571429	0.428571	0.333333	11	11	9	5	0.579	0.524	0.5	0.294	-0.319624	0.0961979	0.126071	0.158581
lung	5310	Asthma	6 Human Diseases	63 Immune diseases	0.545455	0.363636	0.615385	11	6	4	10	0.688	0.4	0.364	0.769	-0.21263	-0.155916	0.028939	0.158579
kidney	4721	Synaptic vesicle cycle	5 Organismal Systems	56 Nervous system	0.636364	0.821429	0.793103	28	26	23	24	0.778	0.667	0.697	0.706	0.214347	0.0251309	-0.156358	0.158365
spleen	4930	Type II diabetes mellitus	6 Human Diseases	67 Endocrine and metabolic diseases	0.45	0.45	0.647059	13	16	16	15	0.481	0.533	0.571	0.5	-0.196417	-0.122985	-0.0984431	0.157532
lung	561	Glycerolipid metabolism	1 Metabolism	13 Lipid metabolism	0.692308	0.68	0.5	22	22	20	14	0.688	0.688	0.667	0.438	-0.00593406	0.146437	0.0576571	0.157379
heart	563	Glycosylphosphatidylinositol(GPI)-anchor biosynthesis	1 Metabolism	17 Glycan biosynthesis and metabolism	0.444444	0.625	0.555556	6	7	7	8	0.353	0.412	0.467	0.615	-0.146611	0.0626403	-0.144174	0.157194
muscle	860	Porphyrin and chlorophyll metabolism	1 Metabolism	18 Metabolism of cofactors and vitamins	0.764706	0.647059	0.533333	14	16	14	9	0.737	0.8	0.737	0.45	0.0339604	0.101279	0.119358	0.156537
liver	4130	SNARE interactions in vesicular transport	2 Genetic Information Processing	23 Folding, sorting and degradation	0.833333	0.888889	0.684211	16	17	18	16	0.727	0.773	0.818	0.727	0.303537	0.155444	0.0176223	0.156439
liver	4972	Pancreatic secretion	5 Organismal Systems	54 Digestive system	0.666667	0.5	0.433333	25	20	26	18	0.521	0.426	0.565	0.45	-0.166312	0.0731197	0.137692	0.155902
muscle	980	Metabolism of xenobiotics by cytochrome P450	1 Metabolism	111 Xenobiotics biodegradation and metabolism	0.666667	0.411765	0.5	15	15	9	12	0.682	0.577	0.375	0.632	-0.181311	-0.0356471	0.150909	0.155062
heart	5150	Staphylococcus aureus infection	6 Human Diseases	68 Infectious diseases: Bacterial	0.714286	0.5	0.5	14	10	7	10	0.56	0.476	0.333	0.526	-0.1016	0.0251493	0.152633	0.154691
kidney	4330	Notch signaling pathway	3 Environmental Information Processing	32 Signal transduction	0.55	0.611111	0.421053	18	13	11	9	0.72	0.542	0.478	0.409	-0.172191	0.154658	-0.00168033	0.154667
liver	5332	Graft-versus-host disease	6 Human Diseases	63 Immune diseases	0.6	0.5	0.375	5	3	4	6	0.278	0.273	0.444	0.545	-0.236984	0.114519	0.103948	0.15466
muscle	4622	RIG-I-like receptor signaling pathway	5 Organismal Systems	51 Immune system	0.423077	0.52381	0.346154	17	20	15	18	0.447	0.571	0.5	0.545	-0.338546	0.147794	-0.0419246	0.153626
kidney	100	Steroid biosynthesis	1 Metabolism	13 Lipid metabolism	0.8	0.769231	0.6	13	14	10	11	0.765	0.824	0.625	0.733	0.165061	0.13569	0.0719789	0.1536
spleen	5310	Asthma	6 Human Diseases	63 Immune diseases	0.8	0.6	0.818182	10	8	6	10	0.714	0.727	0.4	0.769	0.187707	-0.139391	0.0642305	0.153477
spleen	4140	Regulation of autophagy	4 Cellular Processes	41 Transport and catabolism	0.4	0.533333	0.583333	10	11	13	9	0.588	0.579	0.684	0.474	-0.210785	-0.0208484	-0.151988	0.153411
spleen	532	Glycosaminoglycan biosynthesis - chondroitin sulfate / dermatan sulfate	1 Metabolism	17 Glycan biosynthesis and metabolism	0.545455	0.625	0.75	6	11	7	8	0.375	0.733	0.438	0.533	0.0208438	-0.0781438	-0.131914	0.153323
liver	4622	RIG-I-like receptor signaling pathway	5 Organismal Systems	51 Immune system	0.5	0.652174	0.5	20	22	18	16	0.526	0.667	0.621	0.485	-0.130708	0.123191	-0.0894744	0.152255
nervous_system	532	Glycosaminoglycan biosynthesis - chondroitin sulfate / dermatan sulfate	1 Metabolism	17 Glycan biosynthesis and metabolism	0.5	0.363636	0.272727	10	5	5	4	0.667	0.357	0.333	0.267	-0.433234	0.0952241	0.11693	0.150799
liver	4630	Jak-STAT signaling pathway	3 Environmental Information Processing	32 Signal transduction	0.541667	0.704545	0.568627	39	35	36	41	0.398	0.438	0.507	0.519	-0.0367971	0.109076	-0.10252	0.149693
heart	4960	Aldosterone-regulated sodium reabsorption	5 Organismal Systems	55 Excretory system	0.722222	0.5	0.526316	16	15	14	13	0.571	0.682	0.538	0.542	-0.0821592	0.00596403	0.149551	0.14967
lung	510	N-Glycan biosynthesis	1 Metabolism	17 Glycan biosynthesis and metabolism	0.75	0.535714	0.740741	24	25	19	23	0.686	0.714	0.594	0.639	0.0769459	-0.127043	0.0786991	0.149443
nervous_system	520	Amino sugar and nucleotide sugar metabolism	1 Metabolism	11 Carbohydrate metabolism	0.73913	0.521739	0.541667	20	20	15	17	0.645	0.625	0.517	0.531	-0.0508728	0.00976402	0.14863	0.14895
spleen	4960	Aldosterone-regulated sodium reabsorption	5 Organismal Systems	55 Excretory system	0.473684	0.5	0.666667	12	16	15	13	0.48	0.615	0.556	0.591	-0.14194	-0.10304	-0.10738	0.148822
liver	512	Mucin type O-Glycan biosynthesis	1 Metabolism	17 Glycan biosynthesis and metabolism	0.5	0.444444	0.3	8	4	5	5	0.421	0.308	0.417	0.417	-0.369216	0.129829	0.0724553	0.148679
heart	3022	Basal transcription factors	2 Genetic Information Processing	21 Transcription	0.380952	0.529412	0.4	14	15	12	14	0.5	0.536	0.462	0.583	-0.328206	0.110988	-0.0988776	0.148644
liver	982	Drug metabolism - cytochrome P450	1 Metabolism	111 Xenobiotics biodegradation and metabolism	0.8	0.869565	1	23	22	20	23	0.92	0.88	0.87	0.92	0.452972	-0.0908081	-0.117421	0.148438
spleen	4913	Ovarian steroidogenesis	5 Organismal Systems	52 Endocrine system	0.333333	0.166667	0.416667	8	8	6	9	0.381	0.32	0.214	0.36	-0.563162	-0.147815	0.010421	0.148182
spleen	1040	Biosynthesis of unsaturated fatty acids	1 Metabolism	13 Lipid metabolism	0.5	0.666667	0.555556	6	6	9	8	0.462	0.429	0.818	0.727	-0.0903855	0.0921096	-0.116018	0.148136
liver	4950	Maturity onset diabetes of the young	6 Human Diseases	67 Endocrine and metabolic diseases	0.9	1	0.8	9	10	9	9	0.692	0.833	0.9	0.643	0.473594	0.146939	-0.0170993	0.14793
lung	4966	Collecting duct acid secretion	5 Organismal Systems	55 Excretory system	0.8	0.923077	0.733333	13	14	12	13	0.65	0.7	0.8	0.765	0.333283	0.141658	-0.0425281	0.147904
muscle	410	beta-Alanine metabolism	1 Metabolism	16 Metabolism of other amino acids	0.866667	0.666667	0.866667	15	13	10	13	0.833	0.65	0.556	0.867	0.292779	-0.128434	0.0731379	0.147798
lung	4622	RIG-I-like receptor signaling pathway	5 Organismal Systems	51 Immune system	0.375	0.517241	0.533333	26	18	18	20	0.684	0.514	0.581	0.571	-0.262954	0.00448734	-0.147469	0.147537
lung	860	Porphyrin and chlorophyll metabolism	1 Metabolism	18 Metabolism of cofactors and vitamins	0.625	0.642857	0.466667	13	13	10	9	0.684	0.65	0.556	0.474	-0.0850249	0.144291	0.0300696	0.147391
spleen	4110	Cell cycle	4 Cellular Processes	42 Cell growth and death	0.623188	0.746032	0.571429	52	60	58	47	0.612	0.698	0.69	0.553	0.0355078	0.136958	-0.0538438	0.147162
muscle	4973	Carbohydrate digestion and absorption	5 Organismal Systems	54 Digestive system	0.6875	0.444444	0.533333	14	13	12	9	0.609	0.619	0.571	0.45	-0.131017	-0.0375888	0.141975	0.146867
lung	592	alpha-Linolenic acid metabolism	1 Metabolism	13 Lipid metabolism	0.555556	0.4	0.333333	8	6	6	4	0.667	0.462	0.5	0.444	-0.34569	0.076501	0.125138	0.14667
lung	650	Butanoate metabolism	1 Metabolism	11 Carbohydrate metabolism	0.428571	0.307692	0.545455	9	11	8	8	0.5	0.579	0.5	0.571	-0.351697	-0.144989	-0.0182048	0.146127
muscle	4913	Ovarian steroidogenesis	5 Organismal Systems	52 Endocrine system	0.235294	0.384615	0.307692	10	11	8	7	0.357	0.379	0.32	0.292	-0.549503	0.0776039	-0.1237	0.146028
heart	531	Glycosaminoglycan degradation	1 Metabolism	17 Glycan biosynthesis and metabolism	0.625	0.375	0.5	8	5	3	4	0.8	0.556	0.333	0.444	-0.22679	-0.0614804	0.132145	0.145747
kidney	4964	Proximal tubule bicarbonate reclamation	5 Organismal Systems	55 Excretory system	0.875	0.8	0.666667	15	15	12	10	0.882	0.882	0.706	0.833	0.263625	0.109168	0.0964304	0.145659
kidney	5014	Amyotrophic lateral sclerosis (ALS)	6 Human Diseases	64 Neurodegenerative diseases	0.52	0.681818	0.565217	19	19	18	17	0.655	0.655	0.6	0.654	-0.0645533	0.0957102	-0.109487	0.145423
nervous_system	52	Galactose metabolism	1 Metabolism	11 Carbohydrate metabolism	0.615385	0.416667	0.636364	10	11	7	8	0.588	0.611	0.467	0.533	-0.129564	-0.133868	0.0564432	0.145281
kidney	5218	Melanoma	6 Human Diseases	62 Cancers: Specific types	0.606061	0.741935	0.580645	28	25	26	21	0.683	0.595	0.722	0.538	0.0286705	0.12701	-0.0696352	0.144847
liver	270	Cysteine and methionine metabolism	1 Metabolism	15 Amino acid metabolism	0.68	0.791667	0.869565	23	19	20	20	0.885	0.704	0.741	0.741	0.264536	-0.0502776	-0.135601	0.144622
muscle	5412	Arrhythmogenic right ventricular cardiomyopathy (ARVC)	6 Human Diseases	66 Cardiovascular diseases	0.833333	0.633333	0.827586	29	26	20	24	0.725	0.667	0.625	0.632	0.231796	-0.122992	0.0741219	0.1436
heart	5144	Malaria	6 Human Diseases	610 Infectious diseases: Parasitic	0.6	0.533333	0.4	15	9	8	6	0.517	0.346	0.308	0.286	-0.20275	0.118674	0.0805628	0.143436
heart	53	Ascorbate and aldarate metabolism	1 Metabolism	11 Carbohydrate metabolism	0.666667	0.666667	0.5	6	4	4	3	0.857	0.571	0.571	0.429	-0.0283454	0.136826	0.0421457	0.14317
muscle	120	Primary bile acid biosynthesis	1 Metabolism	13 Lipid metabolism	0.666667	0.666667	0.5	6	4	4	3	0.667	0.4	0.4	0.375	-0.0283454	0.136826	0.0421457	0.14317
heart	100	Steroid biosynthesis	1 Metabolism	13 Lipid metabolism	0.5	0.272727	0.307692	10	5	4	7	0.625	0.357	0.267	0.583	-0.467884	0.00797951	0.142906	0.143129
lung	4713	Circadian entrainment	5 Organismal Systems	510 Environmental adaptation	0.558824	0.46875	0.689655	26	27	21	23	0.578	0.54	0.568	0.548	-0.0997594	-0.139147	-0.0320759	0.142797
muscle	52	Galactose metabolism	1 Metabolism	11 Carbohydrate metabolism	0.642857	0.615385	0.461538	11	12	10	8	0.647	0.75	0.714	0.5	-0.0943947	0.129887	0.0584358	0.142427
muscle	5414	Dilated cardiomyopathy	6 Human Diseases	66 Cardiovascular diseases	0.65	0.605263	0.805556	35	31	26	30	0.729	0.674	0.619	0.667	0.0993788	-0.129983	-0.0574116	0.142098
spleen	5144	Malaria	6 Human Diseases	610 Infectious diseases: Parasitic	0.777778	0.882353	0.7	17	15	15	17	0.586	0.536	0.536	0.63	0.277381	0.138124	-0.0313099	0.141628
liver	5020	Prion diseases	6 Human Diseases	64 Neurodegenerative diseases	0.75	0.565217	0.772727	20	15	16	19	0.833	0.625	0.727	0.95	0.112859	-0.130621	0.0543883	0.141492
liver	260	Glycine, serine and threonine metabolism	1 Metabolism	15 Amino acid metabolism	0.740741	0.777778	0.925926	27	20	21	25	1	0.769	0.84	0.926	0.322421	-0.0997593	-0.100107	0.141327
heart	534	Glycosaminoglycan biosynthesis - heparan sulfate / heparin	1 Metabolism	17 Glycan biosynthesis and metabolism	0.5	0.333333	0.285714	5	7	7	4	0.294	0.412	0.467	0.267	-0.444026	0.0651623	0.1251	0.141054
kidney	340	Histidine metabolism	1 Metabolism	15 Amino acid metabolism	0.647059	0.625	0.8125	15	13	11	14	0.75	0.684	0.647	0.824	0.113523	-0.121807	-0.0708099	0.140894
kidney	3430	Mismatch repair	2 Genetic Information Processing	24 Replication and repair	0.5	0.357143	0.285714	13	8	6	5	0.722	0.421	0.333	0.278	-0.429738	0.0812724	0.114941	0.140772
muscle	5144	Malaria	6 Human Diseases	610 Infectious diseases: Parasitic	0.555556	0.538462	0.384615	12	16	8	6	0.444	0.516	0.32	0.222	-0.233407	0.132446	0.047265	0.140627
kidney	5110	Vibrio cholerae infection	6 Human Diseases	68 Infectious diseases: Bacterial	0.703704	0.84	0.875	24	22	22	21	0.8	0.733	0.815	0.75	0.309956	-0.0210292	-0.138617	0.140203
liver	4730	Long-term depression	5 Organismal Systems	56 Nervous system	0.7	0.5	0.7	19	15	14	15	0.655	0.484	0.538	0.536	0.00422251	-0.122373	0.067527	0.139768
muscle	5222	Small cell lung cancer	6 Human Diseases	62 Cancers: Specific types	0.594595	0.757576	0.657143	28	31	30	30	0.596	0.674	0.667	0.652	0.075159	0.0810294	-0.113823	0.139719
lung	4974	Protein digestion and absorption	5 Organismal Systems	54 Digestive system	0.521739	0.681818	0.6	18	17	19	14	0.429	0.37	0.432	0.424	-0.0437758	0.0701513	-0.120796	0.139688
kidney	4940	Type I diabetes mellitus	6 Human Diseases	67 Endocrine and metabolic diseases	0.555556	0.444444	0.666667	8	6	5	7	0.381	0.261	0.263	0.438	-0.129268	-0.13875	-0.0159825	0.139667
muscle	3030	DNA replication	2 Genetic Information Processing	24 Replication and repair	0.583333	0.35	0.526316	17	21	10	12	0.63	0.778	0.385	0.5	-0.250228	-0.098721	0.0987176	0.13961
nervous_system	650	Butanoate metabolism	1 Metabolism	11 Carbohydrate metabolism	0.733333	0.5625	0.529412	13	13	12	13	0.684	0.684	0.667	0.765	-0.0366465	0.0462299	0.130935	0.138857
kidney	4972	Pancreatic secretion	5 Organismal Systems	54 Digestive system	0.470588	0.583333	0.64	23	27	15	18	0.434	0.482	0.349	0.474	-0.108852	-0.0271002	-0.135725	0.138404
lung	140	Steroid hormone biosynthesis	1 Metabolism	13 Lipid metabolism	0.363636	0.5	0.5	5	10	4	7	0.227	0.455	0.211	0.412	-0.298662	0.0170926	-0.137292	0.138352
lung	565	Ether lipid metabolism	1 Metabolism	13 Lipid metabolism	0.5	0.3125	0.533333	12	12	9	11	0.6	0.571	0.45	0.647	-0.31557	-0.131174	0.0432447	0.138118
kidney	4973	Carbohydrate digestion and absorption	5 Organismal Systems	54 Digestive system	0.578947	0.722222	0.588235	17	13	14	10	0.654	0.565	0.609	0.588	0.00592399	0.107463	-0.0864232	0.137903
spleen	4728	Dopaminergic synapse	5 Organismal Systems	56 Nervous system	0.702703	0.487179	0.666667	32	31	26	33	0.667	0.564	0.52	0.673	-0.0209273	-0.106453	0.0874477	0.137766
nervous_system	40	Pentose and glucuronate interconversions	1 Metabolism	11 Carbohydrate metabolism	0.8	0.8	0.636364	10	8	8	8	0.714	0.533	0.571	0.533	0.204225	0.129747	0.0455238	0.137502
nervous_system	240	Pyrimidine metabolism	1 Metabolism	14 Nucleotide metabolism	0.482143	0.588235	0.436364	50	33	31	29	0.704	0.458	0.463	0.408	-0.215338	0.126352	-0.0536364	0.137265
lung	563	Glycosylphosphatidylinositol(GPI)-anchor biosynthesis	1 Metabolism	17 Glycan biosynthesis and metabolism	0.555556	0.555556	0.4	7	7	7	7	0.412	0.412	0.467	0.412	-0.214392	0.132689	0.0343332	0.137059
liver	592	alpha-Linolenic acid metabolism	1 Metabolism	13 Lipid metabolism	0.833333	0.833333	1	5	6	6	5	0.625	0.545	0.6	0.556	0.449963	-0.114558	-0.0744002	0.136597
spleen	5014	Amyotrophic lateral sclerosis (ALS)	6 Human Diseases	64 Neurodegenerative diseases	0.909091	0.952381	0.772727	21	21	20	18	0.75	0.677	0.69	0.643	0.434602	0.134999	0.0207304	0.136582
kidney	4919	Thyroid hormone signaling pathway	5 Organismal Systems	52 Endocrine system	0.645161	0.719298	0.55	53	49	45	40	0.768	0.71	0.692	0.615	0.0196154	0.135145	-0.0164163	0.136139
liver	1210	2-Oxocarboxylic acid metabolism	1 Metabolism	10 Global and overview maps	1	0.866667	0.8	15	15	13	12	1	1	0.929	0.8	0.449781	0.0590196	0.122475	0.135954
lung	340	Histidine metabolism	1 Metabolism	15 Amino acid metabolism	0.692308	0.538462	0.75	12	10	8	9	0.6	0.556	0.5	0.6	0.0514428	-0.133324	0.0264323	0.135919
muscle	3430	Mismatch repair	2 Genetic Information Processing	24 Replication and repair	0.642857	0.583333	0.454545	10	13	9	6	0.556	0.684	0.5	0.333	-0.117609	0.113347	0.0746744	0.135734
lung	600	Sphingolipid metabolism	1 Metabolism	13 Lipid metabolism	0.592593	0.714286	0.565217	19	24	17	17	0.543	0.686	0.515	0.586	-0.0042732	0.119346	-0.0633192	0.135103
heart	4972	Pancreatic secretion	5 Organismal Systems	54 Digestive system	0.5625	0.5	0.375	28	22	20	16	0.528	0.468	0.465	0.432	-0.258059	0.113658	0.0729416	0.13505
kidney	5416	Viral myocarditis	6 Human Diseases	66 Cardiovascular diseases	0.521739	0.4	0.619048	17	18	11	17	0.531	0.563	0.379	0.548	-0.202051	-0.134553	-0.00752779	0.134763
lung	5144	Malaria	6 Human Diseases	610 Infectious diseases: Parasitic	0.545455	0.478261	0.681818	22	12	12	15	0.688	0.387	0.48	0.536	-0.106026	-0.127252	-0.0443158	0.134747
liver	980	Metabolism of xenobiotics by cytochrome P450	1 Metabolism	111 Xenobiotics biodegradation and metabolism	0.8	0.782609	0.956522	22	23	19	23	0.917	0.958	0.826	0.92	0.37604	-0.117647	-0.0643839	0.134112
nervous_system	4974	Protein digestion and absorption	5 Organismal Systems	54 Digestive system	0.666667	0.75	0.583333	20	15	15	18	0.435	0.319	0.357	0.45	0.0691004	0.131881	-0.0239509	0.134038
kidney	860	Porphyrin and chlorophyll metabolism	1 Metabolism	18 Metabolism of cofactors and vitamins	0.7	0.555556	0.764706	16	18	12	14	0.842	0.9	0.632	0.7	0.0743952	-0.132404	0.0201094	0.133922
kidney	531	Glycosaminoglycan degradation	1 Metabolism	17 Glycan biosynthesis and metabolism	0.777778	0.555556	0.666667	9	7	5	6	0.9	0.583	0.556	0.667	0.0622965	-0.058463	0.120346	0.133795
nervous_system	5014	Amyotrophic lateral sclerosis (ALS)	6 Human Diseases	64 Neurodegenerative diseases	0.551724	0.692308	0.571429	23	22	21	21	0.767	0.688	0.656	0.677	-0.0368941	0.0989653	-0.0900087	0.133775
nervous_system	512	Mucin type O-Glycan biosynthesis	1 Metabolism	17 Glycan biosynthesis and metabolism	0.5	0.5	0.666667	11	7	7	9	0.55	0.389	0.412	0.5	-0.127151	-0.102436	-0.085622	0.133507
lung	4727	GABAergic synapse	5 Organismal Systems	56 Nervous system	0.5	0.357143	0.576923	23	22	15	18	0.46	0.431	0.441	0.563	-0.263966	-0.133048	0.0082218	0.133302
spleen	51	Fructose and mannose metabolism	1 Metabolism	11 Carbohydrate metabolism	0.5	0.636364	0.636364	9	9	9	9	0.563	0.529	0.6	0.529	-0.0625699	0.0121336	-0.132702	0.133255
lung	5410	Hypertrophic cardiomyopathy (HCM)	6 Human Diseases	66 Cardiovascular diseases	0.447368	0.461538	0.617647	31	24	26	24	0.66	0.533	0.634	0.615	-0.207715	-0.0935922	-0.0947637	0.13319
kidney	562	Inositol phosphate metabolism	1 Metabolism	11 Carbohydrate metabolism	0.483871	0.566667	0.413793	25	21	22	16	0.625	0.538	0.579	0.41	-0.240158	0.128409	-0.0347331	0.133024
heart	4210	Apoptosis	4 Cellular Processes	42 Cell growth and death	0.487805	0.6	0.647059	30	31	26	26	0.556	0.574	0.481	0.531	-0.0851569	-0.0206225	-0.131188	0.132799
kidney	450	Selenocompound metabolism	1 Metabolism	16 Metabolism of other amino acids	0.636364	0.583333	0.454545	8	10	11	8	0.667	0.833	0.917	0.727	-0.121259	0.113197	0.0693055	0.132729
liver	4270	Vascular smooth muscle contraction	5 Organismal Systems	53 Circulatory system	0.485714	0.447368	0.636364	31	21	24	23	0.508	0.35	0.471	0.434	-0.184014	-0.116074	-0.0638713	0.132486
heart	511	Other glycan degradation	1 Metabolism	17 Glycan biosynthesis and metabolism	0.5	0.555556	0.4	6	9	8	8	0.429	0.692	0.667	0.667	-0.245613	0.131413	-0.0116015	0.131924
liver	531	Glycosaminoglycan degradation	1 Metabolism	17 Glycan biosynthesis and metabolism	0.625	0.571429	0.444444	6	7	5	7	0.6	0.778	0.625	0.7	-0.140539	0.112315	0.0686911	0.131656
liver	4530	Tight junction	4 Cellular Processes	43 Cellular community - eukaryotes	0.519231	0.566038	0.692308	48	31	35	40	0.738	0.544	0.614	0.656	-0.0621183	-0.076182	-0.107296	0.131591
spleen	4340	Hedgehog signaling pathway	3 Environmental Information Processing	32 Signal transduction	0.416667	0.272727	0.214286	11	6	3	6	0.423	0.3	0.15	0.3	-0.567889	0.0748091	0.108235	0.131572
heart	630	Glyoxylate and dicarboxylate metabolism	1 Metabolism	11 Carbohydrate metabolism	0.823529	0.823529	0.666667	16	15	15	14	0.8	0.789	0.789	0.778	0.248819	0.123906	0.0438336	0.131431
nervous_system	604	Glycosphingolipid biosynthesis - ganglio series	1 Metabolism	17 Glycan biosynthesis and metabolism	0.625	0.714286	0.555556	6	7	6	8	0.6	0.7	0.6	0.8	0.00843947	0.127202	-0.0329833	0.131409
liver	330	Arginine and proline metabolism	1 Metabolism	15 Amino acid metabolism	0.694444	0.722222	0.864865	36	25	26	33	0.857	0.658	0.722	0.825	0.228305	-0.0934743	-0.092304	0.131368
nervous_system	4666	Fc gamma R-mediated phagocytosis	5 Organismal Systems	51 Immune system	0.622222	0.771429	0.742857	35	38	27	26	0.729	0.776	0.574	0.553	0.147792	0.0279544	-0.128303	0.131313
lung	72	Synthesis and degradation of ketone bodies	1 Metabolism	13 Lipid metabolism	0.571429	0.375	0.571429	6	5	5	5	0.75	0.625	0.625	0.714	-0.216235	-0.115281	0.0616748	0.130742
heart	5120	Epithelial cell signaling in Helicobacter pylori infection	6 Human Diseases	68 Infectious diseases: Bacterial	0.638889	0.771429	0.636364	28	31	34	26	0.636	0.721	0.872	0.65	0.0965364	0.106713	-0.0754955	0.130718
lung	380	Tryptophan metabolism	1 Metabolism	15 Amino acid metabolism	0.75	0.6	0.8	19	16	13	17	0.731	0.64	0.565	0.739	0.149257	-0.127158	0.0295524	0.130547
muscle	4340	Hedgehog signaling pathway	3 Environmental Information Processing	32 Signal transduction	0.333333	0.4	0.5	9	7	5	6	0.321	0.28	0.263	0.273	-0.375702	-0.0512663	-0.119679	0.130197
nervous_system	72	Synthesis and degradation of ketone bodies	1 Metabolism	13 Lipid metabolism	0.714286	0.5	0.571429	6	6	6	5	0.75	0.75	0.75	0.714	-0.0609388	-0.0274199	0.126456	0.129395
kidney	5150	Staphylococcus aureus infection	6 Human Diseases	68 Infectious diseases: Bacterial	0.578947	0.352941	0.5	17	13	6	10	0.68	0.542	0.286	0.476	-0.265908	-0.0774641	0.10348	0.129263
liver	830	Retinol metabolism	1 Metabolism	18 Metabolism of cofactors and vitamins	0.9	0.7	0.842105	18	20	16	17	0.783	0.8	0.889	0.85	0.317534	-0.0870372	0.0954768	0.129195
lung	5130	Pathogenic Escherichia coli infection	6 Human Diseases	68 Infectious diseases: Bacterial	0.814815	0.730769	0.923077	26	23	19	24	0.897	0.793	0.731	0.857	0.334219	-0.127768	-0.0177589	0.128996
liver	4370	VEGF signaling pathway	3 Environmental Information Processing	32 Signal transduction	0.631579	0.777778	0.75	16	15	16	12	0.593	0.577	0.615	0.48	0.160926	0.0272085	-0.125893	0.1288
liver	450	Selenocompound metabolism	1 Metabolism	16 Metabolism of other amino acids	0.75	0.909091	0.818182	10	11	11	10	0.833	0.917	0.917	0.833	0.345091	0.0685996	-0.108996	0.128787
muscle	4114	Oocyte meiosis	4 Cellular Processes	42 Cell growth and death	0.545455	0.690476	0.642857	40	45	31	29	0.667	0.726	0.544	0.547	-0.000855667	0.0450129	-0.120587	0.128715
spleen	533	Glycosaminoglycan biosynthesis - keratan sulfate	1 Metabolism	17 Glycan biosynthesis and metabolism	0.375	0.428571	0.285714	5	6	5	4	0.5	0.5	0.455	0.4	-0.457123	0.126731	-0.0188895	0.128131
liver	4977	Vitamin digestion and absorption	5 Organismal Systems	54 Digestive system	0.722222	0.529412	0.705882	16	15	10	13	0.762	0.75	0.667	0.765	0.0377096	-0.106291	0.0711955	0.127932
nervous_system	3013	RNA transport	2 Genetic Information Processing	22 Translation	0.638298	0.788889	0.709677	86	68	75	73	0.811	0.648	0.758	0.702	0.148416	0.0645571	-0.110302	0.127805
muscle	512	Mucin type O-Glycan biosynthesis	1 Metabolism	17 Glycan biosynthesis and metabolism	0.333333	0.454545	0.454545	10	6	6	6	0.526	0.333	0.4	0.4	-0.368844	0.0190937	-0.126295	0.12773
muscle	4728	Dopaminergic synapse	5 Organismal Systems	56 Nervous system	0.72973	0.536585	0.710526	32	32	31	33	0.593	0.571	0.62	0.66	0.0488772	-0.104682	0.0726402	0.127416
nervous_system	5144	Malaria	6 Human Diseases	610 Infectious diseases: Parasitic	0.466667	0.3	0.272727	9	13	4	5	0.29	0.406	0.133	0.185	-0.490155	0.0514002	0.116522	0.127355
kidney	620	Pyruvate metabolism	1 Metabolism	11 Carbohydrate metabolism	0.821429	0.923077	0.76	24	27	26	20	0.857	0.964	0.963	0.769	0.360506	0.122524	-0.034583	0.127311
kidney	4666	Fc gamma R-mediated phagocytosis	5 Organismal Systems	51 Immune system	0.609756	0.710526	0.564103	35	31	30	26	0.729	0.646	0.638	0.605	0.00248194	0.118018	-0.0471154	0.127075
nervous_system	630	Glyoxylate and dicarboxylate metabolism	1 Metabolism	11 Carbohydrate metabolism	0.866667	0.6875	0.857143	13	15	14	13	0.619	0.714	0.7	0.684	0.29986	-0.107328	0.0677388	0.126917
muscle	4260	Cardiac muscle contraction	5 Organismal Systems	53 Circulatory system	0.770833	0.791667	0.933333	44	41	42	43	0.815	0.804	0.84	0.782	0.351884	-0.0951219	-0.0838667	0.126814
lung	52	Galactose metabolism	1 Metabolism	11 Carbohydrate metabolism	0.642857	0.428571	0.5	12	11	8	12	0.706	0.647	0.533	0.8	-0.184606	-0.0248223	0.124052	0.126511
kidney	770	Pantothenate and CoA biosynthesis	1 Metabolism	18 Metabolism of cofactors and vitamins	0.636364	0.727273	0.8	9	9	10	9	0.818	0.818	0.909	0.818	0.16177	-0.043653	-0.118711	0.126482
liver	360	Phenylalanine metabolism	1 Metabolism	15 Amino acid metabolism	0.846154	0.846154	1	13	11	11	13	0.929	0.733	0.786	0.867	0.464861	-0.105588	-0.0692703	0.126283
lung	4723	Retrograde endocannabinoid signaling	5 Organismal Systems	56 Nervous system	0.566667	0.392857	0.592593	24	23	15	19	0.49	0.442	0.441	0.559	-0.196148	-0.118883	0.0423621	0.126205
muscle	983	Drug metabolism - other enzymes	1 Metabolism	111 Xenobiotics biodegradation and metabolism	0.444444	0.3	0.25	7	6	6	3	0.538	0.4	0.5	0.273	-0.515581	0.0676162	0.106477	0.126132
muscle	260	Glycine, serine and threonine metabolism	1 Metabolism	15 Amino acid metabolism	0.6875	0.470588	0.588235	15	12	10	12	0.625	0.5	0.435	0.632	-0.0840748	-0.0603053	0.1107	0.12606
nervous_system	4966	Collecting duct acid secretion	5 Organismal Systems	55 Excretory system	0.857143	1	1	12	14	12	12	0.632	0.7	0.706	0.667	0.56336	-0.00123965	-0.125829	0.125835
lung	480	Glutathione metabolism	1 Metabolism	16 Metabolism of other amino acids	0.68	0.52	0.714286	21	21	17	15	0.808	0.808	0.773	0.625	0.0131168	-0.119814	0.0372215	0.125462
spleen	1210	2-Oxocarboxylic acid metabolism	1 Metabolism	10 Global and overview maps	1	0.833333	0.833333	10	10	12	12	0.714	0.714	0.8	1	0.448753	0.0119331	0.124482	0.125053
liver	4721	Synaptic vesicle cycle	5 Organismal Systems	56 Nervous system	0.791667	0.869565	0.708333	23	20	20	18	0.657	0.541	0.714	0.6	0.282257	0.123658	-0.0174238	0.124879
liver	3022	Basal transcription factors	2 Genetic Information Processing	21 Transcription	0.409091	0.45	0.571429	17	14	12	16	0.607	0.5	0.48	0.593	-0.262461	-0.0682635	-0.104551	0.124864
muscle	4930	Type II diabetes mellitus	6 Human Diseases	67 Endocrine and metabolic diseases	0.736842	0.55	0.722222	16	17	15	15	0.533	0.586	0.556	0.5	0.0675824	-0.10405	0.0685108	0.12458
spleen	4260	Cardiac muscle contraction	5 Organismal Systems	53 Circulatory system	0.787879	0.931034	0.806452	28	31	28	28	0.596	0.62	0.549	0.609	0.37287	0.0929505	-0.0827413	0.124442
heart	72	Synthesis and degradation of ketone bodies	1 Metabolism	13 Lipid metabolism	0.625	0.75	0.625	8	5	6	5	1	0.714	0.75	0.714	0.069403	0.100258	-0.0736714	0.124415
lung	4724	Glutamatergic synapse	5 Organismal Systems	56 Nervous system	0.525	0.378378	0.583333	31	30	20	26	0.554	0.517	0.444	0.531	-0.233524	-0.122823	0.0174823	0.124061
heart	450	Selenocompound metabolism	1 Metabolism	16 Metabolism of other amino acids	0.555556	0.375	0.375	6	8	5	5	0.5	0.667	0.417	0.5	-0.336974	0.02892	0.120536	0.123957
liver	511	Other glycan degradation	1 Metabolism	17 Glycan biosynthesis and metabolism	0.8	0.7	0.888889	9	9	8	8	0.643	0.643	0.667	0.727	0.287967	-0.123766	-0.00435037	0.123843
liver	4726	Serotonergic synapse	5 Organismal Systems	56 Nervous system	0.653846	0.517241	0.714286	25	18	19	23	0.446	0.353	0.543	0.535	-0.00323691	-0.122281	0.016774	0.123426
heart	71	Fatty acid degradation	1 Metabolism	13 Lipid metabolism	0.821429	0.645161	0.655172	27	24	24	21	0.871	0.857	0.828	0.778	0.134057	0.0116289	0.122416	0.122968
heart	30	Pentose phosphate pathway	1 Metabolism	11 Carbohydrate metabolism	0.555556	0.4	0.6	7	7	7	9	0.538	0.583	0.538	0.75	-0.193889	-0.119757	0.0274128	0.122855
kidney	603	Glycosphingolipid biosynthesis - globo and isoglobo series	1 Metabolism	17 Glycan biosynthesis and metabolism	0.666667	0.625	0.8	5	5	8	4	0.556	0.556	0.889	0.5	0.117427	-0.112157	-0.0500168	0.122804
muscle	520	Amino sugar and nucleotide sugar metabolism	1 Metabolism	11 Carbohydrate metabolism	0.538462	0.666667	0.565217	17	23	18	19	0.548	0.742	0.621	0.613	-0.0632704	0.0858825	-0.0877576	0.122789
muscle	4540	Gap junction	4 Cellular Processes	43 Cellular community - eukaryotes	0.536585	0.575758	0.69697	30	33	22	26	0.625	0.673	0.468	0.591	-0.0438784	-0.0726376	-0.0988023	0.12263
spleen	260	Glycine, serine and threonine metabolism	1 Metabolism	15 Amino acid metabolism	0.307692	0.307692	0.461538	9	8	8	10	0.391	0.348	0.348	0.526	-0.4674	-0.0860067	-0.0873977	0.122619
muscle	40	Pentose and glucuronate interconversions	1 Metabolism	11 Carbohydrate metabolism	0.5	0.4	0.6	8	10	6	8	0.615	0.714	0.462	0.615	-0.225111	-0.121034	-0.0185218	0.122443
muscle	5014	Amyotrophic lateral sclerosis (ALS)	6 Human Diseases	64 Neurodegenerative diseases	0.590909	0.714286	0.722222	17	18	19	14	0.586	0.621	0.655	0.5	0.0841563	0.00375721	-0.122249	0.122307
spleen	511	Other glycan degradation	1 Metabolism	17 Glycan biosynthesis and metabolism	0.636364	0.727273	0.583333	10	8	9	9	0.769	0.615	0.818	0.75	0.0384318	0.115807	-0.0393087	0.122296
liver	4330	Notch signaling pathway	3 Environmental Information Processing	32 Signal transduction	0.529412	0.5	0.375	14	12	10	8	0.56	0.545	0.455	0.348	-0.276654	0.112898	0.0455835	0.121753
lung	3008	Ribosome biogenesis in eukaryotes	2 Genetic Information Processing	22 Translation	0.534884	0.574468	0.431818	36	30	38	27	0.621	0.517	0.717	0.509	-0.196547	0.121594	-0.00248894	0.121619
nervous_system	4662	B cell receptor signaling pathway	5 Organismal Systems	51 Immune system	0.571429	0.615385	0.730769	24	31	18	21	0.558	0.738	0.45	0.5	0.0187237	-0.0698997	-0.0992881	0.121425
muscle	140	Steroid hormone biosynthesis	1 Metabolism	13 Lipid metabolism	0.444444	0.571429	0.5	6	7	5	3	0.286	0.333	0.25	0.176	-0.210384	0.0672797	-0.100956	0.12132
liver	1040	Biosynthesis of unsaturated fatty acids	1 Metabolism	13 Lipid metabolism	0.857143	0.846154	1	12	14	12	12	0.923	1	0.923	0.857	0.471037	-0.105336	-0.0601843	0.121317
lung	4330	Notch signaling pathway	3 Environmental Information Processing	32 Signal transduction	0.64	0.7	0.8	19	22	15	17	0.76	0.917	0.682	0.708	0.147448	-0.0620229	-0.104067	0.121148
lung	4340	Hedgehog signaling pathway	3 Environmental Information Processing	32 Signal transduction	0.3125	0.428571	0.357143	12	9	8	7	0.414	0.346	0.348	0.259	-0.451586	0.0727255	-0.0967424	0.121029
lung	564	Glycerophospholipid metabolism	1 Metabolism	13 Lipid metabolism	0.673469	0.55102	0.489362	42	40	34	28	0.737	0.702	0.667	0.549	-0.099977	0.0665626	0.101014	0.120973
lung	4260	Cardiac muscle contraction	5 Organismal Systems	53 Circulatory system	0.586957	0.681818	0.736842	35	38	39	31	0.636	0.704	0.75	0.66	0.0707738	-0.0290617	-0.117021	0.120576
lung	10	Glycolysis / Gluconeogenesis	1 Metabolism	11 Carbohydrate metabolism	0.807692	0.607143	0.714286	24	23	21	24	0.75	0.719	0.724	0.8	0.137173	-0.0579165	0.105618	0.120455
muscle	900	Terpenoid backbone biosynthesis	1 Metabolism	19 Metabolism of terpenoids and polyketides	0.642857	0.5	0.692308	12	11	9	10	0.706	0.611	0.5	0.588	-0.0322702	-0.118024	0.023099	0.120263
kidney	4960	Aldosterone-regulated sodium reabsorption	5 Organismal Systems	55 Excretory system	0.666667	0.807692	0.730769	25	20	22	20	0.862	0.667	0.733	0.769	0.18765	0.0624089	-0.102598	0.120089
muscle	982	Drug metabolism - cytochrome P450	1 Metabolism	111 Xenobiotics biodegradation and metabolism	0.588235	0.375	0.470588	14	13	8	11	0.56	0.5	0.333	0.579	-0.264194	-0.040679	0.112526	0.119653
kidney	650	Butanoate metabolism	1 Metabolism	11 Carbohydrate metabolism	0.941176	0.8125	0.764706	16	17	13	14	0.842	0.895	0.813	0.875	0.364126	0.0469928	0.109885	0.119511
nervous_system	5133	Pertussis	6 Human Diseases	68 Infectious diseases: Bacterial	0.633333	0.5	0.692308	24	25	15	20	0.533	0.556	0.349	0.476	-0.0376225	-0.118243	0.0152245	0.119219
nervous_system	4916	Melanogenesis	5 Organismal Systems	52 Endocrine system	0.657143	0.766667	0.636364	28	30	25	26	0.519	0.577	0.556	0.481	0.103937	0.103911	-0.0583709	0.119183
lung	4912	GnRH signaling pathway	5 Organismal Systems	52 Endocrine system	0.641026	0.463415	0.641026	32	32	28	32	0.681	0.653	0.596	0.744	-0.0844467	-0.105079	0.0559885	0.119064
liver	40	Pentose and glucuronate interconversions	1 Metabolism	11 Carbohydrate metabolism	0.785714	0.916667	0.916667	11	14	12	12	0.917	1	0.923	0.857	0.425771	0.00206438	-0.118791	0.118809
muscle	4370	VEGF signaling pathway	3 Environmental Information Processing	32 Signal transduction	0.809524	0.714286	0.631579	18	20	18	13	0.621	0.714	0.692	0.52	0.155417	0.0754908	0.091725	0.118795
lung	3022	Basal transcription factors	2 Genetic Information Processing	21 Transcription	0.423077	0.545455	0.5	19	18	15	17	0.679	0.643	0.6	0.63	-0.23798	0.049214	-0.10754	0.118266
lung	5020	Prion diseases	6 Human Diseases	64 Neurodegenerative diseases	0.85	0.666667	0.809524	20	17	15	18	0.833	0.68	0.714	0.857	0.250884	-0.0867613	0.0802987	0.118218
spleen	4713	Circadian entrainment	5 Organismal Systems	510 Environmental adaptation	0.576923	0.37037	0.518519	20	21	17	21	0.513	0.447	0.405	0.538	-0.246045	-0.0793467	0.0875831	0.118181
spleen	30	Pentose phosphate pathway	1 Metabolism	11 Carbohydrate metabolism	0.7	0.5	0.636364	8	9	7	10	0.615	0.692	0.583	0.833	-0.0320027	-0.0755383	0.0908479	0.11815
lung	920	Sulfur metabolism	1 Metabolism	12 Energy metabolism	1	0.857143	0.833333	6	6	7	5	0.857	0.857	1	0.714	0.463041	0.0280433	0.114323	0.117712
kidney	4728	Dopaminergic synapse	5 Organismal Systems	56 Nervous system	0.636364	0.545455	0.731707	38	34	30	33	0.704	0.586	0.588	0.702	0.013786	-0.116415	-0.0161037	0.117523
heart	5140	Leishmaniasis	6 Human Diseases	610 Infectious diseases: Parasitic	0.64	0.6	0.482759	22	19	18	21	0.564	0.5	0.474	0.618	-0.093153	0.103794	0.0548613	0.117401
kidney	4150	mTOR signaling pathway	3 Environmental Information Processing	32 Signal transduction	0.594595	0.666667	0.529412	29	30	26	23	0.744	0.75	0.684	0.605	-0.0521066	0.113524	-0.0282238	0.11698
liver	670	One carbon pool by folate	1 Metabolism	18 Metabolism of cofactors and vitamins	0.8	0.636364	0.636364	10	8	8	8	0.833	0.667	0.667	0.667	0.106028	0.0190265	0.115345	0.116904
spleen	1212	Fatty acid metabolism	1 Metabolism	10 Global and overview maps	0.535714	0.653846	0.555556	21	22	22	21	0.6	0.611	0.667	0.636	-0.0780079	0.0842555	-0.0810179	0.116888
lung	5150	Staphylococcus aureus infection	6 Human Diseases	68 Infectious diseases: Bacterial	0.842105	0.684211	0.85	18	17	14	19	0.72	0.68	0.636	0.826	0.280017	-0.104861	0.051452	0.116804
kidney	4713	Circadian entrainment	5 Organismal Systems	510 Environmental adaptation	0.333333	0.354839	0.482759	27	17	15	16	0.614	0.347	0.357	0.444	-0.412617	-0.0691345	-0.0940905	0.116759
liver	4916	Melanogenesis	5 Organismal Systems	52 Endocrine system	0.586207	0.451613	0.642857	28	18	17	18	0.56	0.4	0.425	0.375	-0.121294	-0.115672	0.0150276	0.116644
lung	4971	Gastric acid secretion	5 Organismal Systems	54 Digestive system	0.703704	0.535714	0.708333	22	24	21	19	0.478	0.533	0.636	0.576	0.0324797	-0.104255	0.0522966	0.116637
muscle	480	Glutathione metabolism	1 Metabolism	16 Metabolism of other amino acids	0.608696	0.571429	0.454545	18	19	15	14	0.692	0.76	0.652	0.583	-0.143952	0.104507	0.0515085	0.116511
liver	514	Other types of O-glycan biosynthesis	1 Metabolism	17 Glycan biosynthesis and metabolism	0.454545	0.454545	0.6	7	9	9	9	0.35	0.563	0.529	0.45	-0.217923	-0.0851712	-0.0793786	0.116426
liver	920	Sulfur metabolism	1 Metabolism	12 Energy metabolism	1	1	0.857143	7	7	7	6	1	1	1	0.857	0.562322	0.107181	0.0446419	0.116106
heart	5014	Amyotrophic lateral sclerosis (ALS)	6 Human Diseases	64 Neurodegenerative diseases	0.590909	0.714286	0.619048	20	15	16	14	0.714	0.536	0.516	0.519	0.0254238	0.0796905	-0.0844384	0.116105
nervous_system	4713	Circadian entrainment	5 Organismal Systems	510 Environmental adaptation	0.731707	0.72973	0.595238	33	38	31	34	0.66	0.776	0.674	0.667	0.100265	0.110898	0.0341126	0.116026
spleen	5340	Primary immunodeficiency	6 Human Diseases	63 Immune diseases	0.863636	0.73913	0.913043	21	20	19	23	0.75	0.714	0.731	0.852	0.360962	-0.113604	0.0227172	0.115853
liver	3410	Base excision repair	2 Genetic Information Processing	24 Replication and repair	0.611111	0.409091	0.55	17	12	14	14	0.607	0.414	0.519	0.5	-0.185675	-0.0755312	0.087792	0.115812
nervous_system	4972	Pancreatic secretion	5 Organismal Systems	54 Digestive system	0.727273	0.777778	0.633333	26	31	22	23	0.473	0.564	0.44	0.469	0.148293	0.11527	-0.00401631	0.11534
kidney	4664	Fc epsilon RI signaling pathway	5 Organismal Systems	51 Immune system	0.566667	0.633333	0.5	26	21	23	19	0.722	0.538	0.622	0.559	-0.104548	0.111974	-0.0263138	0.115025
nervous_system	4810	Regulation of actin cytoskeleton	4 Cellular Processes	45 Cell motility	0.75	0.590361	0.585366	75	72	57	55	0.658	0.673	0.548	0.539	0.0212917	0.0242842	0.112322	0.114917
lung	4728	Dopaminergic synapse	5 Organismal Systems	56 Nervous system	0.704545	0.604651	0.785714	37	38	32	38	0.673	0.644	0.681	0.776	0.118371	-0.114542	-0.0047798	0.114641
kidney	534	Glycosaminoglycan biosynthesis - heparan sulfate / heparin	1 Metabolism	17 Glycan biosynthesis and metabolism	0.363636	0.333333	0.222222	7	8	5	4	0.389	0.471	0.333	0.267	-0.556804	0.108757	0.0356197	0.114442
kidney	4350	TGF-beta signaling pathway	3 Environmental Information Processing	32 Signal transduction	0.705882	0.6875	0.5625	29	29	25	21	0.617	0.604	0.625	0.525	0.0417739	0.105826	0.0427764	0.114144
nervous_system	561	Glycerolipid metabolism	1 Metabolism	13 Lipid metabolism	0.692308	0.615385	0.791667	23	21	19	20	0.676	0.636	0.576	0.606	0.121323	-0.111941	-0.0216595	0.114017
nervous_system	4650	Natural killer cell mediated cytotoxicity	5 Organismal Systems	51 Immune system	0.475	0.59375	0.558824	29	30	22	24	0.518	0.556	0.379	0.444	-0.146332	0.0397927	-0.106773	0.113947
kidney	4730	Long-term depression	5 Organismal Systems	56 Nervous system	0.518519	0.56	0.666667	23	18	16	17	0.697	0.514	0.5	0.586	-0.080738	-0.0614126	-0.0959117	0.113888
liver	5211	Renal cell carcinoma	6 Human Diseases	62 Cancers: Specific types	0.655172	0.777778	0.677419	26	22	22	26	0.684	0.647	0.611	0.722	0.132869	0.0811676	-0.0797868	0.113816
heart	4975	Fat digestion and absorption	5 Organismal Systems	54 Digestive system	0.285714	0.384615	0.307692	11	7	7	6	0.458	0.35	0.368	0.4	-0.521167	0.0787624	-0.0820118	0.113708
heart	4727	GABAergic synapse	5 Organismal Systems	56 Nervous system	0.375	0.384615	0.518519	20	13	16	21	0.4	0.289	0.364	0.7	-0.350976	-0.0743476	-0.0854498	0.113266
spleen	531	Glycosaminoglycan degradation	1 Metabolism	17 Glycan biosynthesis and metabolism	0.625	0.75	0.666667	7	6	7	8	0.778	0.6	0.778	0.8	0.0931219	0.0695929	-0.088941	0.112932
lung	4670	Leukocyte transendothelial migration	5 Organismal Systems	51 Immune system	0.648148	0.686275	0.795918	46	43	40	42	0.767	0.683	0.667	0.737	0.141467	-0.0681188	-0.0899776	0.112854
liver	4728	Dopaminergic synapse	5 Organismal Systems	56 Nervous system	0.722222	0.605263	0.783784	35	27	26	31	0.648	0.491	0.634	0.66	0.127573	-0.112301	0.0102821	0.11277
lung	630	Glyoxylate and dicarboxylate metabolism	1 Metabolism	11 Carbohydrate metabolism	0.8125	0.6875	0.642857	14	15	13	9	0.667	0.714	0.684	0.5	0.147436	0.0491349	0.101482	0.112751
lung	71	Fatty acid degradation	1 Metabolism	13 Lipid metabolism	0.821429	0.655172	0.807692	25	26	23	22	0.781	0.813	0.793	0.815	0.226887	-0.0938471	0.0622508	0.112616
muscle	340	Histidine metabolism	1 Metabolism	15 Amino acid metabolism	0.533333	0.428571	0.615385	13	10	7	8	0.65	0.556	0.438	0.5	-0.180474	-0.112258	-0.00879014	0.112602
liver	3020	RNA polymerase	2 Genetic Information Processing	21 Transcription	0.647059	0.45	0.529412	15	13	14	11	0.625	0.542	0.609	0.458	-0.152643	-0.0318728	0.107604	0.112225
liver	4971	Gastric acid secretion	5 Organismal Systems	54 Digestive system	0.6	0.428571	0.6	18	14	12	14	0.45	0.4	0.414	0.5	-0.151766	-0.0994039	0.0519694	0.112169
heart	4622	RIG-I-like receptor signaling pathway	5 Organismal Systems	51 Immune system	0.458333	0.521739	0.4	19	16	16	16	0.559	0.471	0.516	0.516	-0.289323	0.107574	-0.0316234	0.112126
liver	53	Ascorbate and aldarate metabolism	1 Metabolism	11 Carbohydrate metabolism	0.875	1	0.875	7	8	7	8	1	1	0.875	0.889	0.502238	0.0911667	-0.0652551	0.112114
lung	4612	Antigen processing and presentation	5 Organismal Systems	51 Immune system	0.78125	0.709677	0.878788	30	27	23	32	0.811	0.711	0.742	0.889	0.277487	-0.110215	-0.0202808	0.112065
heart	310	Lysine degradation	1 Metabolism	15 Amino acid metabolism	0.548387	0.655172	0.666667	27	21	21	18	0.675	0.538	0.583	0.462	-0.00683958	0.00366975	-0.111825	0.111885
lung	533	Glycosaminoglycan biosynthesis - keratan sulfate	1 Metabolism	17 Glycan biosynthesis and metabolism	0.5	0.333333	0.333333	5	10	7	7	0.455	0.833	0.583	0.7	-0.416918	0.0301161	0.107649	0.111783
kidney	5214	Glioma	6 Human Diseases	62 Cancers: Specific types	0.645161	0.766667	0.75	26	25	27	23	0.788	0.735	0.818	0.719	0.161892	0.0200025	-0.109922	0.111727
heart	3410	Base excision repair	2 Genetic Information Processing	24 Replication and repair	0.625	0.5625	0.733333	14	12	11	12	0.5	0.414	0.393	0.462	0.0185542	-0.106339	-0.0333684	0.111452
liver	5222	Small cell lung cancer	6 Human Diseases	62 Cancers: Specific types	0.514286	0.6	0.647059	30	23	26	26	0.638	0.523	0.591	0.565	-0.0702749	-0.0200141	-0.109293	0.111111
muscle	3410	Base excision repair	2 Genetic Information Processing	24 Replication and repair	0.571429	0.428571	0.611111	17	16	13	12	0.607	0.552	0.481	0.462	-0.161498	-0.108238	0.024274	0.110926
muscle	4723	Retrograde endocannabinoid signaling	5 Organismal Systems	56 Nervous system	0.423077	0.37037	0.541667	20	17	17	17	0.4	0.333	0.405	0.459	-0.319328	-0.0999178	-0.0481036	0.110894
nervous_system	534	Glycosaminoglycan biosynthesis - heparan sulfate / heparin	1 Metabolism	17 Glycan biosynthesis and metabolism	0.625	0.705882	0.764706	16	10	13	14	0.889	0.556	0.765	0.778	0.122456	-0.0324121	-0.106045	0.110888
muscle	5140	Leishmaniasis	6 Human Diseases	610 Infectious diseases: Parasitic	0.68	0.52	0.52	19	23	19	19	0.487	0.605	0.5	0.528	-0.0974811	0.0231746	0.108421	0.110871
lung	1210	2-Oxocarboxylic acid metabolism	1 Metabolism	10 Global and overview maps	0.923077	0.769231	0.916667	12	13	11	11	0.8	0.929	0.786	0.846	0.414493	-0.0945384	0.0576928	0.110752
spleen	5219	Bladder cancer	6 Human Diseases	62 Cancers: Specific types	0.823529	0.705882	0.875	16	15	13	14	0.762	0.714	0.65	0.7	0.296814	-0.109024	0.0176842	0.110448
spleen	4610	Complement and coagulation cascades	5 Organismal Systems	51 Immune system	0.5	0.384615	0.571429	24	15	12	20	0.533	0.395	0.324	0.625	-0.250608	-0.110416	-0.00148682	0.110426
muscle	3008	Ribosome biogenesis in eukaryotes	2 Genetic Information Processing	22 Translation	0.64	0.645833	0.777778	40	42	39	40	0.714	0.737	0.75	0.741	0.102292	-0.0823186	-0.0728109	0.109899
lung	5221	Acute myeloid leukemia	6 Human Diseases	62 Cancers: Specific types	0.657143	0.75	0.628571	26	32	30	31	0.684	0.8	0.789	0.775	0.0895001	0.0983683	-0.0484038	0.109632
lung	4962	Vasopressin-regulated water reabsorption	5 Organismal Systems	55 Excretory system	0.818182	0.714286	0.652174	20	20	16	18	0.741	0.769	0.696	0.692	0.172007	0.0605325	0.0913362	0.109574
kidney	512	Mucin type O-Glycan biosynthesis	1 Metabolism	17 Glycan biosynthesis and metabolism	0.428571	0.538462	0.5	11	9	9	7	0.55	0.5	0.643	0.467	-0.239088	0.0446086	-0.100013	0.109511
kidney	4621	NOD-like receptor signaling pathway	5 Organismal Systems	51 Immune system	0.6	0.695652	0.727273	20	20	19	18	0.571	0.526	0.543	0.581	0.0809584	-0.0123589	-0.108632	0.109333
lung	5217	Basal cell carcinoma	6 Human Diseases	62 Cancers: Specific types	0.32	0.421053	0.4	16	17	11	12	0.421	0.472	0.379	0.333	-0.427487	0.036269	-0.103039	0.109236
kidney	4930	Type II diabetes mellitus	6 Human Diseases	67 Endocrine and metabolic diseases	0.521739	0.636364	0.571429	20	15	16	13	0.645	0.5	0.571	0.464	-0.0873172	0.0604232	-0.0909303	0.109176
kidney	591	Linoleic acid metabolism	1 Metabolism	13 Lipid metabolism	0.222222	0.25	0.142857	6	5	4	2	0.429	0.333	0.4	0.222	-0.731465	0.107533	-0.0166625	0.108816
muscle	4672	Intestinal immune network for IgA production	5 Organismal Systems	51 Immune system	0.4	0.5	0.5	8	6	7	7	0.348	0.25	0.368	0.35	-0.278226	0.0179281	-0.107226	0.108714
liver	72	Synthesis and degradation of ketone bodies	1 Metabolism	13 Lipid metabolism	1	0.857143	1	7	7	6	7	0.875	0.875	0.75	0.875	0.557916	-0.0946181	0.0532444	0.108571
kidney	3020	RNA polymerase	2 Genetic Information Processing	21 Transcription	0.5	0.470588	0.625	13	14	12	13	0.565	0.583	0.522	0.542	-0.16852	-0.0916711	-0.0578027	0.108373
heart	4728	Dopaminergic synapse	5 Organismal Systems	56 Nervous system	0.756757	0.575	0.7	33	32	30	35	0.611	0.571	0.566	0.745	0.0811265	-0.0703216	0.0824533	0.108368
lung	5323	Rheumatoid arthritis	6 Human Diseases	63 Immune diseases	0.702128	0.695652	0.833333	45	35	33	43	0.75	0.574	0.66	0.796	0.198729	-0.0880696	-0.0630589	0.108317
nervous_system	980	Metabolism of xenobiotics by cytochrome P450	1 Metabolism	111 Xenobiotics biodegradation and metabolism	0.642857	0.666667	0.538462	10	13	10	10	0.417	0.5	0.417	0.435	-0.0198318	0.107973	0.00836437	0.108296
muscle	4270	Vascular smooth muscle contraction	5 Organismal Systems	53 Circulatory system	0.511111	0.478261	0.634146	37	31	31	30	0.569	0.47	0.564	0.517	-0.152465	-0.0929557	-0.0552415	0.108131
liver	910	Nitrogen metabolism	1 Metabolism	12 Energy metabolism	0.555556	0.444444	0.625	7	7	6	6	0.538	0.583	0.5	0.545	-0.152987	-0.108084	-0.000712861	0.108087
lung	760	Nicotinate and nicotinamide metabolism	1 Metabolism	18 Metabolism of cofactors and vitamins	0.5	0.538462	0.416667	10	5	10	7	0.625	0.333	0.667	0.5	-0.246384	0.10758	-0.0104155	0.108084
heart	4918	Thyroid hormone synthesis	5 Organismal Systems	52 Endocrine system	0.666667	0.5	0.516129	25	25	20	22	0.521	0.581	0.476	0.579	-0.11918	0.0121847	0.107349	0.108039
liver	4110	Cell cycle	4 Cellular Processes	42 Cell growth and death	0.483333	0.586207	0.586207	54	35	38	38	0.607	0.449	0.481	0.494	-0.130587	0.014727	-0.1067	0.107711
lung	4725	Cholinergic synapse	5 Organismal Systems	56 Nervous system	0.666667	0.540541	0.714286	31	29	26	29	0.525	0.518	0.531	0.58	0.0179498	-0.106222	0.0174328	0.107643
kidney	130	Ubiquinone and other terpenoid-quinone biosynthesis	1 Metabolism	18 Metabolism of cofactors and vitamins	0.666667	0.777778	0.777778	9	6	7	7	1	0.667	0.875	0.875	0.196458	0.0075711	-0.107061	0.107329
heart	3030	DNA replication	2 Genetic Information Processing	24 Replication and repair	0.411765	0.235294	0.411765	14	10	7	10	0.519	0.37	0.269	0.435	-0.480691	-0.0959701	0.0477838	0.107208
lung	4270	Vascular smooth muscle contraction	5 Organismal Systems	53 Circulatory system	0.612245	0.490196	0.666667	43	36	33	37	0.652	0.529	0.55	0.638	-0.0699536	-0.10649	0.011368	0.107095
spleen	5216	Thyroid cancer	6 Human Diseases	62 Cancers: Specific types	0.842105	0.789474	0.944444	18	17	16	17	0.818	0.85	0.762	0.81	0.396947	-0.103146	-0.0280736	0.106898
kidney	4310	Wnt signaling pathway	3 Environmental Information Processing	32 Signal transduction	0.541667	0.627907	0.666667	38	36	32	32	0.507	0.493	0.542	0.5	-0.0269783	-0.0149332	-0.105747	0.106797
nervous_system	4930	Type II diabetes mellitus	6 Human Diseases	67 Endocrine and metabolic diseases	0.727273	0.578947	0.571429	17	21	13	16	0.548	0.656	0.419	0.5	-0.00626425	0.0262963	0.103508	0.106797
nervous_system	4270	Vascular smooth muscle contraction	5 Organismal Systems	53 Circulatory system	0.688889	0.756098	0.627907	38	38	34	32	0.585	0.567	0.586	0.508	0.110622	0.103712	-0.0245137	0.10657
muscle	4210	Apoptosis	4 Cellular Processes	42 Cell growth and death	0.536585	0.645161	0.571429	28	35	23	27	0.519	0.648	0.442	0.54	-0.0736943	0.066717	-0.082409	0.10603
liver	5140	Leishmaniasis	6 Human Diseases	610 Infectious diseases: Parasitic	0.681818	0.714286	0.586207	20	17	16	26	0.488	0.486	0.471	0.722	0.0578192	0.105949	0.00276254	0.105985
kidney	4726	Serotonergic synapse	5 Organismal Systems	56 Nervous system	0.428571	0.375	0.540541	34	26	21	23	0.557	0.419	0.412	0.523	-0.314103	-0.0958303	-0.0451233	0.105922
muscle	4974	Protein digestion and absorption	5 Organismal Systems	54 Digestive system	0.518519	0.423077	0.6	23	18	14	17	0.5	0.419	0.35	0.472	-0.200855	-0.104994	-0.0130569	0.105803
kidney	380	Tryptophan metabolism	1 Metabolism	15 Amino acid metabolism	0.695652	0.695652	0.826087	22	17	17	20	0.815	0.654	0.773	0.833	0.190965	-0.0828853	-0.0657574	0.105802
heart	4115	p53 signaling pathway	4 Cellular Processes	42 Cell growth and death	0.588235	0.69697	0.612903	29	25	27	21	0.58	0.543	0.587	0.488	0.0100321	0.0724346	-0.0770089	0.105722
spleen	5212	Pancreatic cancer	6 Human Diseases	62 Cancers: Specific types	0.794118	0.757576	0.90625	32	29	26	29	0.821	0.744	0.684	0.744	0.329095	-0.0977212	-0.0401432	0.105645
nervous_system	4710	Circadian rhythm	5 Organismal Systems	510 Environmental adaptation	0.666667	0.785714	0.714286	12	13	13	12	0.75	0.813	0.813	0.75	0.165078	0.0596693	-0.0871799	0.105644
muscle	5100	Bacterial invasion of epithelial cells	6 Human Diseases	68 Infectious diseases: Bacterial	0.769231	0.621622	0.777778	36	33	24	28	0.818	0.767	0.615	0.737	0.16039	-0.0957316	0.0443709	0.105515
heart	532	Glycosaminoglycan biosynthesis - chondroitin sulfate / dermatan sulfate	1 Metabolism	17 Glycan biosynthesis and metabolism	0.285714	0.111111	0.125	6	3	4	3	0.375	0.214	0.267	0.2	-0.789294	0.0281581	0.10164	0.105469
lung	4721	Synaptic vesicle cycle	5 Organismal Systems	56 Nervous system	0.785714	0.913043	0.84	23	27	21	23	0.639	0.692	0.677	0.742	0.379954	0.0560371	-0.0891489	0.105298
heart	600	Sphingolipid metabolism	1 Metabolism	13 Lipid metabolism	0.5	0.473684	0.368421	13	17	15	13	0.361	0.567	0.536	0.481	-0.312721	0.0992577	0.0349048	0.105216
kidney	5340	Primary immunodeficiency	6 Human Diseases	63 Immune diseases	0.181818	0.2	0.1	9	4	3	2	0.346	0.154	0.158	0.091	-0.808573	0.104315	-0.0130293	0.105125
liver	4724	Glutamatergic synapse	5 Organismal Systems	56 Nervous system	0.52	0.392857	0.571429	24	14	15	20	0.453	0.286	0.441	0.465	-0.234422	-0.10438	0.011533	0.105015
lung	4623	Cytosolic DNA-sensing pathway	5 Organismal Systems	51 Immune system	0.461538	0.473684	0.594595	33	24	23	26	0.75	0.571	0.575	0.619	-0.205585	-0.0680826	-0.079782	0.104883
kidney	4916	Melanogenesis	5 Organismal Systems	52 Endocrine system	0.53125	0.566667	0.666667	28	21	19	22	0.519	0.404	0.422	0.512	-0.0695824	-0.0566093	-0.0882296	0.104829
spleen	4721	Synaptic vesicle cycle	5 Organismal Systems	56 Nervous system	0.913043	1	0.863636	21	23	21	20	0.724	0.657	0.7	0.606	0.51715	0.100404	-0.0296355	0.104686
heart	562	Inositol phosphate metabolism	1 Metabolism	11 Carbohydrate metabolism	0.448276	0.535714	0.56	23	19	20	16	0.622	0.514	0.541	0.432	-0.195508	-0.000955617	-0.104537	0.104542
liver	5130	Pathogenic Escherichia coli infection	6 Human Diseases	68 Infectious diseases: Bacterial	0.666667	0.583333	0.75	24	16	14	25	0.828	0.571	0.56	0.862	0.0639601	-0.103551	-0.0139146	0.104482
heart	650	Butanoate metabolism	1 Metabolism	11 Carbohydrate metabolism	0.533333	0.642857	0.6	14	9	9	10	0.778	0.5	0.5	0.667	-0.0606403	0.0440556	-0.0945853	0.104342
heart	4650	Natural killer cell mediated cytotoxicity	5 Organismal Systems	51 Immune system	0.533333	0.586207	0.666667	26	20	20	19	0.481	0.4	0.377	0.404	-0.0566856	-0.04334	-0.0948446	0.104278
nervous_system	5212	Pancreatic cancer	6 Human Diseases	62 Cancers: Specific types	0.771429	0.6	0.647059	33	29	23	23	0.846	0.763	0.605	0.605	0.0742374	-0.0141059	0.103318	0.104277
muscle	4911	Insulin secretion	5 Organismal Systems	52 Endocrine system	0.529412	0.457143	0.625	27	25	24	25	0.491	0.49	0.49	0.521	-0.160059	-0.100093	-0.0277474	0.103868
nervous_system	5220	Chronic myeloid leukemia	6 Human Diseases	62 Cancers: Specific types	0.727273	0.581395	0.738095	40	36	28	33	0.851	0.75	0.609	0.688	0.0900804	-0.0947087	0.0413856	0.103356
muscle	4110	Cell cycle	4 Cellular Processes	42 Cell growth and death	0.583333	0.690909	0.673077	48	66	45	39	0.558	0.75	0.556	0.481	0.0378944	0.0239353	-0.100528	0.103338
liver	590	Arachidonic acid metabolism	1 Metabolism	13 Lipid metabolism	0.75	0.571429	0.65	18	17	15	15	0.563	0.567	0.5	0.556	0.0467234	-0.036095	0.096714	0.10323
nervous_system	10	Glycolysis / Gluconeogenesis	1 Metabolism	11 Carbohydrate metabolism	0.863636	0.954545	0.826087	21	20	22	21	0.656	0.625	0.733	0.677	0.440731	0.0961483	-0.0373308	0.103141
nervous_system	5416	Viral myocarditis	6 Human Diseases	66 Cardiovascular diseases	0.727273	0.571429	0.583333	21	17	12	17	0.656	0.531	0.4	0.531	-0.00399941	0.0124474	0.102354	0.103108
nervous_system	360	Phenylalanine metabolism	1 Metabolism	15 Amino acid metabolism	0.875	0.875	1	7	8	8	7	0.538	0.533	0.533	0.5	0.498383	-0.0854076	-0.0577279	0.103087
muscle	5143	African trypanosomiasis	6 Human Diseases	610 Infectious diseases: Parasitic	0.384615	0.272727	0.454545	9	9	5	7	0.409	0.391	0.25	0.438	-0.449133	-0.102751	-0.00631403	0.102945
lung	983	Drug metabolism - other enzymes	1 Metabolism	111 Xenobiotics biodegradation and metabolism	0.454545	0.555556	0.5	7	9	7	5	0.538	0.6	0.7	0.385	-0.214233	0.0567717	-0.0858314	0.102908
heart	4976	Bile secretion	5 Organismal Systems	54 Digestive system	0.48	0.521739	0.409091	17	20	18	14	0.354	0.476	0.486	0.452	-0.271971	0.101382	-0.0170404	0.102804
lung	4530	Tight junction	4 Cellular Processes	43 Cellular community - eukaryotes	0.666667	0.781818	0.745455	53	47	45	43	0.841	0.723	0.703	0.717	0.180482	0.0340938	-0.0969399	0.102761
muscle	5323	Rheumatoid arthritis	6 Human Diseases	63 Immune diseases	0.558824	0.666667	0.633333	26	27	24	23	0.51	0.474	0.522	0.46	-0.0130519	0.0362191	-0.0958843	0.102497
spleen	4662	B cell receptor signaling pathway	5 Organismal Systems	51 Immune system	0.863636	0.75	0.904762	40	42	37	40	0.93	0.955	0.881	0.909	0.36277	-0.100155	0.0211143	0.102356
liver	500	Starch and sucrose metabolism	1 Metabolism	11 Carbohydrate metabolism	0.75	0.846154	0.733333	13	15	11	13	0.684	0.75	0.647	0.765	0.259023	0.0884605	-0.0510471	0.102133
muscle	380	Tryptophan metabolism	1 Metabolism	15 Amino acid metabolism	0.764706	0.6	0.733333	14	16	10	12	0.519	0.667	0.526	0.522	0.119571	-0.0777556	0.0661429	0.102082
muscle	4971	Gastric acid secretion	5 Organismal Systems	54 Digestive system	0.53125	0.517241	0.653846	25	24	19	18	0.568	0.545	0.514	0.5	-0.10654	-0.0806162	-0.0624421	0.101971
heart	4911	Insulin secretion	5 Organismal Systems	52 Endocrine system	0.666667	0.5	0.53125	26	24	19	23	0.464	0.511	0.38	0.523	-0.110572	0.00105613	0.101808	0.101814
liver	4911	Insulin secretion	5 Organismal Systems	52 Endocrine system	0.535714	0.344828	0.433333	25	18	14	18	0.49	0.409	0.359	0.409	-0.333024	-0.0348828	0.0956274	0.101791
liver	3440	Homologous recombination	2 Genetic Information Processing	24 Replication and repair	0.4	0.333333	0.5	7	7	5	5	0.35	0.389	0.278	0.278	-0.378242	-0.0948429	-0.0361113	0.101485
liver	4122	Sulfur relay system	2 Genetic Information Processing	23 Folding, sorting and degradation	0.75	0.833333	0.714286	6	8	5	6	0.75	0.889	0.625	0.667	0.240486	0.0938043	-0.0385964	0.101434
liver	532	Glycosaminoglycan biosynthesis - chondroitin sulfate / dermatan sulfate	1 Metabolism	17 Glycan biosynthesis and metabolism	0.125	0.125	0.25	5	4	4	5	0.313	0.308	0.25	0.313	-0.800123	-0.0581331	-0.0829768	0.101314
heart	4350	TGF-beta signaling pathway	3 Environmental Information Processing	32 Signal transduction	0.657143	0.657143	0.542857	31	27	27	23	0.674	0.628	0.643	0.575	-0.0150163	0.0986217	0.022629	0.101185
heart	4623	Cytosolic DNA-sensing pathway	5 Organismal Systems	51 Immune system	0.448276	0.451613	0.344828	22	20	23	17	0.524	0.5	0.575	0.472	-0.368465	0.100499	0.0102019	0.101016
heart	480	Glutathione metabolism	1 Metabolism	16 Metabolism of other amino acids	0.681818	0.571429	0.526316	18	19	15	11	0.692	0.792	0.652	0.524	-0.062002	0.0533661	0.0856663	0.100929
liver	4670	Leukocyte transendothelial migration	5 Organismal Systems	51 Immune system	0.571429	0.65	0.690476	37	29	29	34	0.607	0.547	0.537	0.607	0.0165593	-0.0168237	-0.0992918	0.100707
spleen	4672	Intestinal immune network for IgA production	5 Organismal Systems	51 Immune system	0.777778	0.631579	0.777778	16	16	15	16	0.615	0.696	0.556	0.64	0.171168	-0.0887979	0.0471891	0.100558
muscle	5310	Asthma	6 Human Diseases	63 Immune diseases	0.6	0.5	0.666667	5	3	4	5	0.417	0.214	0.333	0.455	-0.0709518	-0.100138	-0.00293963	0.100181
heart	5211	Renal cell carcinoma	6 Human Diseases	62 Cancers: Specific types	0.69697	0.676471	0.8125	30	26	27	28	0.789	0.722	0.73	0.8	0.17246	-0.0858342	-0.0515043	0.100101
spleen	5133	Pertussis	6 Human Diseases	68 Infectious diseases: Bacterial	0.83871	0.676471	0.794118	29	28	28	32	0.674	0.667	0.683	0.762	0.241652	-0.0690486	0.0724263	0.100066
kidney	4970	Salivary secretion	5 Organismal Systems	54 Digestive system	0.516129	0.576923	0.64	25	22	16	16	0.51	0.449	0.348	0.471	-0.0871056	-0.0303911	-0.0953357	0.100063
muscle	5410	Hypertrophic cardiomyopathy (HCM)	6 Human Diseases	66 Cardiovascular diseases	0.777778	0.666667	0.823529	32	32	28	30	0.727	0.744	0.7	0.714	0.218269	-0.0987284	0.015451	0.0999301
nervous_system	4370	VEGF signaling pathway	3 Environmental Information Processing	32 Signal transduction	0.727273	0.772727	0.65	19	19	20	14	0.655	0.679	0.741	0.519	0.154749	0.0995867	-0.00796916	0.0999051
kidney	30	Pentose phosphate pathway	1 Metabolism	11 Carbohydrate metabolism	0.833333	0.692308	0.692308	12	10	10	10	0.923	0.769	0.769	0.769	0.190179	0.0164725	0.0985338	0.0999012
liver	3050	Proteasome	2 Genetic Information Processing	23 Folding, sorting and degradation	0.925926	0.814815	0.961538	26	26	23	25	0.929	0.963	0.92	0.962	0.468992	-0.0966539	0.0241541	0.0996263
spleen	565	Ether lipid metabolism	1 Metabolism	13 Lipid metabolism	0.5	0.416667	0.583333	9	9	8	10	0.563	0.474	0.421	0.588	-0.224597	-0.0974905	-0.0195255	0.0994265
kidney	140	Steroid hormone biosynthesis	1 Metabolism	13 Lipid metabolism	0.375	0.461538	0.461538	10	12	9	9	0.476	0.522	0.409	0.45	-0.337251	0.0196361	-0.0973904	0.0993503
heart	4310	Wnt signaling pathway	3 Environmental Information Processing	32 Signal transduction	0.565217	0.666667	0.6	40	32	30	32	0.541	0.492	0.5	0.542	-0.0284337	0.0608983	-0.078382	0.099259
heart	4110	Cell cycle	4 Cellular Processes	42 Cell growth and death	0.655172	0.677966	0.561404	53	43	46	36	0.609	0.518	0.561	0.507	0.00692986	0.0990165	0.00531804	0.0991592
liver	4970	Salivary secretion	5 Organismal Systems	54 Digestive system	0.565217	0.416667	0.416667	21	15	13	13	0.467	0.385	0.351	0.361	-0.282821	0.0266694	0.0954762	0.099131
nervous_system	260	Glycine, serine and threonine metabolism	1 Metabolism	15 Amino acid metabolism	0.75	0.588235	0.625	15	13	12	11	0.556	0.5	0.462	0.44	0.0425777	-0.00632391	0.0987045	0.0989069
liver	4918	Thyroid hormone synthesis	5 Organismal Systems	52 Endocrine system	0.607143	0.433333	0.566667	26	19	17	21	0.565	0.475	0.447	0.568	-0.163869	-0.0714855	0.0680591	0.0987027
liver	4962	Vasopressin-regulated water reabsorption	5 Organismal Systems	55 Excretory system	0.571429	0.666667	0.666667	21	12	14	14	0.875	0.5	0.667	0.583	0.0130072	0.0119765	-0.0976778	0.0984093
kidney	1212	Fatty acid metabolism	1 Metabolism	10 Global and overview maps	0.794118	0.806452	0.6875	28	33	28	26	0.757	0.892	0.824	0.788	0.233901	0.0963425	0.0191674	0.0982307
kidney	740	Riboflavin metabolism	1 Metabolism	18 Metabolism of cofactors and vitamins	0.714286	0.571429	0.571429	5	7	6	6	0.714	0.875	0.857	0.857	-0.0180748	0.0209105	0.0959787	0.0982301
lung	310	Lysine degradation	1 Metabolism	15 Amino acid metabolism	0.8125	0.666667	0.677419	31	27	24	21	0.756	0.675	0.706	0.553	0.154608	0.00960182	0.0977051	0.0981758
liver	4966	Collecting duct acid secretion	5 Organismal Systems	55 Excretory system	0.8	0.857143	0.733333	14	13	12	12	0.737	0.684	0.857	0.75	0.293717	0.0970448	-0.0143948	0.0981066
heart	4340	Hedgehog signaling pathway	3 Environmental Information Processing	32 Signal transduction	0.25	0.3	0.363636	10	5	3	5	0.37	0.263	0.167	0.25	-0.560169	-0.0204843	-0.0959386	0.0981011
liver	5210	Colorectal cancer	6 Human Diseases	62 Cancers: Specific types	0.555556	0.571429	0.68	23	19	21	19	0.59	0.514	0.568	0.487	-0.0454752	-0.0626417	-0.0750513	0.0977583
lung	4720	Long-term potentiation	5 Organismal Systems	56 Nervous system	0.736842	0.611111	0.764706	16	17	13	14	0.64	0.654	0.65	0.667	0.128439	-0.093967	0.0268664	0.0977323
nervous_system	1210	2-Oxocarboxylic acid metabolism	1 Metabolism	10 Global and overview maps	1	0.846154	0.923077	12	12	12	13	0.857	0.857	0.8	0.929	0.507533	-0.0454406	0.0861233	0.097376
nervous_system	4919	Thyroid hormone signaling pathway	5 Organismal Systems	52 Endocrine system	0.754098	0.842105	0.733333	56	51	49	48	0.812	0.729	0.731	0.696	0.258896	0.0858153	-0.045931	0.0973341
liver	4666	Fc gamma R-mediated phagocytosis	5 Organismal Systems	51 Immune system	0.5	0.5	0.62069	25	26	23	22	0.543	0.553	0.523	0.5	-0.153324	-0.0685981	-0.0687728	0.0971359
nervous_system	4970	Salivary secretion	5 Organismal Systems	54 Digestive system	0.742857	0.733333	0.625	28	33	24	24	0.56	0.688	0.511	0.5	0.125636	0.0916891	0.0308871	0.0967517
lung	591	Linoleic acid metabolism	1 Metabolism	13 Lipid metabolism	0.4	0.222222	0.375	7	7	4	4	0.5	0.467	0.308	0.444	-0.516076	-0.0780275	0.0571073	0.096693
nervous_system	511	Other glycan degradation	1 Metabolism	17 Glycan biosynthesis and metabolism	0.8	0.888889	0.777778	9	9	8	7	0.643	0.643	0.667	0.5	0.338068	0.0858153	-0.0442281	0.0965421
spleen	3015	mRNA surveillance pathway	2 Genetic Information Processing	22 Translation	0.913043	0.770833	0.787234	45	43	40	39	0.938	0.915	0.87	0.796	0.336136	0.00157368	0.0961464	0.0961593
heart	4973	Carbohydrate digestion and absorption	5 Organismal Systems	54 Digestive system	0.571429	0.5	0.428571	12	10	12	8	0.5	0.588	0.6	0.444	-0.222545	0.0744361	0.0606917	0.0960427
spleen	982	Drug metabolism - cytochrome P450	1 Metabolism	111 Xenobiotics biodegradation and metabolism	0.6	0.461538	0.454545	9	7	10	7	0.45	0.318	0.417	0.389	-0.214783	0.0299524	0.0912076	0.0959998
spleen	4915	Estrogen signaling pathway	5 Organismal Systems	52 Endocrine system	0.6875	0.541667	0.6875	44	37	30	37	0.786	0.627	0.536	0.685	0.0150859	-0.0852675	0.043994	0.095948
spleen	5220	Chronic myeloid leukemia	6 Human Diseases	62 Cancers: Specific types	0.860465	0.780488	0.926829	40	40	33	39	0.889	0.833	0.733	0.83	0.391846	-0.0958396	-0.00260359	0.095875
lung	5143	African trypanosomiasis	6 Human Diseases	610 Infectious diseases: Parasitic	0.5	0.388889	0.555556	17	10	8	11	0.708	0.435	0.4	0.5	-0.257079	-0.0958421	0.00250671	0.0958748
spleen	4726	Serotonergic synapse	5 Organismal Systems	56 Nervous system	0.541667	0.36	0.444444	18	19	16	21	0.367	0.339	0.314	0.5	-0.314249	-0.0326574	0.0900031	0.0957448
liver	350	Tyrosine metabolism	1 Metabolism	15 Amino acid metabolism	0.8	0.7	0.85	20	16	14	17	0.87	0.696	0.737	0.773	0.265829	-0.0951451	0.00990125	0.0956589
spleen	310	Lysine degradation	1 Metabolism	15 Amino acid metabolism	0.633333	0.689655	0.580645	25	24	24	24	0.61	0.615	0.686	0.649	0.0126244	0.0922626	-0.0247781	0.0955319
nervous_system	5120	Epithelial cell signaling in Helicobacter pylori infection	6 Human Diseases	68 Infectious diseases: Bacterial	0.702703	0.78125	0.818182	30	33	27	30	0.682	0.733	0.659	0.682	0.241794	-0.0189876	-0.0935544	0.0954618
heart	4730	Long-term depression	5 Organismal Systems	56 Nervous system	0.782609	0.625	0.666667	22	19	17	18	0.71	0.613	0.515	0.621	0.106685	-0.0113641	0.0947095	0.0953889
heart	4961	Endocrine and other factor-regulated calcium reabsorption	5 Organismal Systems	55 Excretory system	0.894737	0.8	0.75	17	19	19	18	0.586	0.731	0.704	0.692	0.322154	0.0482911	0.0822101	0.0953443
spleen	4919	Thyroid hormone signaling pathway	5 Organismal Systems	52 Endocrine system	0.637931	0.716981	0.618182	46	49	45	43	0.697	0.754	0.703	0.662	0.0529744	0.0832319	-0.0463923	0.0952879
muscle	4360	Axon guidance	5 Organismal Systems	58 Development	0.58	0.466667	0.627907	42	37	24	28	0.545	0.5	0.407	0.418	-0.124259	-0.0946258	0.0089511	0.0950483
muscle	5218	Melanoma	6 Human Diseases	62 Cancers: Specific types	0.545455	0.566667	0.666667	27	24	20	23	0.6	0.558	0.526	0.575	-0.0615996	-0.0562829	-0.076485	0.0949616
kidney	4971	Gastric acid secretion	5 Organismal Systems	54 Digestive system	0.6	0.653846	0.72	25	23	18	18	0.568	0.523	0.45	0.563	0.0517308	-0.0352934	-0.088129	0.0949334
liver	310	Lysine degradation	1 Metabolism	15 Amino acid metabolism	0.628571	0.617647	0.741935	29	28	26	25	0.707	0.683	0.703	0.61	0.0585516	-0.075274	-0.0570985	0.0944797
spleen	5414	Dilated cardiomyopathy	6 Human Diseases	66 Cardiovascular diseases	0.571429	0.52381	0.44	18	15	14	18	0.419	0.357	0.333	0.429	-0.201752	0.0821351	0.0463442	0.0943078
kidney	4650	Natural killer cell mediated cytotoxicity	5 Organismal Systems	51 Immune system	0.439024	0.525	0.513514	34	25	27	22	0.642	0.463	0.54	0.44	-0.233599	0.0257948	-0.0905792	0.0941805
spleen	100	Steroid biosynthesis	1 Metabolism	13 Lipid metabolism	0.545455	0.4	0.555556	7	10	7	7	0.467	0.667	0.438	0.538	-0.224866	-0.0872796	0.0353486	0.0941661
muscle	3020	RNA polymerase	2 Genetic Information Processing	21 Transcription	0.55	0.55	0.666667	14	17	17	16	0.583	0.708	0.739	0.667	-0.0690467	-0.0674556	-0.0656152	0.0941042
lung	4621	NOD-like receptor signaling pathway	5 Organismal Systems	51 Immune system	0.580645	0.636364	0.69697	29	20	25	27	0.763	0.541	0.694	0.75	0.0172523	-0.0306176	-0.0882325	0.0933939
spleen	910	Nitrogen metabolism	1 Metabolism	12 Energy metabolism	0.428571	0.428571	0.333333	5	5	5	3	0.455	0.385	0.357	0.375	-0.399909	0.0929155	0.00795367	0.0932553
nervous_system	3022	Basal transcription factors	2 Genetic Information Processing	21 Transcription	0.588235	0.421053	0.55	13	14	14	18	0.464	0.5	0.538	0.667	-0.191352	-0.0679632	0.0637738	0.0931992
kidney	4612	Antigen processing and presentation	5 Organismal Systems	51 Immune system	0.766667	0.777778	0.666667	27	26	21	23	0.771	0.743	0.7	0.719	0.189407	0.091643	0.0163398	0.0930883
heart	10	Glycolysis / Gluconeogenesis	1 Metabolism	11 Carbohydrate metabolism	0.846154	0.916667	0.8	23	25	23	22	0.719	0.833	0.793	0.759	0.393325	0.0893161	-0.0260632	0.0930411
lung	5131	Shigellosis	6 Human Diseases	68 Infectious diseases: Bacterial	0.903226	0.774194	0.903226	29	30	26	30	0.853	0.909	0.839	0.938	0.398663	-0.0817446	0.0440876	0.0928757
kidney	3022	Basal transcription factors	2 Genetic Information Processing	21 Transcription	0.391304	0.473684	0.45	14	18	14	15	0.5	0.643	0.538	0.652	-0.327367	0.0367207	-0.0848636	0.0924675
spleen	3008	Ribosome biogenesis in eukaryotes	2 Genetic Information Processing	22 Translation	0.673469	0.68	0.574468	40	42	44	34	0.714	0.75	0.815	0.618	0.0258702	0.0911979	0.0147908	0.0923896
lung	4950	Maturity onset diabetes of the young	6 Human Diseases	67 Endocrine and metabolic diseases	0.333333	0.4	0.333333	5	3	2	3	0.417	0.2	0.333	0.273	-0.470577	0.0713951	-0.0586003	0.0923648
spleen	4975	Fat digestion and absorption	5 Organismal Systems	54 Digestive system	0.25	0.266667	0.363636	8	12	11	7	0.444	0.545	0.579	0.438	-0.580173	-0.0430385	-0.0817157	0.0923567
kidney	563	Glycosylphosphatidylinositol(GPI)-anchor biosynthesis	1 Metabolism	17 Glycan biosynthesis and metabolism	0.545455	0.636364	0.583333	9	8	9	10	0.529	0.471	0.6	0.667	-0.0672125	0.0522066	-0.0756846	0.0919439
liver	5310	Asthma	6 Human Diseases	63 Immune diseases	0.6	0.6	0.5	5	3	3	7	0.385	0.375	0.375	0.538	-0.105818	0.090186	0.01547	0.0915032
muscle	4920	Adipocytokine signaling pathway	5 Organismal Systems	52 Endocrine system	0.756098	0.810811	0.7	33	39	34	35	0.673	0.765	0.723	0.814	0.222265	0.0892189	-0.0187094	0.0911595
liver	10	Glycolysis / Gluconeogenesis	1 Metabolism	11 Carbohydrate metabolism	0.857143	0.703704	0.793103	26	26	20	26	0.813	0.813	0.69	0.839	0.267777	-0.0494521	0.0764189	0.0910239
liver	3010	Ribosome	2 Genetic Information Processing	22 Translation	0.964706	0.835294	0.952941	85	82	71	81	1	0.988	0.887	0.976	0.498181	-0.0755787	0.0506307	0.0909703
nervous_system	350	Tyrosine metabolism	1 Metabolism	15 Amino acid metabolism	0.642857	0.714286	0.75	12	11	12	9	0.5	0.423	0.522	0.45	0.129163	-0.0154928	-0.0894767	0.090808
heart	3440	Homologous recombination	2 Genetic Information Processing	24 Replication and repair	0.416667	0.307692	0.272727	10	7	7	4	0.455	0.389	0.368	0.235	-0.513638	0.0554562	0.0718985	0.0908008
kidney	640	Propanoate metabolism	1 Metabolism	11 Carbohydrate metabolism	1	0.956522	0.869565	23	23	22	20	1	1	1	0.87	0.543303	0.0686201	0.0586411	0.0902635
heart	4721	Synaptic vesicle cycle	5 Organismal Systems	56 Nervous system	0.76	0.863636	0.826087	22	22	19	20	0.595	0.629	0.655	0.645	0.327934	0.0322557	-0.0842299	0.0901948
kidney	4340	Hedgehog signaling pathway	3 Environmental Information Processing	32 Signal transduction	0.294118	0.266667	0.1875	14	8	5	5	0.483	0.296	0.238	0.2	-0.655645	0.087606	0.0193105	0.089709
lung	4915	Estrogen signaling pathway	5 Organismal Systems	52 Endocrine system	0.673469	0.530612	0.666667	40	42	35	40	0.678	0.7	0.66	0.741	-0.0112923	-0.0777369	0.0447447	0.0896946
lung	5412	Arrhythmogenic right ventricular cardiomyopathy (ARVC)	6 Human Diseases	66 Cardiovascular diseases	0.5	0.517241	0.612903	27	24	17	23	0.643	0.6	0.459	0.639	-0.14741	-0.0512015	-0.073276	0.0893922
heart	4380	Osteoclast differentiation	5 Organismal Systems	58 Development	0.557692	0.612245	0.519231	40	41	39	39	0.519	0.569	0.542	0.609	-0.111299	0.0833459	-0.0317833	0.0892004
nervous_system	3010	Ribosome	2 Genetic Information Processing	22 Translation	0.858824	0.714286	0.821429	75	83	69	78	0.882	0.988	0.863	0.918	0.291196	-0.0630998	0.062913	0.0891046
nervous_system	4622	RIG-I-like receptor signaling pathway	5 Organismal Systems	51 Immune system	0.517241	0.36	0.5	22	22	12	14	0.579	0.629	0.353	0.412	-0.296351	-0.0741058	0.0494483	0.0890887
liver	3430	Mismatch repair	2 Genetic Information Processing	24 Replication and repair	0.454545	0.454545	0.363636	10	6	6	5	0.556	0.316	0.333	0.278	-0.352474	0.0887849	0.00724164	0.0890798
nervous_system	4720	Long-term potentiation	5 Organismal Systems	56 Nervous system	0.84	0.782609	0.708333	21	25	20	20	0.84	1	0.833	0.769	0.257237	0.0659313	0.0596427	0.0889055
spleen	280	Valine, leucine and isoleucine degradation	1 Metabolism	15 Amino acid metabolism	0.703704	0.758621	0.655172	24	22	27	24	0.686	0.647	0.794	0.727	0.135983	0.0856936	-0.023333	0.0888134
muscle	510	N-Glycan biosynthesis	1 Metabolism	17 Glycan biosynthesis and metabolism	0.466667	0.5	0.576923	22	22	20	19	0.629	0.629	0.606	0.528	-0.196971	-0.0371531	-0.0802944	0.0884734
liver	4974	Protein digestion and absorption	5 Organismal Systems	54 Digestive system	0.545455	0.521739	0.434783	18	16	17	15	0.391	0.471	0.472	0.441	-0.220561	0.0839773	0.0276637	0.0884164
lung	240	Pyrimidine metabolism	1 Metabolism	14 Nucleotide metabolism	0.403846	0.48	0.466667	40	33	34	26	0.556	0.465	0.523	0.377	-0.307041	0.0290162	-0.0832964	0.0882056
kidney	5144	Malaria	6 Human Diseases	610 Infectious diseases: Parasitic	0.384615	0.230769	0.384615	12	6	4	6	0.387	0.194	0.167	0.286	-0.514119	-0.0796745	0.0372162	0.0879379
kidney	4975	Fat digestion and absorption	5 Organismal Systems	54 Digestive system	0.444444	0.294118	0.3125	14	12	8	7	0.583	0.462	0.471	0.412	-0.483533	0.017638	0.0860825	0.0878709
nervous_system	5142	Chagas disease (American trypanosomiasis)	6 Human Diseases	610 Infectious diseases: Parasitic	0.686275	0.568182	0.711111	42	44	27	35	0.583	0.638	0.397	0.538	0.0437496	-0.0847319	0.0230142	0.0878017
spleen	4620	Toll-like receptor signaling pathway	5 Organismal Systems	51 Immune system	0.735849	0.589286	0.709091	47	45	42	47	0.734	0.714	0.689	0.746	0.0831244	-0.0678266	0.0557392	0.0877912
muscle	5220	Chronic myeloid leukemia	6 Human Diseases	62 Cancers: Specific types	0.690476	0.666667	0.789474	34	37	31	34	0.723	0.771	0.674	0.723	0.149819	-0.0756703	-0.0442516	0.0876596
liver	4320	Dorso-ventral axis formation	5 Organismal Systems	58 Development	0.8	0.727273	0.666667	9	9	10	11	0.6	0.75	0.833	1	0.177832	0.0582359	0.0654505	0.0876082
nervous_system	5222	Small cell lung cancer	6 Human Diseases	62 Cancers: Specific types	0.567568	0.435897	0.583333	33	25	23	24	0.702	0.532	0.511	0.511	-0.175084	-0.082926	0.0281355	0.0875689
kidney	5412	Arrhythmogenic right ventricular cardiomyopathy (ARVC)	6 Human Diseases	66 Cardiovascular diseases	0.416667	0.458333	0.521739	21	13	14	14	0.512	0.325	0.452	0.424	-0.281488	-0.025881	-0.0836336	0.0875466
heart	5216	Thyroid cancer	6 Human Diseases	62 Cancers: Specific types	0.6875	0.714286	0.8	13	14	11	14	0.619	0.667	0.579	0.778	0.182715	-0.0512654	-0.0708884	0.0874832
lung	3020	RNA polymerase	2 Genetic Information Processing	21 Transcription	0.470588	0.444444	0.571429	12	13	14	10	0.5	0.542	0.609	0.417	-0.231234	-0.0706096	-0.0513335	0.0872974
muscle	62	Fatty acid elongation	1 Metabolism	13 Lipid metabolism	0.714286	0.714286	0.615385	12	12	12	9	0.75	0.75	1	0.692	0.0926753	0.0852211	0.0189147	0.0872949
kidney	3015	mRNA surveillance pathway	2 Genetic Information Processing	22 Translation	0.844444	0.795455	0.717391	44	39	35	35	0.898	0.796	0.761	0.729	0.2726	0.0680589	0.0545168	0.0872015
liver	564	Glycerophospholipid metabolism	1 Metabolism	13 Lipid metabolism	0.627907	0.511628	0.657895	32	38	33	31	0.604	0.704	0.66	0.596	-0.0532839	-0.0851732	0.0183877	0.0871354
liver	410	beta-Alanine metabolism	1 Metabolism	16 Metabolism of other amino acids	0.75	0.6875	0.823529	16	12	11	15	0.8	0.6	0.647	0.938	0.21516	-0.0852702	-0.0164056	0.0868341
kidney	4710	Circadian rhythm	5 Organismal Systems	510 Environmental adaptation	0.615385	0.583333	0.5	12	9	7	9	0.75	0.563	0.467	0.6	-0.107173	0.0792623	0.0353018	0.0867683
lung	3040	Spliceosome	2 Genetic Information Processing	21 Transcription	0.857143	0.76	0.893333	72	71	60	70	0.935	0.922	0.857	0.909	0.358616	-0.0851266	0.0156666	0.0865562
heart	340	Histidine metabolism	1 Metabolism	15 Amino acid metabolism	0.583333	0.636364	0.545455	10	9	8	7	0.5	0.529	0.5	0.5	-0.0674876	0.0809545	-0.0304841	0.0865038
nervous_system	900	Terpenoid backbone biosynthesis	1 Metabolism	19 Metabolism of terpenoids and polyketides	0.8	0.705882	0.666667	13	14	16	12	0.765	0.778	0.889	0.706	0.164996	0.0437626	0.0745775	0.0864695
heart	564	Glycerophospholipid metabolism	1 Metabolism	13 Lipid metabolism	0.6	0.461538	0.472222	27	29	30	26	0.482	0.537	0.625	0.52	-0.204721	0.0169429	0.0847295	0.0864069
heart	4725	Cholinergic synapse	5 Organismal Systems	56 Nervous system	0.583333	0.435897	0.461538	32	25	24	25	0.561	0.472	0.444	0.581	-0.235556	0.00707346	0.0858052	0.0860962
liver	5100	Bacterial invasion of epithelial cells	6 Human Diseases	68 Infectious diseases: Bacterial	0.764706	0.657143	0.794118	33	27	25	28	0.767	0.643	0.658	0.683	0.188464	-0.0838266	0.0194851	0.0860615
lung	5414	Dilated cardiomyopathy	6 Human Diseases	66 Cardiovascular diseases	0.463415	0.414634	0.552632	32	28	26	27	0.627	0.571	0.578	0.614	-0.263854	-0.0771108	-0.0376566	0.0858143
nervous_system	5130	Pathogenic Escherichia coli infection	6 Human Diseases	68 Infectious diseases: Bacterial	0.846154	0.73913	0.869565	23	25	17	20	0.793	0.926	0.654	0.714	0.326387	-0.0820074	0.0241958	0.0855023
heart	4260	Cardiac muscle contraction	5 Organismal Systems	53 Circulatory system	0.931818	0.829787	0.804348	43	42	43	40	0.782	0.857	0.86	0.8	0.391807	0.0292996	0.0802431	0.085425
muscle	562	Inositol phosphate metabolism	1 Metabolism	11 Carbohydrate metabolism	0.642857	0.482759	0.56	24	22	19	15	0.632	0.55	0.487	0.405	-0.117933	-0.032316	0.0789425	0.0853009
muscle	4020	Calcium signaling pathway	3 Environmental Information Processing	32 Signal transduction	0.517857	0.491525	0.615385	48	37	40	36	0.457	0.389	0.43	0.434	-0.151394	-0.0700175	-0.0484479	0.0851449
kidney	4810	Regulation of actin cytoskeleton	4 Cellular Processes	45 Cell motility	0.6	0.679012	0.6125	73	63	63	56	0.676	0.589	0.649	0.583	0.00563812	0.0608513	-0.0594716	0.0850867
spleen	4370	VEGF signaling pathway	3 Environmental Information Processing	32 Signal transduction	0.615385	0.695652	0.695652	20	22	19	19	0.714	0.759	0.655	0.731	0.0716043	0.0112664	-0.084324	0.0850733
nervous_system	230	Purine metabolism	1 Metabolism	14 Nucleotide metabolism	0.589474	0.636364	0.545455	79	72	65	57	0.653	0.605	0.575	0.5	-0.0640368	0.0810956	-0.0254071	0.0849824
heart	4724	Glutamatergic synapse	5 Organismal Systems	56 Nervous system	0.548387	0.483871	0.625	25	23	21	27	0.455	0.451	0.396	0.6	-0.133356	-0.0815719	-0.0234627	0.0848792
spleen	830	Retinol metabolism	1 Metabolism	18 Metabolism of cofactors and vitamins	0.25	0.3	0.333333	7	3	6	5	0.412	0.167	0.353	0.417	-0.57742	0.00181782	-0.0848335	0.084853
liver	4350	TGF-beta signaling pathway	3 Environmental Information Processing	32 Signal transduction	0.607143	0.689655	0.678571	24	21	25	23	0.49	0.477	0.61	0.523	0.0536505	0.0195902	-0.0823201	0.084619
heart	565	Ether lipid metabolism	1 Metabolism	13 Lipid metabolism	0.5	0.333333	0.444444	7	5	5	6	0.35	0.278	0.313	0.353	-0.353668	-0.0516581	0.0669305	0.0845474
nervous_system	564	Glycerophospholipid metabolism	1 Metabolism	13 Lipid metabolism	0.704545	0.571429	0.7	36	39	30	32	0.643	0.672	0.6	0.593	0.049641	-0.0739378	0.0408076	0.0844515
liver	5014	Amyotrophic lateral sclerosis (ALS)	6 Human Diseases	64 Neurodegenerative diseases	0.608696	0.652174	0.714286	19	18	19	17	0.633	0.667	0.76	0.63	0.0523613	-0.0320195	-0.0781316	0.0844381
muscle	4612	Antigen processing and presentation	5 Organismal Systems	51 Immune system	0.88	0.916667	0.807692	23	24	23	24	0.697	0.686	0.767	0.727	0.416725	0.0844324	-0.000897415	0.0844372
muscle	3040	Spliceosome	2 Genetic Information Processing	21 Transcription	0.92	0.789474	0.893333	71	73	65	71	0.922	0.948	0.929	0.922	0.411628	-0.0637397	0.0550623	0.0842295
heart	4713	Circadian entrainment	5 Organismal Systems	510 Environmental adaptation	0.566667	0.419355	0.448276	24	23	20	18	0.545	0.5	0.465	0.486	-0.2624	0.00525822	0.0839436	0.0841082
nervous_system	140	Steroid hormone biosynthesis	1 Metabolism	13 Lipid metabolism	0.272727	0.333333	0.3	6	8	6	7	0.261	0.364	0.273	0.35	-0.563619	0.0494265	-0.0680493	0.0841052
muscle	4960	Aldosterone-regulated sodium reabsorption	5 Organismal Systems	55 Excretory system	0.7	0.545455	0.631579	17	17	17	14	0.607	0.607	0.68	0.56	-0.00744937	-0.0412612	0.0732064	0.0840337
nervous_system	4912	GnRH signaling pathway	5 Organismal Systems	52 Endocrine system	0.595238	0.675676	0.666667	30	37	32	30	0.612	0.755	0.667	0.667	0.0317942	0.0186193	-0.0818356	0.083927
kidney	5414	Dilated cardiomyopathy	6 Human Diseases	66 Cardiovascular diseases	0.423077	0.310345	0.464286	24	13	14	17	0.49	0.271	0.359	0.472	-0.399399	-0.0835827	0.0058664	0.0837883
spleen	5213	Endometrial cancer	6 Human Diseases	62 Cancers: Specific types	0.6875	0.7	0.793103	27	27	24	25	0.73	0.73	0.686	0.694	0.170216	-0.0558559	-0.0622655	0.0836473
spleen	3430	Mismatch repair	2 Genetic Information Processing	24 Replication and repair	0.466667	0.5	0.416667	9	13	12	8	0.474	0.684	0.667	0.421	-0.288198	0.0807905	-0.0215652	0.0836192
muscle	5216	Thyroid cancer	6 Human Diseases	62 Cancers: Specific types	0.733333	0.666667	0.8	13	13	12	14	0.619	0.591	0.632	0.7	0.179897	-0.0824326	-0.0126739	0.0834012
muscle	5219	Bladder cancer	6 Human Diseases	62 Cancers: Specific types	0.733333	0.666667	0.8	14	12	11	13	0.7	0.571	0.579	0.722	0.179897	-0.0824326	-0.0126739	0.0834012
heart	230	Purine metabolism	1 Metabolism	14 Nucleotide metabolism	0.52439	0.45977	0.4	61	64	66	44	0.513	0.577	0.635	0.444	-0.289387	0.0671624	0.0494355	0.0833945
liver	534	Glycosaminoglycan biosynthesis - heparan sulfate / heparin	1 Metabolism	17 Glycan biosynthesis and metabolism	0.5	0.538462	0.454545	9	9	11	7	0.563	0.6	0.733	0.412	-0.224821	0.0797029	-0.0242969	0.083324
lung	3010	Ribosome	2 Genetic Information Processing	22 Translation	0.879518	0.738095	0.807229	80	76	66	70	0.941	0.905	0.835	0.843	0.309031	-0.0360637	0.0750682	0.0832816
liver	5131	Shigellosis	6 Human Diseases	68 Infectious diseases: Bacterial	0.75	0.75	0.851852	26	23	23	24	0.788	0.697	0.742	0.75	0.268788	-0.0638255	-0.053453	0.0832521
spleen	4320	Dorso-ventral axis formation	5 Organismal Systems	58 Development	0.909091	1	0.909091	11	10	11	10	0.846	0.714	0.846	0.833	0.540804	0.0668602	-0.0495613	0.0832262
heart	3040	Spliceosome	2 Genetic Information Processing	21 Transcription	0.906667	0.810811	0.780822	70	73	64	60	0.909	0.948	0.914	0.8	0.352892	0.0331961	0.0761658	0.0830856
liver	120	Primary bile acid biosynthesis	1 Metabolism	13 Lipid metabolism	0.9	0.9	1	10	9	9	10	0.909	0.9	0.818	0.909	0.527435	-0.0679175	-0.0477245	0.0830086
lung	5219	Bladder cancer	6 Human Diseases	62 Cancers: Specific types	0.736842	0.722222	0.833333	17	16	14	16	0.81	0.762	0.7	0.762	0.234183	-0.069294	-0.0456933	0.0830032
muscle	71	Fatty acid degradation	1 Metabolism	13 Lipid metabolism	0.821429	0.678571	0.769231	24	27	23	22	0.774	0.844	0.793	0.846	0.219034	-0.0497083	0.0663617	0.0829144
kidney	4130	SNARE interactions in vesicular transport	2 Genetic Information Processing	23 Folding, sorting and degradation	0.85	0.894737	0.789474	17	20	19	17	0.773	0.909	0.864	0.773	0.376334	0.0823132	-0.00966834	0.082879
kidney	760	Nicotinate and nicotinamide metabolism	1 Metabolism	18 Metabolism of cofactors and vitamins	0.692308	0.666667	0.583333	11	11	9	8	0.733	0.733	0.643	0.571	0.0335025	0.0760846	0.0328071	0.0828563
kidney	270	Cysteine and methionine metabolism	1 Metabolism	15 Amino acid metabolism	0.666667	0.75	0.73913	22	18	20	18	0.815	0.667	0.769	0.692	0.157789	0.0172192	-0.0810459	0.0828549
muscle	72	Synthesis and degradation of ketone bodies	1 Metabolism	13 Lipid metabolism	0.5	0.571429	0.571429	7	5	4	4	0.875	0.625	0.5	0.571	-0.138502	0.015987	-0.0811978	0.0827566
spleen	514	Other types of O-glycan biosynthesis	1 Metabolism	17 Glycan biosynthesis and metabolism	0.571429	0.538462	0.461538	9	13	11	10	0.429	0.65	0.55	0.5	-0.180698	0.0761975	0.0321992	0.0827214
liver	140	Steroid hormone biosynthesis	1 Metabolism	13 Lipid metabolism	0.736842	0.823529	0.8125	15	18	16	14	0.625	0.9	0.727	0.737	0.283117	0.0145858	-0.081285	0.0825833
spleen	3030	DNA replication	2 Genetic Information Processing	24 Replication and repair	0.4	0.428571	0.5	13	22	17	17	0.481	0.815	0.654	0.654	-0.32109	-0.0304024	-0.0767482	0.0825506
liver	4810	Regulation of actin cytoskeleton	4 Cellular Processes	45 Cell motility	0.5	0.514286	0.602941	58	44	48	51	0.558	0.458	0.527	0.548	-0.154854	-0.0458697	-0.068364	0.0823266
kidney	4912	GnRH signaling pathway	5 Organismal Systems	52 Endocrine system	0.594595	0.666667	0.676471	32	27	28	25	0.653	0.574	0.622	0.641	0.0316072	0.00529337	-0.0821164	0.0822869
muscle	531	Glycosaminoglycan degradation	1 Metabolism	17 Glycan biosynthesis and metabolism	0.625	0.5	0.5	8	5	4	4	0.8	0.455	0.444	0.4	-0.151778	0.0230978	0.0788093	0.0821244
liver	4612	Antigen processing and presentation	5 Organismal Systems	51 Immune system	0.884615	0.807692	0.758621	25	24	22	26	0.714	0.75	0.759	0.743	0.32599	0.0469188	0.0674	0.0821227
heart	4114	Oocyte meiosis	4 Cellular Processes	42 Cell growth and death	0.72093	0.690476	0.609756	40	34	31	26	0.645	0.596	0.534	0.578	0.0789174	0.073406	0.0366305	0.082038
kidney	5131	Shigellosis	6 Human Diseases	68 Infectious diseases: Bacterial	0.8	0.733333	0.862069	28	26	24	26	0.824	0.765	0.774	0.813	0.292702	-0.0814733	-0.0087446	0.0819412
spleen	860	Porphyrin and chlorophyll metabolism	1 Metabolism	18 Metabolism of cofactors and vitamins	0.8	0.666667	0.692308	12	15	13	10	0.632	0.75	0.684	0.526	0.156059	-0.00164273	0.0819137	0.0819302
heart	590	Arachidonic acid metabolism	1 Metabolism	13 Lipid metabolism	0.529412	0.368421	0.4375	14	12	12	9	0.389	0.387	0.429	0.429	-0.320036	-0.0221302	0.0788223	0.08187
liver	4210	Apoptosis	4 Cellular Processes	42 Cell growth and death	0.571429	0.65	0.609756	34	32	32	32	0.607	0.615	0.627	0.653	-0.029391	0.0425838	-0.0697103	0.0816878
heart	4672	Intestinal immune network for IgA production	5 Organismal Systems	51 Immune system	0.545455	0.454545	0.416667	8	9	8	9	0.348	0.474	0.4	0.692	-0.271197	0.0518451	0.0629734	0.0815694
heart	4726	Serotonergic synapse	5 Organismal Systems	56 Nervous system	0.5	0.387097	0.533333	24	21	19	22	0.4	0.382	0.373	0.512	-0.270804	-0.0806998	0.0114152	0.0815032
heart	514	Other types of O-glycan biosynthesis	1 Metabolism	17 Glycan biosynthesis and metabolism	0.428571	0.357143	0.5	12	8	7	6	0.545	0.421	0.333	0.273	-0.347897	-0.0780763	-0.022647	0.0812945
lung	590	Arachidonic acid metabolism	1 Metabolism	13 Lipid metabolism	0.444444	0.28	0.347826	19	20	13	12	0.514	0.526	0.382	0.429	-0.471895	-0.0179132	0.0791603	0.0811618
kidney	5216	Thyroid cancer	6 Human Diseases	62 Cancers: Specific types	0.823529	0.705882	0.705882	15	16	14	14	0.682	0.762	0.667	0.7	0.200543	0.0154417	0.0796608	0.0811437
liver	240	Pyrimidine metabolism	1 Metabolism	14 Nucleotide metabolism	0.607843	0.45283	0.52	45	37	32	31	0.643	0.561	0.5	0.456	-0.178341	-0.0239321	0.077421	0.0810355
heart	5412	Arrhythmogenic right ventricular cardiomyopathy (ARVC)	6 Human Diseases	66 Cardiovascular diseases	0.857143	0.724138	0.758621	27	25	23	24	0.659	0.676	0.697	0.727	0.26041	-0.0102475	0.0803367	0.0809877
lung	4320	Dorso-ventral axis formation	5 Organismal Systems	58 Development	0.666667	0.538462	0.666667	10	10	10	10	0.714	0.714	0.667	0.769	-0.0104051	-0.0725822	0.0357709	0.080918
kidney	4540	Gap junction	4 Cellular Processes	43 Cellular community - eukaryotes	0.588235	0.666667	0.625	29	25	21	23	0.569	0.5	0.429	0.548	-0.00126647	0.043028	-0.068512	0.0809031
kidney	5221	Acute myeloid leukemia	6 Human Diseases	62 Cancers: Specific types	0.6875	0.766667	0.7	28	26	25	23	0.737	0.667	0.676	0.605	0.157223	0.0577737	-0.0565917	0.0808729
nervous_system	510	N-Glycan biosynthesis	1 Metabolism	17 Glycan biosynthesis and metabolism	0.612903	0.6875	0.6875	29	21	25	25	0.829	0.583	0.714	0.694	0.0606771	0.0116931	-0.0799097	0.0807607
nervous_system	4380	Osteoclast differentiation	5 Organismal Systems	58 Development	0.551724	0.568182	0.653061	42	48	27	39	0.545	0.615	0.365	0.52	-0.0649118	-0.0451005	-0.0669616	0.0807336
liver	5212	Pancreatic cancer	6 Human Diseases	62 Cancers: Specific types	0.645161	0.724138	0.714286	26	25	24	22	0.667	0.694	0.649	0.579	0.11604	0.017511	-0.0786871	0.080612
spleen	4720	Long-term potentiation	5 Organismal Systems	56 Nervous system	0.666667	0.529412	0.555556	14	16	12	14	0.636	0.667	0.522	0.667	-0.0790863	0.00306877	0.0803512	0.0804098
spleen	4350	TGF-beta signaling pathway	3 Environmental Information Processing	32 Signal transduction	0.714286	0.8	0.75	24	24	21	25	0.533	0.545	0.512	0.581	0.220742	0.0441449	-0.0669911	0.0802283
spleen	630	Glyoxylate and dicarboxylate metabolism	1 Metabolism	11 Carbohydrate metabolism	0.6875	0.733333	0.642857	13	14	13	10	0.722	0.778	0.65	0.556	0.104691	0.0772748	-0.0214276	0.0801907
spleen	4622	RIG-I-like receptor signaling pathway	5 Organismal Systems	51 Immune system	0.724138	0.62069	0.6	25	25	22	23	0.694	0.694	0.688	0.657	0.0332878	0.0334405	0.072635	0.0799632
lung	4726	Serotonergic synapse	5 Organismal Systems	56 Nervous system	0.473684	0.470588	0.571429	29	27	21	26	0.468	0.429	0.438	0.553	-0.213805	-0.0528489	-0.0599289	0.0799029
kidney	5146	Amoebiasis	6 Human Diseases	610 Infectious diseases: Parasitic	0.571429	0.647059	0.606061	31	24	25	22	0.574	0.429	0.51	0.55	-0.0332596	0.0433134	-0.0671011	0.0798662
liver	4115	p53 signaling pathway	4 Cellular Processes	42 Cell growth and death	0.529412	0.571429	0.625	29	23	26	23	0.569	0.5	0.565	0.523	-0.0914768	-0.0227641	-0.0765118	0.0798264
lung	4960	Aldosterone-regulated sodium reabsorption	5 Organismal Systems	55 Excretory system	0.636364	0.636364	0.55	18	18	18	13	0.621	0.6	0.667	0.52	-0.0350975	0.0788276	0.0116968	0.0796907
nervous_system	640	Propanoate metabolism	1 Metabolism	11 Carbohydrate metabolism	0.761905	0.782609	0.863636	20	17	21	21	0.87	0.739	0.955	0.913	0.301755	-0.0501611	-0.0618422	0.0796279
lung	410	beta-Alanine metabolism	1 Metabolism	16 Metabolism of other amino acids	0.6875	0.6	0.733333	14	13	10	12	0.7	0.65	0.667	0.75	0.0761823	-0.0795296	0.00230727	0.079563
heart	5110	Vibrio cholerae infection	6 Human Diseases	68 Infectious diseases: Bacterial	0.76	0.818182	0.727273	21	23	19	17	0.724	0.793	0.792	0.63	0.244407	0.0742241	-0.0286225	0.0795517
nervous_system	5150	Staphylococcus aureus infection	6 Human Diseases	68 Infectious diseases: Bacterial	0.5	0.363636	0.5	10	14	5	11	0.4	0.56	0.227	0.5	-0.303858	-0.0720414	0.0336411	0.0795091
spleen	620	Pyruvate metabolism	1 Metabolism	11 Carbohydrate metabolism	0.85	0.818182	0.73913	19	18	21	21	0.704	0.667	0.778	0.808	0.301736	0.0675651	0.0414461	0.0792642
lung	3440	Homologous recombination	2 Genetic Information Processing	24 Replication and repair	0.375	0.357143	0.285714	12	10	7	6	0.6	0.526	0.35	0.316	-0.499987	0.0784003	0.0115882	0.0792521
spleen	5146	Amoebiasis	6 Human Diseases	610 Infectious diseases: Parasitic	0.512195	0.564103	0.6	35	27	26	29	0.714	0.519	0.491	0.63	-0.11978	-0.00971747	-0.0784592	0.0790587
spleen	270	Cysteine and methionine metabolism	1 Metabolism	15 Amino acid metabolism	0.722222	0.7	0.619048	16	15	18	18	0.615	0.577	0.692	0.75	0.0906479	0.0730415	0.0302299	0.0790501
lung	250	Alanine, aspartate and glutamate metabolism	1 Metabolism	15 Amino acid metabolism	0.526316	0.421053	0.5625	16	13	11	9	0.552	0.464	0.478	0.375	-0.219035	-0.0785855	0.00799641	0.0789913
nervous_system	4911	Insulin secretion	5 Organismal Systems	52 Endocrine system	0.722222	0.774194	0.685714	28	34	27	31	0.491	0.607	0.519	0.564	0.173121	0.0741782	-0.0258589	0.0785563
liver	5220	Chronic myeloid leukemia	6 Human Diseases	62 Cancers: Specific types	0.628571	0.705882	0.685714	30	27	28	29	0.652	0.587	0.609	0.617	0.0794971	0.0258053	-0.074144	0.0785064
nervous_system	5020	Prion diseases	6 Human Diseases	64 Neurodegenerative diseases	0.705882	0.588235	0.588235	14	15	13	13	0.583	0.6	0.591	0.591	-0.00314453	0.0197201	0.0757002	0.0782266
liver	4961	Endocrine and other factor-regulated calcium reabsorption	5 Organismal Systems	55 Excretory system	0.764706	0.631579	0.736842	16	14	15	17	0.593	0.583	0.6	0.773	0.140519	-0.0589708	0.0513827	0.078216
liver	630	Glyoxylate and dicarboxylate metabolism	1 Metabolism	11 Carbohydrate metabolism	0.952381	0.952381	0.857143	20	21	21	19	0.952	1	1	0.905	0.506985	0.0738667	0.0255878	0.078173
heart	380	Tryptophan metabolism	1 Metabolism	15 Amino acid metabolism	0.705882	0.647059	0.588235	16	13	12	11	0.615	0.619	0.6	0.5	0.0321552	0.0595216	0.0506009	0.0781235
lung	5222	Small cell lung cancer	6 Human Diseases	62 Cancers: Specific types	0.885714	0.763158	0.783784	33	33	34	33	0.702	0.702	0.773	0.702	0.314207	-0.00170837	0.0780894	0.0781081
liver	4727	GABAergic synapse	5 Organismal Systems	56 Nervous system	0.434783	0.478261	0.521739	22	11	12	13	0.449	0.256	0.414	0.433	-0.259349	-0.0119813	-0.0771578	0.0780825
liver	770	Pantothenate and CoA biosynthesis	1 Metabolism	18 Metabolism of cofactors and vitamins	0.9	0.888889	0.8	9	10	8	9	0.818	0.909	0.727	0.818	0.406917	0.0717581	0.0303105	0.077897
spleen	4723	Retrograde endocannabinoid signaling	5 Organismal Systems	56 Nervous system	0.6	0.45	0.55	14	18	15	17	0.4	0.375	0.357	0.531	-0.16737	-0.0481063	0.0611496	0.0778042
muscle	4666	Fc gamma R-mediated phagocytosis	5 Organismal Systems	51 Immune system	0.6875	0.6	0.730769	25	29	23	20	0.532	0.604	0.511	0.465	0.0747227	-0.0776425	0.00324694	0.0777103
liver	4660	T cell receptor signaling pathway	5 Organismal Systems	51 Immune system	0.52381	0.575	0.609756	33	31	30	33	0.465	0.484	0.492	0.5	-0.10116	-0.0092573	-0.0770813	0.0776352
muscle	4810	Regulation of actin cytoskeleton	4 Cellular Processes	45 Cell motility	0.716049	0.602564	0.727273	73	66	52	60	0.676	0.617	0.531	0.632	0.0903155	-0.0726782	0.0270395	0.0775452
heart	500	Starch and sucrose metabolism	1 Metabolism	11 Carbohydrate metabolism	0.692308	0.615385	0.571429	13	9	8	9	0.765	0.474	0.5	0.563	-0.00404849	0.0501473	0.0590512	0.0774713
nervous_system	4360	Axon guidance	5 Organismal Systems	58 Development	0.692308	0.615385	0.571429	60	50	45	39	0.759	0.633	0.6	0.52	-0.00404849	0.0501473	0.0590512	0.0774713
spleen	3040	Spliceosome	2 Genetic Information Processing	21 Transcription	0.934211	0.813333	0.907895	73	74	63	72	0.948	0.961	0.9	0.935	0.442222	-0.0579858	0.051295	0.0774179
muscle	4380	Osteoclast differentiation	5 Organismal Systems	58 Development	0.55102	0.622222	0.591837	37	39	36	41	0.487	0.534	0.5	0.594	-0.0677302	0.0365078	-0.0681649	0.0773258
liver	4915	Estrogen signaling pathway	5 Organismal Systems	52 Endocrine system	0.666667	0.52381	0.625	36	29	28	29	0.621	0.527	0.583	0.558	-0.0429166	-0.0518308	0.0572923	0.0772582
nervous_system	3015	mRNA surveillance pathway	2 Genetic Information Processing	22 Translation	0.755556	0.837209	0.777778	42	37	37	38	0.84	0.755	0.804	0.76	0.282077	0.0498264	-0.0589247	0.0771673
muscle	640	Propanoate metabolism	1 Metabolism	11 Carbohydrate metabolism	0.909091	0.904762	1	21	21	19	21	0.913	0.913	0.864	0.913	0.535402	-0.0644866	-0.0422398	0.0770891
nervous_system	4726	Serotonergic synapse	5 Organismal Systems	56 Nervous system	0.638298	0.666667	0.581395	36	41	34	32	0.554	0.612	0.557	0.533	0.00204619	0.0762699	-0.0111393	0.0770791
liver	4976	Bile secretion	5 Organismal Systems	54 Digestive system	0.658537	0.560976	0.692308	35	33	29	31	0.686	0.733	0.674	0.756	0.0131327	-0.0764064	0.0100456	0.0770639
heart	5410	Hypertrophic cardiomyopathy (HCM)	6 Human Diseases	66 Cardiovascular diseases	0.818182	0.794118	0.714286	32	28	29	28	0.711	0.683	0.725	0.737	0.255271	0.0688365	0.0345108	0.077003
lung	4370	VEGF signaling pathway	3 Environmental Information Processing	32 Signal transduction	0.666667	0.727273	0.652174	20	20	18	18	0.69	0.69	0.621	0.72	0.0946496	0.0658386	-0.0394814	0.0767691
kidney	360	Phenylalanine metabolism	1 Metabolism	15 Amino acid metabolism	0.769231	0.846154	0.846154	13	10	11	11	0.867	0.667	0.786	0.786	0.334054	0.00587006	-0.0764921	0.076717
liver	4920	Adipocytokine signaling pathway	5 Organismal Systems	52 Endocrine system	0.736842	0.805556	0.72973	33	33	32	31	0.66	0.688	0.711	0.689	0.225214	0.0633405	-0.043283	0.0767166
kidney	4210	Apoptosis	4 Cellular Processes	42 Cell growth and death	0.555556	0.604651	0.642857	37	33	32	32	0.673	0.6	0.615	0.64	-0.0466822	-0.0128265	-0.0756152	0.0766954
muscle	4962	Vasopressin-regulated water reabsorption	5 Organismal Systems	55 Excretory system	0.761905	0.75	0.666667	19	18	16	16	0.731	0.692	0.696	0.64	0.170061	0.0727384	0.024255	0.0766759
muscle	51	Fructose and mannose metabolism	1 Metabolism	11 Carbohydrate metabolism	0.6	0.642857	0.692308	11	13	12	11	0.688	0.813	0.8	0.647	0.0293724	-0.0223482	-0.0732917	0.0766232
spleen	4330	Notch signaling pathway	3 Environmental Information Processing	32 Signal transduction	0.714286	0.7	0.619048	17	19	17	17	0.739	0.792	0.708	0.708	0.0861876	0.0728591	0.0236679	0.0766069
muscle	4912	GnRH signaling pathway	5 Organismal Systems	52 Endocrine system	0.605263	0.567568	0.685714	30	31	28	29	0.638	0.674	0.622	0.659	-0.016604	-0.0683176	-0.0343986	0.0764889
nervous_system	600	Sphingolipid metabolism	1 Metabolism	13 Lipid metabolism	0.678571	0.535714	0.62963	24	23	19	20	0.667	0.657	0.594	0.571	-0.0264468	-0.0469094	0.0603592	0.0764443
muscle	5211	Renal cell carcinoma	6 Human Diseases	62 Cancers: Specific types	0.818182	0.75	0.870968	31	29	25	27	0.816	0.763	0.694	0.771	0.317988	-0.0763276	-0.00408405	0.0764368
nervous_system	380	Tryptophan metabolism	1 Metabolism	15 Amino acid metabolism	0.631579	0.705882	0.6875	14	17	15	13	0.519	0.654	0.652	0.542	0.0822039	0.0245602	-0.0723117	0.0763688
liver	600	Sphingolipid metabolism	1 Metabolism	13 Lipid metabolism	0.590909	0.521739	0.652174	18	17	17	20	0.545	0.531	0.607	0.667	-0.0712653	-0.0749714	-0.0144209	0.0763458
nervous_system	71	Fatty acid degradation	1 Metabolism	13 Lipid metabolism	0.814815	0.689655	0.714286	24	25	25	24	0.774	0.781	0.833	0.8	0.190691	-0.00192285	0.0762997	0.076324
spleen	10	Glycolysis / Gluconeogenesis	1 Metabolism	11 Carbohydrate metabolism	0.708333	0.782609	0.72	21	20	20	22	0.7	0.667	0.667	0.733	0.189883	0.0543198	-0.0534979	0.0762408
spleen	4912	GnRH signaling pathway	5 Organismal Systems	52 Endocrine system	0.727273	0.617647	0.611111	28	29	27	30	0.622	0.63	0.587	0.698	0.0395487	0.0232764	0.0724533	0.0761004
nervous_system	4340	Hedgehog signaling pathway	3 Environmental Information Processing	32 Signal transduction	0.538462	0.384615	0.466667	12	8	6	10	0.414	0.308	0.261	0.345	-0.288629	-0.0324305	0.0687062	0.0759755
kidney	514	Other types of O-glycan biosynthesis	1 Metabolism	17 Glycan biosynthesis and metabolism	0.4375	0.428571	0.357143	12	11	8	7	0.522	0.524	0.381	0.35	-0.381337	0.0755976	0.00661054	0.0758861
heart	4720	Long-term potentiation	5 Organismal Systems	56 Nervous system	0.823529	0.75	0.705882	16	15	12	13	0.667	0.625	0.522	0.65	0.227018	0.0452929	0.0608364	0.0758453
liver	5216	Thyroid cancer	6 Human Diseases	62 Cancers: Specific types	0.8	0.75	0.866667	14	13	14	14	0.7	0.65	0.7	0.667	0.305321	-0.0735799	-0.017541	0.0756419
lung	62	Fatty acid elongation	1 Metabolism	13 Lipid metabolism	0.642857	0.7	0.727273	10	13	7	9	0.667	0.813	0.538	0.692	0.107653	-0.00843229	-0.0750522	0.0755245
lung	4310	Wnt signaling pathway	3 Environmental Information Processing	32 Signal transduction	0.551724	0.612245	0.555556	45	45	34	39	0.608	0.616	0.548	0.534	-0.0939752	0.0564748	-0.0500299	0.075448
muscle	590	Arachidonic acid metabolism	1 Metabolism	13 Lipid metabolism	0.529412	0.538462	0.461538	11	15	9	8	0.324	0.405	0.321	0.348	-0.204311	0.0752321	-0.00254132	0.075275
nervous_system	5215	Prostate cancer	6 Human Diseases	62 Cancers: Specific types	0.673469	0.583333	0.711111	41	41	35	36	0.631	0.641	0.565	0.563	0.0456455	-0.0747742	0.00596168	0.0750115
nervous_system	4727	GABAergic synapse	5 Organismal Systems	56 Nervous system	0.818182	0.795455	0.717391	38	42	41	41	0.691	0.778	0.774	0.774	0.257841	0.0674555	0.0328022	0.0750082
muscle	5120	Epithelial cell signaling in Helicobacter pylori infection	6 Human Diseases	68 Infectious diseases: Bacterial	0.657143	0.65625	0.575758	26	32	27	26	0.591	0.727	0.711	0.619	0.0031766	0.0738039	0.0109529	0.0746122
lung	5416	Viral myocarditis	6 Human Diseases	66 Cardiovascular diseases	0.692308	0.615385	0.740741	24	20	18	23	0.706	0.588	0.581	0.697	0.0923331	-0.0744611	-0.00299664	0.0745214
lung	5214	Glioma	6 Human Diseases	62 Cancers: Specific types	0.709677	0.625	0.75	25	28	27	24	0.758	0.8	0.818	0.727	0.113136	-0.0743705	0.00386905	0.0744711
muscle	4140	Regulation of autophagy	4 Cellular Processes	41 Transport and catabolism	0.583333	0.615385	0.538462	10	9	11	10	0.526	0.474	0.611	0.556	-0.0840578	0.0719062	-0.0189699	0.0743663
kidney	5020	Prion diseases	6 Human Diseases	64 Neurodegenerative diseases	0.684211	0.705882	0.777778	17	15	12	15	0.708	0.6	0.571	0.75	0.163173	-0.0406721	-0.0618788	0.0740487
heart	4330	Notch signaling pathway	3 Environmental Information Processing	32 Signal transduction	0.611111	0.611111	0.533333	14	15	15	9	0.583	0.625	0.652	0.391	-0.0739307	0.073427	0.00770023	0.0738297
liver	4380	Osteoclast differentiation	5 Organismal Systems	58 Development	0.557692	0.588235	0.647059	44	37	37	40	0.564	0.521	0.544	0.597	-0.0529406	-0.0269771	-0.0683839	0.0735127
nervous_system	500	Starch and sucrose metabolism	1 Metabolism	11 Carbohydrate metabolism	0.642857	0.5	0.583333	11	12	7	8	0.55	0.571	0.412	0.444	-0.0943043	-0.0378226	0.0630348	0.0735115
heart	5146	Amoebiasis	6 Human Diseases	610 Infectious diseases: Parasitic	0.636364	0.588235	0.529412	31	23	23	21	0.564	0.479	0.479	0.5	-0.075699	0.061415	0.0397776	0.0731715
heart	4913	Ovarian steroidogenesis	5 Organismal Systems	52 Endocrine system	0.5	0.357143	0.4	11	10	8	10	0.393	0.417	0.308	0.476	-0.36468	-0.00283827	0.0730588	0.073114
spleen	4725	Cholinergic synapse	5 Organismal Systems	56 Nervous system	0.567568	0.421053	0.487805	31	27	23	30	0.608	0.5	0.46	0.612	-0.238372	-0.0226644	0.0694779	0.0730811
lung	100	Steroid biosynthesis	1 Metabolism	13 Lipid metabolism	0.769231	0.636364	0.692308	11	12	7	11	0.733	0.857	0.538	0.733	0.120582	-0.0228535	0.0694029	0.0730688
muscle	4070	Phosphatidylinositol signaling system	3 Environmental Information Processing	32 Signal transduction	0.617647	0.486486	0.6	28	27	27	20	0.596	0.551	0.563	0.417	-0.107094	-0.0598116	0.0418488	0.0729983
heart	4370	VEGF signaling pathway	3 Environmental Information Processing	32 Signal transduction	0.7	0.714286	0.631579	17	17	19	14	0.586	0.654	0.679	0.583	0.0938655	0.0729743	0.00116819	0.0729837
spleen	760	Nicotinate and nicotinamide metabolism	1 Metabolism	18 Metabolism of cofactors and vitamins	0.444444	0.5	0.5	9	4	6	6	0.563	0.308	0.429	0.429	-0.253248	0.0189492	-0.0704782	0.0729812
lung	5210	Colorectal cancer	6 Human Diseases	62 Cancers: Specific types	0.8	0.821429	0.733333	26	28	25	26	0.65	0.7	0.676	0.667	0.272285	0.0728796	0.00084401	0.0728845
kidney	4725	Cholinergic synapse	5 Organismal Systems	56 Nervous system	0.486486	0.526316	0.567568	35	20	23	23	0.614	0.357	0.451	0.561	-0.175366	-0.0120064	-0.071707	0.0727052
lung	4540	Gap junction	4 Cellular Processes	43 Cellular community - eukaryotes	0.702703	0.571429	0.611111	29	34	26	29	0.58	0.667	0.605	0.644	-0.00199496	-0.00856072	0.0718591	0.0723672
spleen	4964	Proximal tubule bicarbonate reclamation	5 Organismal Systems	55 Excretory system	0.666667	0.555556	0.555556	6	9	8	8	0.375	0.6	0.5	0.667	-0.0633975	0.0207583	0.069196	0.0722426
kidney	4976	Bile secretion	5 Organismal Systems	54 Digestive system	0.560976	0.514286	0.457143	30	34	23	21	0.6	0.68	0.46	0.6	-0.203583	0.0628343	0.0354828	0.0721608
spleen	5217	Basal cell carcinoma	6 Human Diseases	62 Cancers: Specific types	0.444444	0.375	0.333333	15	11	7	9	0.429	0.355	0.241	0.31	-0.423136	0.0570324	0.0439361	0.0719936
kidney	62	Fatty acid elongation	1 Metabolism	13 Lipid metabolism	0.785714	0.833333	0.75	11	14	11	10	0.733	0.875	0.846	0.833	0.280888	0.0683403	-0.0221552	0.0718418
spleen	4530	Tight junction	4 Cellular Processes	43 Cellular community - eukaryotes	0.684211	0.658537	0.763158	34	30	34	33	0.607	0.545	0.596	0.569	0.126439	-0.0619477	-0.0363192	0.0718095
heart	860	Porphyrin and chlorophyll metabolism	1 Metabolism	18 Metabolism of cofactors and vitamins	0.684211	0.555556	0.588235	15	17	13	12	0.789	0.85	0.722	0.632	-0.0349349	-0.00288982	0.0717255	0.0717837
liver	71	Fatty acid degradation	1 Metabolism	13 Lipid metabolism	0.964286	0.892857	1	28	27	25	28	0.875	0.871	0.862	0.933	0.559277	-0.0712735	0.00847617	0.0717758
nervous_system	5323	Rheumatoid arthritis	6 Human Diseases	63 Immune diseases	0.567568	0.586207	0.65625	29	29	17	24	0.537	0.475	0.333	0.453	-0.0433759	-0.0348871	-0.0627216	0.0717712
lung	4115	p53 signaling pathway	4 Cellular Processes	42 Cell growth and death	0.714286	0.694444	0.621622	34	26	27	26	0.654	0.51	0.551	0.531	0.084319	0.0672057	0.025095	0.0717382
liver	5414	Dilated cardiomyopathy	6 Human Diseases	66 Cardiovascular diseases	0.45	0.4	0.521739	20	9	8	15	0.444	0.257	0.229	0.417	-0.297761	-0.064585	-0.0311827	0.0717188
muscle	564	Glycerophospholipid metabolism	1 Metabolism	13 Lipid metabolism	0.658537	0.525	0.567568	33	35	28	25	0.6	0.625	0.596	0.49	-0.0794649	-0.00894361	0.0711095	0.0716697
lung	3050	Proteasome	2 Genetic Information Processing	23 Folding, sorting and degradation	0.961538	0.846154	0.923077	25	26	23	25	0.893	0.929	0.92	0.962	0.485918	-0.0463243	0.0543224	0.0713924
muscle	1210	2-Oxocarboxylic acid metabolism	1 Metabolism	10 Global and overview maps	0.923077	1	0.923077	13	12	13	12	0.929	0.857	0.929	0.857	0.556625	0.0568882	-0.0431228	0.0713852
heart	3010	Ribosome	2 Genetic Information Processing	22 Translation	0.976471	0.870588	0.882353	85	83	74	75	1	0.988	0.925	0.938	0.48579	0.000523259	0.0711669	0.0711689
spleen	4114	Oocyte meiosis	4 Cellular Processes	42 Cell growth and death	0.617021	0.586957	0.521739	36	40	37	34	0.59	0.656	0.638	0.596	-0.0917043	0.0657522	0.0271423	0.0711341
spleen	4612	Antigen processing and presentation	5 Organismal Systems	51 Immune system	0.914286	0.794118	0.864865	33	34	28	36	0.892	0.895	0.8	0.947	0.394998	-0.0397768	0.058789	0.0709813
nervous_system	4630	Jak-STAT signaling pathway	3 Environmental Information Processing	32 Signal transduction	0.551724	0.571429	0.638298	45	45	32	32	0.425	0.45	0.352	0.405	-0.0713676	-0.0320383	-0.0629366	0.070622
kidney	5323	Rheumatoid arthritis	6 Human Diseases	63 Immune diseases	0.638889	0.705882	0.676471	32	27	26	25	0.582	0.443	0.52	0.532	0.0800335	0.0328455	-0.0622257	0.0703624
heart	140	Steroid hormone biosynthesis	1 Metabolism	13 Lipid metabolism	0.571429	0.571429	0.5	6	5	5	3	0.273	0.294	0.263	0.273	-0.13902	0.0701973	0.00403751	0.0703133
nervous_system	983	Drug metabolism - other enzymes	1 Metabolism	111 Xenobiotics biodegradation and metabolism	0.571429	0.571429	0.5	6	5	5	3	0.462	0.333	0.385	0.25	-0.13902	0.0701973	0.00403751	0.0703133
nervous_system	4910	Insulin signaling pathway	5 Organismal Systems	52 Endocrine system	0.741935	0.612903	0.661017	55	53	45	43	0.705	0.688	0.634	0.551	0.0733514	-0.0163256	0.068312	0.0702357
muscle	4621	NOD-like receptor signaling pathway	5 Organismal Systems	51 Immune system	0.521739	0.571429	0.52	17	18	16	21	0.486	0.486	0.485	0.656	-0.15556	0.0543363	-0.0443763	0.0701547
lung	4380	Osteoclast differentiation	5 Organismal Systems	58 Development	0.693548	0.68254	0.775862	54	51	52	49	0.675	0.654	0.722	0.671	0.153323	-0.0548419	-0.043496	0.0699967
liver	5217	Basal cell carcinoma	6 Human Diseases	62 Cancers: Specific types	0.357143	0.285714	0.416667	11	8	7	6	0.306	0.286	0.304	0.182	-0.478341	-0.0667172	-0.0206889	0.0698514
kidney	5223	Non-small cell lung cancer	6 Human Diseases	62 Cancers: Specific types	0.709677	0.766667	0.7	28	25	25	23	0.848	0.781	0.781	0.719	0.169687	0.0582833	-0.0382549	0.0697164
muscle	4150	mTOR signaling pathway	3 Environmental Information Processing	32 Signal transduction	0.736842	0.684211	0.631579	33	33	31	29	0.846	0.805	0.816	0.744	0.0965225	0.0534712	0.0444628	0.0695422
heart	5133	Pertussis	6 Human Diseases	68 Infectious diseases: Bacterial	0.666667	0.533333	0.586207	26	24	20	20	0.605	0.6	0.513	0.556	-0.0592845	-0.0168362	0.0674451	0.0695148
muscle	4742	Taste transduction	5 Organismal Systems	57 Sensory system	0.25	0.142857	0.285714	6	4	2	3	0.333	0.222	0.2	0.231	-0.698828	-0.069463	-0.000331564	0.0694638
lung	4961	Endocrine and other factor-regulated calcium reabsorption	5 Organismal Systems	55 Excretory system	0.714286	0.75	0.8	18	18	17	18	0.581	0.581	0.63	0.667	0.2192	-0.0264848	-0.0639802	0.0692453
kidney	71	Fatty acid degradation	1 Metabolism	13 Lipid metabolism	0.928571	0.862069	0.821429	27	27	27	24	0.844	0.844	0.931	0.889	0.419078	0.0384968	0.0575248	0.0692178
spleen	562	Inositol phosphate metabolism	1 Metabolism	11 Carbohydrate metabolism	0.517241	0.566667	0.518519	22	22	25	19	0.629	0.595	0.658	0.5	-0.161789	0.0521012	-0.0455204	0.0691856
heart	4020	Calcium signaling pathway	3 Environmental Information Processing	32 Signal transduction	0.563636	0.491228	0.454545	48	38	37	32	0.466	0.427	0.394	0.485	-0.217403	0.0492057	0.0484731	0.0690712
kidney	330	Arginine and proline metabolism	1 Metabolism	15 Amino acid metabolism	0.8	0.742857	0.852941	33	30	28	30	0.805	0.732	0.737	0.833	0.293222	-0.0683115	-0.00946323	0.0689638
nervous_system	5410	Hypertrophic cardiomyopathy (HCM)	6 Human Diseases	66 Cardiovascular diseases	0.515152	0.548387	0.59375	25	25	23	26	0.521	0.543	0.523	0.578	-0.131107	-0.0156832	-0.0670187	0.0688293
kidney	4920	Adipocytokine signaling pathway	5 Organismal Systems	52 Endocrine system	0.8	0.810811	0.72973	36	36	31	28	0.735	0.706	0.646	0.651	0.263862	0.0683475	0.00669509	0.0686746
spleen	4918	Thyroid hormone synthesis	5 Organismal Systems	52 Endocrine system	0.6	0.466667	0.566667	25	23	19	22	0.568	0.511	0.452	0.55	-0.14788	-0.0490954	0.0479303	0.0686125
heart	4270	Vascular smooth muscle contraction	5 Organismal Systems	53 Circulatory system	0.604651	0.468085	0.55814	36	33	33	31	0.545	0.55	0.579	0.62	-0.149269	-0.0417531	0.0542957	0.0684934
liver	900	Terpenoid backbone biosynthesis	1 Metabolism	19 Metabolism of terpenoids and polyketides	0.75	0.8125	0.75	14	14	15	14	0.824	0.778	0.833	0.824	0.248315	0.0534233	-0.0427953	0.0684506
liver	5120	Epithelial cell signaling in Helicobacter pylori infection	6 Human Diseases	68 Infectious diseases: Bacterial	0.657895	0.714286	0.657143	29	34	31	29	0.674	0.773	0.861	0.674	0.084755	0.0531927	-0.0430138	0.068408
kidney	4115	p53 signaling pathway	4 Cellular Processes	42 Cell growth and death	0.514286	0.545455	0.483871	26	27	25	20	0.51	0.574	0.51	0.476	-0.195903	0.0631801	-0.0262159	0.0684033
nervous_system	5210	Colorectal cancer	6 Human Diseases	62 Cancers: Specific types	0.6875	0.677419	0.606061	30	24	22	23	0.75	0.6	0.564	0.575	0.0501908	0.0665231	0.015915	0.0684004
heart	5212	Pancreatic cancer	6 Human Diseases	62 Cancers: Specific types	0.666667	0.666667	0.75	29	26	26	27	0.744	0.684	0.684	0.73	0.113968	-0.047166	-0.0494719	0.0683528
heart	4620	Toll-like receptor signaling pathway	5 Organismal Systems	51 Immune system	0.45	0.435897	0.375	29	29	27	26	0.475	0.492	0.458	0.473	-0.359751	0.0676995	0.00727581	0.0680893
nervous_system	4961	Endocrine and other factor-regulated calcium reabsorption	5 Organismal Systems	55 Excretory system	0.875	0.954545	0.913043	22	23	21	22	0.71	0.767	0.7	0.733	0.496618	0.0324122	-0.059802	0.0680208
nervous_system	760	Nicotinate and nicotinamide metabolism	1 Metabolism	18 Metabolism of cofactors and vitamins	0.6	0.625	0.555556	8	8	5	6	0.5	0.5	0.313	0.4	-0.0591903	0.0662145	-0.0155567	0.0680174
muscle	5130	Pathogenic Escherichia coli infection	6 Human Diseases	68 Infectious diseases: Bacterial	0.782609	0.666667	0.761905	20	21	15	17	0.714	0.75	0.536	0.607	0.185903	-0.0532636	0.0420289	0.0678486
nervous_system	280	Valine, leucine and isoleucine degradation	1 Metabolism	15 Amino acid metabolism	0.862069	0.75	0.83871	27	27	29	30	0.771	0.771	0.853	0.909	0.324289	-0.0515783	0.0440245	0.0678121
nervous_system	4623	Cytosolic DNA-sensing pathway	5 Organismal Systems	51 Immune system	0.405405	0.413793	0.354839	26	26	15	16	0.591	0.619	0.395	0.39	-0.409554	0.0665566	-0.0127759	0.0677717
heart	982	Drug metabolism - cytochrome P450	1 Metabolism	111 Xenobiotics biodegradation and metabolism	0.5	0.444444	0.5625	15	12	11	10	0.6	0.545	0.458	0.667	-0.219787	-0.0633626	-0.0237431	0.067665
muscle	4310	Wnt signaling pathway	3 Environmental Information Processing	32 Signal transduction	0.591837	0.613636	0.674419	39	39	32	33	0.527	0.557	0.533	0.5	-0.00293401	-0.0291415	-0.0610173	0.0676191
kidney	4911	Insulin secretion	5 Organismal Systems	52 Endocrine system	0.470588	0.482759	0.551724	27	23	16	18	0.482	0.451	0.32	0.4	-0.219458	-0.0301834	-0.0604606	0.067576
heart	52	Galactose metabolism	1 Metabolism	11 Carbohydrate metabolism	0.692308	0.75	0.692308	12	10	9	10	0.75	0.588	0.692	0.714	0.145545	0.0522684	-0.0426861	0.067484
spleen	5020	Prion diseases	6 Human Diseases	64 Neurodegenerative diseases	0.842105	0.789474	0.894737	19	16	15	17	0.826	0.727	0.714	0.85	0.368651	-0.0665624	-0.00985719	0.0672883
nervous_system	4721	Synaptic vesicle cycle	5 Organismal Systems	56 Nervous system	0.852941	0.903226	0.935484	31	32	28	29	0.838	0.821	0.8	0.806	0.466198	-0.0193343	-0.064367	0.0672081
liver	983	Drug metabolism - other enzymes	1 Metabolism	111 Xenobiotics biodegradation and metabolism	0.8	0.846154	0.769231	12	15	12	11	0.857	1	0.923	0.733	0.307557	0.06319	-0.0228613	0.0671983
heart	5416	Viral myocarditis	6 Human Diseases	66 Cardiovascular diseases	0.818182	0.7	0.782609	20	20	14	21	0.625	0.645	0.5	0.724	0.237684	-0.0451295	0.0496313	0.0670816
nervous_system	5218	Melanoma	6 Human Diseases	62 Cancers: Specific types	0.59375	0.5	0.62069	25	26	20	22	0.532	0.605	0.5	0.512	-0.100637	-0.066444	0.00874193	0.0670166
heart	4660	T cell receptor signaling pathway	5 Organismal Systems	51 Immune system	0.511628	0.564103	0.536585	31	34	30	32	0.449	0.507	0.448	0.542	-0.156198	0.0369407	-0.0556886	0.0668269
spleen	4722	Neurotrophin signaling pathway	5 Organismal Systems	56 Nervous system	0.779661	0.66129	0.75	51	54	52	54	0.699	0.74	0.732	0.74	0.174244	-0.0482075	0.0462485	0.0668049
spleen	5110	Vibrio cholerae infection	6 Human Diseases	68 Infectious diseases: Bacterial	0.75	0.772727	0.695652	20	22	19	19	0.8	0.759	0.76	0.655	0.19351	0.0665104	-0.00590788	0.0667722
nervous_system	562	Inositol phosphate metabolism	1 Metabolism	11 Carbohydrate metabolism	0.71875	0.741935	0.666667	27	28	27	23	0.692	0.683	0.711	0.605	0.140969	0.0662902	-0.0079853	0.0667695
heart	5130	Pathogenic Escherichia coli infection	6 Human Diseases	68 Infectious diseases: Bacterial	0.75	0.625	0.68	23	19	16	19	0.793	0.731	0.615	0.679	0.095949	-0.0219262	0.0628616	0.0665758
spleen	4130	SNARE interactions in vesicular transport	2 Genetic Information Processing	23 Folding, sorting and degradation	0.789474	0.8	0.722222	16	18	20	15	0.727	0.818	0.909	0.682	0.247185	0.066316	0.00535581	0.066532
kidney	600	Sphingolipid metabolism	1 Metabolism	13 Lipid metabolism	0.655172	0.535714	0.64	23	25	20	18	0.657	0.735	0.625	0.621	-0.0336935	-0.0550793	0.0372119	0.0664715
spleen	40	Pentose and glucuronate interconversions	1 Metabolism	11 Carbohydrate metabolism	0.875	0.777778	0.777778	7	8	9	9	0.5	0.571	0.692	0.75	0.31354	0.0123579	0.0651935	0.0663544
liver	5150	Staphylococcus aureus infection	6 Human Diseases	68 Infectious diseases: Bacterial	0.764706	0.722222	0.666667	17	13	14	18	0.708	0.619	0.609	0.75	0.154966	0.0540076	0.0384235	0.0662812
liver	4919	Thyroid hormone signaling pathway	5 Organismal Systems	52 Endocrine system	0.647059	0.666667	0.596154	46	38	39	37	0.687	0.613	0.609	0.578	0.0153711	0.0656094	-0.0093041	0.0662658
kidney	410	beta-Alanine metabolism	1 Metabolism	16 Metabolism of other amino acids	0.75	0.8125	0.8125	15	13	14	14	0.75	0.65	0.824	0.875	0.283893	0.00742531	-0.0656997	0.0661179
lung	640	Propanoate metabolism	1 Metabolism	11 Carbohydrate metabolism	0.826087	0.782609	0.727273	21	21	20	17	0.913	0.913	0.952	0.739	0.2602	0.0516729	0.0411983	0.0660862
liver	5110	Vibrio cholerae infection	6 Human Diseases	68 Infectious diseases: Bacterial	0.72	0.695652	0.791667	23	20	16	20	0.793	0.667	0.696	0.769	0.185054	-0.0569936	-0.033012	0.065864
muscle	4115	p53 signaling pathway	4 Cellular Processes	42 Cell growth and death	0.540541	0.53125	0.46875	26	31	23	21	0.51	0.633	0.511	0.438	-0.198279	0.0653008	0.00709447	0.065685
nervous_system	620	Pyruvate metabolism	1 Metabolism	11 Carbohydrate metabolism	0.76	0.8	0.84	22	22	23	24	0.786	0.786	0.852	0.923	0.297666	-0.0210419	-0.0621758	0.0656398
lung	4972	Pancreatic secretion	5 Organismal Systems	54 Digestive system	0.485714	0.470588	0.5625	26	26	24	24	0.52	0.473	0.511	0.6	-0.212127	-0.0460013	-0.0467101	0.0655588
heart	4141	Protein processing in endoplasmic reticulum	2 Genetic Information Processing	23 Folding, sorting and degradation	0.848485	0.845361	0.77	90	93	89	87	0.841	0.853	0.848	0.837	0.334767	0.0632013	0.0172836	0.0655219
nervous_system	250	Alanine, aspartate and glutamate metabolism	1 Metabolism	15 Amino acid metabolism	0.636364	0.695652	0.68	20	16	19	22	0.69	0.571	0.704	0.759	0.0744843	0.0232679	-0.061242	0.0655132
liver	4713	Circadian entrainment	5 Organismal Systems	510 Environmental adaptation	0.545455	0.416667	0.521739	22	12	12	13	0.5	0.273	0.387	0.342	-0.234114	-0.0511147	0.0406299	0.0652955
spleen	4911	Insulin secretion	5 Organismal Systems	52 Endocrine system	0.466667	0.344828	0.464286	21	23	18	20	0.42	0.489	0.367	0.426	-0.354209	-0.0592492	0.027194	0.0651919
lung	5212	Pancreatic cancer	6 Human Diseases	62 Cancers: Specific types	0.828571	0.771429	0.875	31	33	31	29	0.795	0.846	0.816	0.744	0.338981	-0.0645574	-0.00611469	0.0648463
spleen	5100	Bacterial invasion of epithelial cells	6 Human Diseases	68 Infectious diseases: Bacterial	0.815789	0.736842	0.842105	36	33	30	34	0.878	0.767	0.811	0.81	0.292317	-0.0640437	0.0101295	0.0648398
nervous_system	100	Steroid biosynthesis	1 Metabolism	13 Lipid metabolism	0.785714	0.666667	0.714286	12	13	8	12	0.75	0.867	0.471	0.75	0.160541	-0.0181461	0.0620477	0.0646467
muscle	1040	Biosynthesis of unsaturated fatty acids	1 Metabolism	13 Lipid metabolism	0.692308	0.615385	0.727273	11	11	10	8	0.786	0.786	0.909	0.667	0.0846664	-0.064549	0.00193899	0.0645782
lung	4722	Neurotrophin signaling pathway	5 Organismal Systems	56 Nervous system	0.719298	0.62069	0.727273	48	50	46	47	0.658	0.667	0.63	0.644	0.103018	-0.0603394	0.0219918	0.0642221
liver	4913	Ovarian steroidogenesis	5 Organismal Systems	52 Endocrine system	0.647059	0.529412	0.555556	15	13	11	13	0.556	0.52	0.458	0.542	-0.0901057	0.00261825	0.064139	0.0641924
nervous_system	565	Ether lipid metabolism	1 Metabolism	13 Lipid metabolism	0.384615	0.272727	0.4	9	9	5	5	0.45	0.429	0.294	0.278	-0.480183	-0.0626072	0.0136753	0.0640833
heart	4914	Progesterone-mediated oocyte maturation	5 Organismal Systems	52 Endocrine system	0.702703	0.621622	0.6	33	30	27	23	0.635	0.588	0.519	0.523	0.0218006	0.0335786	0.0545142	0.064026
muscle	4713	Circadian entrainment	5 Organismal Systems	510 Environmental adaptation	0.5	0.411765	0.533333	27	24	21	19	0.6	0.511	0.525	0.452	-0.256001	-0.0640088	0.000889662	0.064015
liver	4340	Hedgehog signaling pathway	3 Environmental Information Processing	32 Signal transduction	0.2	0.222222	0.2	8	4	3	4	0.286	0.211	0.176	0.174	-0.728094	0.0461717	-0.0441251	0.0638659
muscle	3010	Ribosome	2 Genetic Information Processing	22 Translation	0.941176	0.835294	0.905882	83	82	73	79	0.976	0.976	0.901	0.94	0.45817	-0.0414855	0.0484217	0.0637629
muscle	4623	Cytosolic DNA-sensing pathway	5 Organismal Systems	51 Immune system	0.481481	0.5	0.444444	18	22	21	21	0.419	0.524	0.568	0.525	-0.264059	0.0606874	-0.0194957	0.063742
heart	4140	Regulation of autophagy	4 Cellular Processes	41 Transport and catabolism	0.461538	0.5	0.461538	9	10	9	10	0.5	0.526	0.5	0.526	-0.265536	0.0476485	-0.0422495	0.063682
liver	4722	Neurotrophin signaling pathway	5 Organismal Systems	56 Nervous system	0.591837	0.638298	0.591837	38	40	39	40	0.514	0.588	0.582	0.58	-0.0351448	0.0483228	-0.0412763	0.0635518
nervous_system	5100	Bacterial invasion of epithelial cells	6 Human Diseases	68 Infectious diseases: Bacterial	0.75	0.641026	0.736842	36	34	28	30	0.818	0.791	0.737	0.732	0.137924	-0.0529169	0.0351927	0.0635509
heart	4962	Vasopressin-regulated water reabsorption	5 Organismal Systems	55 Excretory system	0.8	0.736842	0.7	19	17	14	15	0.731	0.654	0.609	0.6	0.20255	0.0401785	0.0491517	0.0634839
nervous_system	4660	T cell receptor signaling pathway	5 Organismal Systems	51 Immune system	0.634615	0.674419	0.704545	40	45	32	35	0.556	0.608	0.471	0.53	0.0747322	-0.00920414	-0.0626226	0.0632954
spleen	4970	Salivary secretion	5 Organismal Systems	54 Digestive system	0.566667	0.466667	0.464286	20	27	24	21	0.488	0.614	0.558	0.525	-0.224894	0.0254879	0.0578891	0.0632517
kidney	4614	Renin-angiotensin system	5 Organismal Systems	52 Endocrine system	0.583333	0.454545	0.545455	10	9	6	7	0.769	0.692	0.667	0.636	-0.176596	-0.0420684	0.0470955	0.0631485
heart	4150	mTOR signaling pathway	3 Environmental Information Processing	32 Signal transduction	0.666667	0.567568	0.567568	31	29	27	27	0.795	0.744	0.692	0.711	-0.0493512	0.0200455	0.0596685	0.0629457
nervous_system	5146	Amoebiasis	6 Human Diseases	610 Infectious diseases: Parasitic	0.594595	0.46875	0.5625	31	28	16	19	0.554	0.491	0.302	0.38	-0.15204	-0.0447434	0.044099	0.0628227
nervous_system	5219	Bladder cancer	6 Human Diseases	62 Cancers: Specific types	0.705882	0.588235	0.625	16	13	11	10	0.762	0.65	0.55	0.5	0.0177839	-0.00733759	0.062227	0.0626582
liver	4310	Wnt signaling pathway	3 Environmental Information Processing	32 Signal transduction	0.47619	0.511628	0.536585	36	26	29	27	0.507	0.419	0.537	0.409	-0.207603	0.000620729	-0.0625988	0.0626019
heart	5217	Basal cell carcinoma	6 Human Diseases	62 Cancers: Specific types	0.4	0.384615	0.333333	12	9	6	8	0.333	0.31	0.222	0.308	-0.442343	0.0625173	0.00308566	0.0625934
liver	4260	Cardiac muscle contraction	5 Organismal Systems	53 Circulatory system	0.833333	0.827586	0.757576	28	27	25	30	0.519	0.643	0.556	0.682	0.308513	0.0599702	0.0168933	0.0623042
lung	3013	RNA transport	2 Genetic Information Processing	22 Translation	0.641304	0.666667	0.715909	82	69	68	69	0.774	0.657	0.701	0.683	0.0803083	-0.0226589	-0.0579488	0.0622213
liver	5223	Non-small cell lung cancer	6 Human Diseases	62 Cancers: Specific types	0.592593	0.64	0.6	22	21	19	18	0.667	0.7	0.633	0.545	-0.0290516	0.043484	-0.0443692	0.0621247
heart	4360	Axon guidance	5 Organismal Systems	58 Development	0.520833	0.543478	0.489362	38	35	33	32	0.494	0.507	0.493	0.492	-0.190283	0.0579524	-0.0219711	0.0619775
heart	4930	Type II diabetes mellitus	6 Human Diseases	67 Endocrine and metabolic diseases	0.6	0.5	0.611111	15	17	15	14	0.5	0.607	0.536	0.519	-0.102577	-0.0592509	0.0174198	0.0617586
nervous_system	5214	Glioma	6 Human Diseases	62 Cancers: Specific types	0.6875	0.59375	0.7	28	26	23	23	0.824	0.765	0.676	0.657	0.0534566	-0.0592262	0.0171897	0.0616703
nervous_system	480	Glutathione metabolism	1 Metabolism	16 Metabolism of other amino acids	0.736842	0.619048	0.666667	16	17	18	14	0.615	0.68	0.783	0.538	0.0773923	-0.0164432	0.0594084	0.061642
spleen	5412	Arrhythmogenic right ventricular cardiomyopathy (ARVC)	6 Human Diseases	66 Cardiovascular diseases	0.571429	0.6	0.545455	18	15	14	16	0.486	0.417	0.438	0.516	-0.0959997	0.0560764	-0.0248113	0.0613202
nervous_system	4150	mTOR signaling pathway	3 Environmental Information Processing	32 Signal transduction	0.74359	0.72973	0.666667	33	35	31	27	0.846	0.875	0.795	0.675	0.147604	0.0586022	0.0177608	0.0612345
nervous_system	4310	Wnt signaling pathway	3 Environmental Information Processing	32 Signal transduction	0.666667	0.653061	0.592593	47	38	34	39	0.627	0.528	0.515	0.527	0.0161987	0.0594751	0.0140185	0.0611049
lung	4614	Renin-angiotensin system	5 Organismal Systems	52 Endocrine system	0.625	0.5	0.555556	8	5	7	6	0.615	0.385	0.875	0.6	-0.120152	-0.0177893	0.0584499	0.061097
liver	4725	Cholinergic synapse	5 Organismal Systems	56 Nervous system	0.533333	0.46875	0.580645	30	16	17	19	0.536	0.308	0.447	0.432	-0.176139	-0.0595052	-0.0132029	0.0609524
lung	4930	Type II diabetes mellitus	6 Human Diseases	67 Endocrine and metabolic diseases	0.636364	0.521739	0.619048	19	17	16	15	0.613	0.548	0.667	0.5	-0.0645775	-0.0495471	0.0353018	0.060837
spleen	5215	Prostate cancer	6 Human Diseases	62 Cancers: Specific types	0.711538	0.634615	0.74	46	43	39	41	0.719	0.672	0.65	0.651	0.114259	-0.060462	0.00496973	0.0606659
heart	240	Pyrimidine metabolism	1 Metabolism	14 Nucleotide metabolism	0.458333	0.431373	0.382979	33	37	40	32	0.465	0.552	0.615	0.492	-0.353241	0.0589572	0.0131728	0.0604109
muscle	630	Glyoxylate and dicarboxylate metabolism	1 Metabolism	11 Carbohydrate metabolism	0.823529	0.875	0.8125	15	16	15	14	0.789	0.762	0.75	0.824	0.362722	0.0514039	-0.0315718	0.0603253
heart	620	Pyruvate metabolism	1 Metabolism	11 Carbohydrate metabolism	0.846154	0.88	0.807692	24	24	23	23	0.857	0.923	0.885	0.92	0.3757	0.0588451	-0.013237	0.0603156
spleen	5142	Chagas disease (American trypanosomiasis)	6 Human Diseases	610 Infectious diseases: Parasitic	0.77193	0.678571	0.775862	51	50	43	52	0.761	0.746	0.632	0.765	0.194991	-0.055726	0.0230048	0.0602877
spleen	4966	Collecting duct acid secretion	5 Organismal Systems	55 Excretory system	0.785714	0.846154	0.833333	11	14	13	11	0.733	0.824	0.813	0.611	0.336019	0.0156843	-0.0581648	0.0602423
heart	4662	B cell receptor signaling pathway	5 Organismal Systems	51 Immune system	0.592593	0.555556	0.653846	22	21	20	21	0.512	0.488	0.476	0.538	-0.0490742	-0.0532824	-0.0280708	0.0602245
nervous_system	4962	Vasopressin-regulated water reabsorption	5 Organismal Systems	55 Excretory system	0.772727	0.761905	0.842105	19	20	18	16	0.679	0.714	0.72	0.593	0.283157	-0.0480751	-0.0361693	0.0601617
spleen	230	Purine metabolism	1 Metabolism	14 Nucleotide metabolism	0.64	0.60241	0.554054	63	60	70	52	0.553	0.536	0.648	0.491	-0.0511217	0.0529534	0.0277055	0.0597633
kidney	520	Amino sugar and nucleotide sugar metabolism	1 Metabolism	11 Carbohydrate metabolism	0.75	0.642857	0.730769	25	24	21	20	0.806	0.8	0.7	0.69	0.135566	-0.0472082	0.0366368	0.0597567
lung	4070	Phosphatidylinositol signaling system	3 Environmental Information Processing	32 Signal transduction	0.634146	0.604651	0.552632	34	33	35	25	0.723	0.647	0.778	0.521	-0.0538761	0.0553824	0.0224304	0.0597523
heart	360	Phenylalanine metabolism	1 Metabolism	15 Amino acid metabolism	0.777778	0.7	0.8	9	7	8	9	0.75	0.538	0.615	0.75	0.224878	-0.0588573	0.00985091	0.0596759
nervous_system	5213	Endometrial cancer	6 Human Diseases	62 Cancers: Specific types	0.677419	0.724138	0.677419	27	25	23	25	0.73	0.694	0.639	0.694	0.113182	0.0453847	-0.038505	0.0595181
liver	5146	Amoebiasis	6 Human Diseases	610 Infectious diseases: Parasitic	0.514286	0.5	0.583333	32	21	22	25	0.571	0.457	0.478	0.543	-0.16656	-0.0407767	-0.043271	0.0594569
muscle	4725	Cholinergic synapse	5 Organismal Systems	56 Nervous system	0.536585	0.414634	0.512195	35	28	23	27	0.625	0.5	0.451	0.551	-0.245752	-0.0456696	0.0376615	0.0591955
liver	5144	Malaria	6 Human Diseases	610 Infectious diseases: Parasitic	0.375	0.4	0.428571	15	7	6	15	0.484	0.333	0.286	0.625	-0.392946	0.00226024	-0.0590513	0.0590945
spleen	20	Citrate cycle (TCA cycle)	1 Metabolism	11 Carbohydrate metabolism	0.96	1	0.923077	25	24	25	25	0.962	0.923	0.962	0.962	0.577376	0.0577366	-0.0125939	0.0590942
heart	20	Citrate cycle (TCA cycle)	1 Metabolism	11 Carbohydrate metabolism	0.961538	1	0.923077	25	26	25	25	0.962	1	0.962	0.962	0.57824	0.057772	-0.0113219	0.0588709
muscle	20	Citrate cycle (TCA cycle)	1 Metabolism	11 Carbohydrate metabolism	0.961538	1	0.923077	25	26	25	25	0.962	1	0.962	0.962	0.57824	0.057772	-0.0113219	0.0588709
nervous_system	4350	TGF-beta signaling pathway	3 Environmental Information Processing	32 Signal transduction	0.657143	0.566667	0.5625	29	29	18	21	0.617	0.604	0.391	0.457	-0.0581289	0.0229467	0.0540355	0.058706
kidney	4910	Insulin signaling pathway	5 Organismal Systems	52 Endocrine system	0.725806	0.684211	0.637931	53	54	43	42	0.688	0.73	0.597	0.575	0.0939365	0.0485427	0.0330104	0.0587033
kidney	5410	Hypertrophic cardiomyopathy (HCM)	6 Human Diseases	66 Cardiovascular diseases	0.5	0.37931	0.481481	24	15	16	16	0.533	0.341	0.444	0.457	-0.304994	-0.047807	0.0337397	0.0585139
spleen	5214	Glioma	6 Human Diseases	62 Cancers: Specific types	0.655172	0.62069	0.714286	24	24	23	24	0.727	0.706	0.697	0.727	0.0595873	-0.0522547	-0.0262696	0.0584863
kidney	830	Retinol metabolism	1 Metabolism	18 Metabolism of cofactors and vitamins	0.470588	0.4375	0.533333	12	13	11	11	0.522	0.542	0.611	0.688	-0.257087	-0.0472715	-0.0344096	0.0584689
spleen	4650	Natural killer cell mediated cytotoxicity	5 Organismal Systems	51 Immune system	0.692308	0.745098	0.730769	46	42	43	44	0.793	0.724	0.768	0.746	0.164497	0.0206451	-0.0546895	0.0584565
kidney	350	Tyrosine metabolism	1 Metabolism	15 Amino acid metabolism	0.722222	0.684211	0.777778	18	13	14	14	0.72	0.52	0.667	0.7	0.17153	-0.0544624	-0.0212028	0.0584441
lung	5110	Vibrio cholerae infection	6 Human Diseases	68 Infectious diseases: Bacterial	0.8	0.708333	0.8	22	23	19	23	0.733	0.767	0.792	0.793	0.242367	-0.0527081	0.024669	0.0581954
nervous_system	4621	NOD-like receptor signaling pathway	5 Organismal Systems	51 Immune system	0.576923	0.5	0.608696	18	23	12	19	0.5	0.639	0.333	0.559	-0.116921	-0.0580034	-0.00077552	0.0580086
kidney	3440	Homologous recombination	2 Genetic Information Processing	24 Replication and repair	0.3125	0.2	0.214286	13	8	5	4	0.684	0.471	0.263	0.235	-0.670073	0.0232066	0.0531392	0.0579855
nervous_system	340	Histidine metabolism	1 Metabolism	15 Amino acid metabolism	0.5	0.538462	0.538462	11	10	9	9	0.55	0.588	0.5	0.529	-0.177052	0.0179433	-0.0550497	0.0579002
heart	260	Glycine, serine and threonine metabolism	1 Metabolism	15 Amino acid metabolism	0.533333	0.444444	0.4375	15	8	11	8	0.556	0.364	0.5	0.381	-0.272211	0.0293993	0.0496265	0.0576811
heart	5222	Small cell lung cancer	6 Human Diseases	62 Cancers: Specific types	0.666667	0.705882	0.657143	29	26	29	29	0.617	0.591	0.674	0.659	0.084642	0.0477083	-0.0321754	0.0575442
lung	4360	Axon guidance	5 Organismal Systems	58 Development	0.722222	0.607843	0.666667	44	49	38	36	0.571	0.653	0.559	0.514	0.0624523	-0.0243603	0.0521012	0.0575149
spleen	5120	Epithelial cell signaling in Helicobacter pylori infection	6 Human Diseases	68 Infectious diseases: Bacterial	0.75	0.805556	0.777778	33	30	32	31	0.805	0.682	0.8	0.705	0.25996	0.028281	-0.0500119	0.0574544
nervous_system	5217	Basal cell carcinoma	6 Human Diseases	62 Cancers: Specific types	0.4	0.428571	0.444444	13	8	7	13	0.342	0.222	0.212	0.342	-0.352715	0.0104848	-0.0563888	0.0573552
kidney	240	Pyrimidine metabolism	1 Metabolism	14 Nucleotide metabolism	0.584906	0.5	0.490196	42	42	33	34	0.6	0.592	0.485	0.5	-0.179891	0.0293919	0.0492512	0.0573548
lung	4662	B cell receptor signaling pathway	5 Organismal Systems	51 Immune system	0.6	0.588235	0.666667	25	31	29	30	0.581	0.705	0.69	0.682	-0.0180022	-0.0404357	-0.0405886	0.0572929
lung	5223	Non-small cell lung cancer	6 Human Diseases	62 Cancers: Specific types	0.785714	0.689655	0.777778	25	25	24	23	0.758	0.781	0.774	0.697	0.21048	-0.0493196	0.0289708	0.0571991
kidney	3040	Spliceosome	2 Genetic Information Processing	21 Transcription	0.896104	0.805195	0.815789	73	73	66	65	0.948	0.948	0.943	0.867	0.363491	0.00341843	0.057014	0.0571164
spleen	600	Sphingolipid metabolism	1 Metabolism	13 Lipid metabolism	0.619048	0.5	0.578947	14	20	16	16	0.483	0.645	0.552	0.516	-0.110182	-0.0351417	0.0449559	0.0570612
nervous_system	3430	Mismatch repair	2 Genetic Information Processing	24 Replication and repair	0.3125	0.3125	0.375	16	5	5	6	0.889	0.263	0.278	0.316	-0.511075	-0.0189537	-0.0537602	0.0570035
kidney	4530	Tight junction	4 Cellular Processes	43 Cellular community - eukaryotes	0.719298	0.77193	0.75	53	45	48	45	0.803	0.692	0.75	0.726	0.206715	0.0252671	-0.0508694	0.056799
lung	5216	Thyroid cancer	6 Human Diseases	62 Cancers: Specific types	0.722222	0.75	0.789474	15	16	13	19	0.682	0.762	0.619	0.905	0.217668	-0.0185554	-0.0535605	0.0566836
liver	4723	Retrograde endocannabinoid signaling	5 Organismal Systems	56 Nervous system	0.578947	0.47619	0.578947	18	12	13	12	0.391	0.279	0.5	0.387	-0.147006	-0.0521733	0.0219593	0.0566062
kidney	4961	Endocrine and other factor-regulated calcium reabsorption	5 Organismal Systems	55 Excretory system	0.777778	0.76	0.84	25	23	19	21	0.806	0.767	0.655	0.75	0.283653	-0.0476984	-0.0304092	0.0565673
spleen	5221	Acute myeloid leukemia	6 Human Diseases	62 Cancers: Specific types	0.710526	0.735294	0.777778	31	34	28	33	0.816	0.872	0.757	0.846	0.195613	-0.0201667	-0.05267	0.0563988
heart	520	Amino sugar and nucleotide sugar metabolism	1 Metabolism	11 Carbohydrate metabolism	0.583333	0.625	0.6	23	15	16	17	0.742	0.469	0.552	0.567	-0.0432567	0.0331218	-0.0456247	0.0563797
nervous_system	330	Arginine and proline metabolism	1 Metabolism	15 Amino acid metabolism	0.787879	0.685714	0.764706	33	26	26	27	0.786	0.634	0.65	0.659	0.20189	-0.0423159	0.0372324	0.0563639
spleen	360	Phenylalanine metabolism	1 Metabolism	15 Amino acid metabolism	0.714286	0.625	0.625	6	6	7	7	0.462	0.462	0.5	0.636	0.0445689	0.0177314	0.0534881	0.0563505
kidney	4630	Jak-STAT signaling pathway	3 Environmental Information Processing	32 Signal transduction	0.509434	0.535714	0.566038	44	36	42	39	0.436	0.356	0.488	0.549	-0.157701	-0.003994	-0.0561831	0.0563249
nervous_system	5414	Dilated cardiomyopathy	6 Human Diseases	66 Cardiovascular diseases	0.571429	0.612903	0.606061	26	29	24	27	0.5	0.592	0.511	0.54	-0.0537562	0.0202029	-0.0525273	0.0562785
nervous_system	450	Selenocompound metabolism	1 Metabolism	16 Metabolism of other amino acids	0.4	0.333333	0.444444	8	6	4	5	0.667	0.5	0.333	0.417	-0.409867	-0.0539558	-0.0157518	0.0562081
spleen	4727	GABAergic synapse	5 Organismal Systems	56 Nervous system	0.619048	0.5	0.571429	16	18	17	17	0.444	0.383	0.425	0.548	-0.114462	-0.0296081	0.0477113	0.0561517
nervous_system	5216	Thyroid cancer	6 Human Diseases	62 Cancers: Specific types	0.705882	0.75	0.705882	16	13	12	13	0.727	0.591	0.571	0.619	0.160901	0.0425897	-0.036437	0.0560494
nervous_system	4730	Long-term depression	5 Organismal Systems	56 Nervous system	0.8125	0.857143	0.8	27	31	25	27	0.771	0.861	0.714	0.771	0.338692	0.0482675	-0.0284909	0.0560489
lung	4666	Fc gamma R-mediated phagocytosis	5 Organismal Systems	51 Immune system	0.6	0.604651	0.666667	37	35	32	33	0.771	0.714	0.667	0.733	-0.00815112	-0.0293283	-0.047593	0.0559039
lung	514	Other types of O-glycan biosynthesis	1 Metabolism	17 Glycan biosynthesis and metabolism	0.733333	0.666667	0.642857	13	13	12	10	0.565	0.65	0.632	0.476	0.0904427	0.0332195	0.0449143	0.0558644
kidney	230	Purine metabolism	1 Metabolism	14 Nucleotide metabolism	0.619048	0.567901	0.532468	70	66	57	48	0.598	0.559	0.518	0.471	-0.0958934	0.0450097	0.0330167	0.0558209
nervous_system	4540	Gap junction	4 Cellular Processes	43 Cellular community - eukaryotes	0.682927	0.717949	0.742857	33	36	34	28	0.647	0.735	0.694	0.56	0.149814	-0.0068367	-0.0552914	0.0557125
kidney	980	Metabolism of xenobiotics by cytochrome P450	1 Metabolism	111 Xenobiotics biodegradation and metabolism	0.666667	0.619048	0.714286	19	16	15	17	0.792	0.64	0.652	0.81	0.0650616	-0.0531017	-0.0160652	0.0554786
spleen	510	N-Glycan biosynthesis	1 Metabolism	17 Glycan biosynthesis and metabolism	0.615385	0.571429	0.666667	23	19	21	27	0.676	0.559	0.636	0.75	-0.0194418	-0.0514541	-0.020697	0.0554607
muscle	4975	Fat digestion and absorption	5 Organismal Systems	54 Digestive system	0.5	0.384615	0.416667	11	10	7	6	0.458	0.4	0.368	0.353	-0.338706	0.00348421	0.0552288	0.0553386
heart	4915	Estrogen signaling pathway	5 Organismal Systems	52 Endocrine system	0.6	0.555556	0.651163	39	33	31	32	0.65	0.579	0.564	0.64	-0.0464388	-0.0511373	-0.0209628	0.0552672
heart	5213	Endometrial cancer	6 Human Diseases	62 Cancers: Specific types	0.592593	0.615385	0.653846	23	20	19	20	0.622	0.571	0.559	0.625	-0.0131711	-0.0128005	-0.0535991	0.0551064
liver	4964	Proximal tubule bicarbonate reclamation	5 Organismal Systems	55 Excretory system	0.8	0.7	0.727273	8	10	9	11	0.471	0.909	0.692	0.846	0.195966	-0.0048217	0.0548771	0.0550886
spleen	4070	Phosphatidylinositol signaling system	3 Environmental Information Processing	32 Signal transduction	0.564103	0.564103	0.514286	30	31	31	23	0.667	0.66	0.66	0.489	-0.139402	0.0545582	-0.00412918	0.0547142
spleen	240	Pyrimidine metabolism	1 Metabolism	14 Nucleotide metabolism	0.480769	0.490909	0.541667	37	40	45	37	0.529	0.606	0.682	0.552	-0.214571	-0.0170326	-0.0518347	0.0545614
liver	5214	Glioma	6 Human Diseases	62 Cancers: Specific types	0.615385	0.625	0.68	22	20	17	20	0.667	0.625	0.531	0.606	0.0202962	-0.0250192	-0.0484415	0.054521
kidney	4110	Cell cycle	4 Cellular Processes	42 Cell growth and death	0.637931	0.631579	0.578947	51	44	42	39	0.58	0.506	0.506	0.542	-0.0206095	0.0543218	0.004426	0.0545019
kidney	310	Lysine degradation	1 Metabolism	15 Amino acid metabolism	0.685714	0.705882	0.75	30	29	28	26	0.732	0.707	0.778	0.634	0.148206	-0.020194	-0.0504558	0.0543469
nervous_system	4320	Dorso-ventral axis formation	5 Organismal Systems	58 Development	0.636364	0.636364	0.583333	10	8	8	9	0.667	0.571	0.533	0.692	-0.0161224	0.0542953	-0.000518855	0.0542978
muscle	3013	RNA transport	2 Genetic Information Processing	22 Translation	0.789474	0.692308	0.714286	82	88	72	74	0.788	0.838	0.742	0.74	0.178041	-0.000710337	0.0542153	0.05422
lung	4114	Oocyte meiosis	4 Cellular Processes	42 Cell growth and death	0.612245	0.543478	0.644444	42	37	29	32	0.667	0.597	0.537	0.604	-0.0506293	-0.0540833	-0.00322313	0.0541793
muscle	5020	Prion diseases	6 Human Diseases	64 Neurodegenerative diseases	0.764706	0.8125	0.8125	15	15	14	14	0.682	0.625	0.7	0.737	0.292158	0.0077632	-0.0535405	0.0541004
heart	5131	Shigellosis	6 Human Diseases	68 Infectious diseases: Bacterial	0.709677	0.709677	0.774194	28	25	25	27	0.848	0.735	0.806	0.844	0.177723	-0.0348812	-0.041128	0.0539279
muscle	4662	B cell receptor signaling pathway	5 Organismal Systems	51 Immune system	0.666667	0.607143	0.703704	23	27	22	23	0.548	0.659	0.55	0.575	0.0518938	-0.0533687	-0.00710761	0.0538399
heart	4070	Phosphatidylinositol signaling system	3 Environmental Information Processing	32 Signal transduction	0.441176	0.470588	0.466667	25	24	25	19	0.532	0.522	0.532	0.413	-0.29171	0.0235057	-0.0484149	0.0538194
heart	4130	SNARE interactions in vesicular transport	2 Genetic Information Processing	23 Folding, sorting and degradation	0.789474	0.842105	0.823529	16	18	19	15	0.727	0.818	0.864	0.714	0.330122	0.0202467	-0.0497361	0.0536992
muscle	270	Cysteine and methionine metabolism	1 Metabolism	15 Amino acid metabolism	0.761905	0.666667	0.75	18	19	17	17	0.692	0.704	0.654	0.68	0.167491	-0.0449777	0.0292732	0.0536648
lung	511	Other glycan degradation	1 Metabolism	17 Glycan biosynthesis and metabolism	0.583333	0.545455	0.636364	10	9	7	8	0.714	0.643	0.583	0.727	-0.0702914	-0.0474632	-0.0250098	0.0536492
liver	860	Porphyrin and chlorophyll metabolism	1 Metabolism	18 Metabolism of cofactors and vitamins	0.789474	0.705882	0.705882	15	19	14	14	0.789	0.95	0.737	0.7	0.181404	0.0146592	0.0515027	0.0535484
lung	230	Purine metabolism	1 Metabolism	14 Nucleotide metabolism	0.5	0.53012	0.507042	63	60	64	44	0.534	0.513	0.604	0.407	-0.199943	0.0354231	-0.0399764	0.0534127
lung	4020	Calcium signaling pathway	3 Environmental Information Processing	32 Signal transduction	0.596154	0.481481	0.56	41	42	39	37	0.398	0.408	0.487	0.463	-0.144947	-0.0342532	0.0408721	0.0533274
heart	5210	Colorectal cancer	6 Human Diseases	62 Cancers: Specific types	0.633333	0.655172	0.607143	27	22	21	18	0.675	0.579	0.553	0.5	0.00701537	0.0494292	-0.0197753	0.0532382
nervous_system	860	Porphyrin and chlorophyll metabolism	1 Metabolism	18 Metabolism of cofactors and vitamins	0.666667	0.5625	0.647059	16	14	9	12	0.842	0.7	0.474	0.6	-0.00714155	-0.0418864	0.0326996	0.0531388
liver	561	Glycerolipid metabolism	1 Metabolism	13 Lipid metabolism	0.703704	0.612903	0.703704	24	22	26	22	0.727	0.688	0.839	0.667	0.076165	-0.0486201	0.0210576	0.0529843
liver	3013	RNA transport	2 Genetic Information Processing	22 Translation	0.728261	0.625	0.659341	81	78	62	70	0.779	0.772	0.639	0.686	0.0719714	-0.0072211	0.0524582	0.0529529
spleen	4914	Progesterone-mediated oocyte maturation	5 Organismal Systems	52 Endocrine system	0.608696	0.636364	0.595238	36	38	36	31	0.679	0.731	0.706	0.596	-0.0248947	0.0448981	-0.0277581	0.0527859
nervous_system	4971	Gastric acid secretion	5 Organismal Systems	54 Digestive system	0.727273	0.733333	0.677419	29	28	23	23	0.63	0.622	0.5	0.523	0.146718	0.052752	-0.00120862	0.0527658
lung	5133	Pertussis	6 Human Diseases	68 Infectious diseases: Bacterial	0.75	0.707317	0.794872	38	32	32	32	0.844	0.696	0.8	0.744	0.210738	-0.0507704	-0.0143592	0.0527619
lung	1040	Biosynthesis of unsaturated fatty acids	1 Metabolism	13 Lipid metabolism	0.75	0.7	0.666667	9	12	8	6	0.643	0.857	0.667	0.462	0.133366	0.0386336	0.0357463	0.0526342
liver	5410	Hypertrophic cardiomyopathy (HCM)	6 Human Diseases	66 Cardiovascular diseases	0.526316	0.473684	0.571429	19	10	9	14	0.442	0.323	0.29	0.424	-0.182368	-0.0495447	-0.0177329	0.0526226
liver	3030	DNA replication	2 Genetic Information Processing	24 Replication and repair	0.444444	0.411765	0.5	16	10	8	11	0.593	0.37	0.32	0.458	-0.306198	-0.040753	-0.0328293	0.0523314
heart	4912	GnRH signaling pathway	5 Organismal Systems	52 Endocrine system	0.606061	0.5	0.588235	28	25	26	26	0.583	0.568	0.565	0.65	-0.112193	-0.0422758	0.0308142	0.052314
nervous_system	1212	Fatty acid metabolism	1 Metabolism	10 Global and overview maps	0.71875	0.709677	0.657143	27	28	26	31	0.73	0.757	0.743	0.861	0.11619	0.0514728	0.00926902	0.0523007
kidney	4723	Retrograde endocannabinoid signaling	5 Organismal Systems	56 Nervous system	0.464286	0.428571	0.518519	26	15	14	15	0.531	0.294	0.333	0.517	-0.27442	-0.0425543	-0.0303818	0.0522869
muscle	4910	Insulin signaling pathway	5 Organismal Systems	52 Endocrine system	0.787879	0.6875	0.753846	58	60	50	56	0.744	0.769	0.714	0.737	0.19678	-0.0331152	0.0404503	0.0522766
spleen	330	Arginine and proline metabolism	1 Metabolism	15 Amino acid metabolism	0.6	0.625	0.653846	20	20	19	23	0.571	0.571	0.487	0.657	-0.003238	-0.0061243	-0.0515773	0.0519396
kidney	4114	Oocyte meiosis	4 Cellular Processes	42 Cell growth and death	0.642857	0.6	0.564103	35	34	29	26	0.565	0.567	0.509	0.591	-0.0452419	0.0439932	0.0274136	0.0518354
kidney	10	Glycolysis / Gluconeogenesis	1 Metabolism	11 Carbohydrate metabolism	0.925926	0.888889	0.846154	26	26	25	22	0.813	0.867	0.806	0.786	0.44776	0.038386	0.0348326	0.0518343
spleen	4976	Bile secretion	5 Organismal Systems	54 Digestive system	0.47619	0.4	0.388889	13	18	15	12	0.317	0.429	0.375	0.387	-0.358667	0.0337903	0.0391578	0.0517216
lung	5120	Epithelial cell signaling in Helicobacter pylori infection	6 Human Diseases	68 Infectious diseases: Bacterial	0.775	0.736842	0.820513	33	38	33	38	0.733	0.826	0.846	0.864	0.257102	-0.0490896	-0.0156832	0.051534
nervous_system	4620	Toll-like receptor signaling pathway	5 Organismal Systems	51 Immune system	0.577778	0.527778	0.621622	34	37	21	26	0.523	0.607	0.356	0.419	-0.0924133	-0.0487017	-0.0166583	0.0514719
heart	3050	Proteasome	2 Genetic Information Processing	23 Folding, sorting and degradation	0.961538	0.923077	1	25	26	25	25	0.893	0.963	1	0.962	0.575868	-0.0508891	-0.00668974	0.051327
liver	4540	Gap junction	4 Cellular Processes	43 Cellular community - eukaryotes	0.56	0.444444	0.5	23	16	16	19	0.511	0.356	0.41	0.452	-0.221646	-0.015986	0.0487707	0.0513238
lung	4964	Proximal tubule bicarbonate reclamation	5 Organismal Systems	55 Excretory system	0.666667	0.666667	0.727273	9	11	11	10	0.529	0.647	0.733	0.769	0.10103	-0.0304394	-0.041143	0.0511792
spleen	4971	Gastric acid secretion	5 Organismal Systems	54 Digestive system	0.608696	0.52381	0.52381	16	21	16	16	0.4	0.525	0.41	0.5	-0.133099	0.0213103	0.0464438	0.0510994
spleen	480	Glutathione metabolism	1 Metabolism	16 Metabolism of other amino acids	0.684211	0.7	0.65	18	14	16	15	0.72	0.56	0.64	0.625	0.0869054	0.0493882	-0.0125421	0.0509558
muscle	4141	Protein processing in endoplasmic reticulum	2 Genetic Information Processing	23 Folding, sorting and degradation	0.834951	0.858586	0.896907	93	96	91	91	0.869	0.873	0.867	0.843	0.40734	-0.021561	-0.0460568	0.0508538
muscle	5416	Viral myocarditis	6 Human Diseases	66 Cardiovascular diseases	0.782609	0.684211	0.75	19	22	13	16	0.655	0.71	0.448	0.5	0.189655	-0.0326314	0.0389059	0.0507787
kidney	5217	Basal cell carcinoma	6 Human Diseases	62 Cancers: Specific types	0.3	0.222222	0.333333	15	11	7	9	0.395	0.306	0.241	0.273	-0.595994	-0.0496598	-0.0103055	0.0507178
spleen	4270	Vascular smooth muscle contraction	5 Organismal Systems	53 Circulatory system	0.552632	0.447368	0.538462	29	30	26	31	0.483	0.492	0.448	0.564	-0.202138	-0.0424834	0.0273357	0.0505181
spleen	4623	Cytosolic DNA-sensing pathway	5 Organismal Systems	51 Immune system	0.657895	0.615385	0.702703	30	33	33	33	0.698	0.805	0.825	0.786	0.05134	-0.047257	-0.0175103	0.0503967
heart	5218	Melanoma	6 Human Diseases	62 Cancers: Specific types	0.642857	0.586207	0.678571	25	21	21	22	0.581	0.553	0.568	0.579	0.0116428	-0.049585	-0.00865053	0.050334
spleen	350	Tyrosine metabolism	1 Metabolism	15 Amino acid metabolism	0.5	0.461538	0.428571	10	8	9	10	0.435	0.4	0.409	0.625	-0.285768	0.0467708	0.0180439	0.0501308
muscle	4650	Natural killer cell mediated cytotoxicity	5 Organismal Systems	51 Immune system	0.580645	0.6	0.633333	28	21	20	21	0.519	0.389	0.426	0.447	-0.0407947	-0.00838787	-0.0493958	0.0501029
muscle	1212	Fatty acid metabolism	1 Metabolism	10 Global and overview maps	0.742857	0.75	0.69697	29	32	27	27	0.784	0.865	0.818	0.818	0.176607	0.0499987	-0.00259914	0.0500662
lung	4650	Natural killer cell mediated cytotoxicity	5 Organismal Systems	51 Immune system	0.568182	0.543478	0.622222	39	30	32	34	0.65	0.517	0.604	0.586	-0.0880425	-0.0387409	-0.0315117	0.0499384
muscle	4670	Leukocyte transendothelial migration	5 Organismal Systems	51 Immune system	0.692308	0.65	0.615385	36	30	30	27	0.621	0.492	0.577	0.474	0.0417462	0.0412187	0.0281727	0.0499268
kidney	5219	Bladder cancer	6 Human Diseases	62 Cancers: Specific types	0.764706	0.666667	0.733333	13	17	12	13	0.65	0.81	0.6	0.65	0.159578	-0.0326472	0.037697	0.0498689
liver	190	Oxidative phosphorylation	1 Metabolism	12 Energy metabolism	0.979592	0.896907	0.919192	97	97	87	93	0.915	0.933	0.916	0.912	0.524309	-0.00870925	0.0490173	0.049785
liver	563	Glycosylphosphatidylinositol(GPI)-anchor biosynthesis	1 Metabolism	17 Glycan biosynthesis and metabolism	0.5	0.5	0.461538	7	8	8	12	0.438	0.5	0.533	0.8	-0.243921	0.0485322	-0.0104486	0.0496442
muscle	4722	Neurotrophin signaling pathway	5 Organismal Systems	56 Nervous system	0.767857	0.672727	0.701754	49	50	43	48	0.653	0.694	0.606	0.676	0.147009	-0.00523297	0.0492893	0.0495663
kidney	4722	Neurotrophin signaling pathway	5 Organismal Systems	56 Nervous system	0.644068	0.644068	0.701754	48	49	49	49	0.649	0.681	0.69	0.742	0.0602422	-0.027469	-0.0408339	0.0492134
lung	4914	Progesterone-mediated oocyte maturation	5 Organismal Systems	52 Endocrine system	0.577778	0.581395	0.634146	38	33	30	29	0.704	0.611	0.6	0.569	-0.0531079	-0.0216405	-0.0441262	0.049147
spleen	5223	Non-small cell lung cancer	6 Human Diseases	62 Cancers: Specific types	0.724138	0.75	0.703704	25	25	24	21	0.758	0.781	0.727	0.636	0.16992	0.0446126	-0.0205444	0.0491158
nervous_system	20	Citrate cycle (TCA cycle)	1 Metabolism	11 Carbohydrate metabolism	1	0.96	0.923077	24	24	25	26	0.923	0.923	0.962	1	0.575852	0.0315906	0.0375466	0.0490684
muscle	4972	Pancreatic secretion	5 Organismal Systems	54 Digestive system	0.441176	0.363636	0.466667	26	23	19	18	0.481	0.418	0.432	0.429	-0.355891	-0.0488607	-0.00277988	0.0489397
kidney	4670	Leukocyte transendothelial migration	5 Organismal Systems	51 Immune system	0.7	0.72	0.673469	46	39	40	36	0.73	0.619	0.645	0.61	0.121141	0.0460107	-0.0166216	0.048921
spleen	5143	African trypanosomiasis	6 Human Diseases	610 Infectious diseases: Parasitic	0.533333	0.538462	0.5	10	13	10	11	0.476	0.565	0.435	0.5	-0.180213	0.0470157	-0.0133939	0.0488863
heart	4723	Retrograde endocannabinoid signaling	5 Organismal Systems	56 Nervous system	0.545455	0.434783	0.48	18	16	15	19	0.375	0.356	0.349	0.594	-0.247003	-0.0081383	0.0481962	0.0488784
kidney	260	Glycine, serine and threonine metabolism	1 Metabolism	15 Amino acid metabolism	0.740741	0.777778	0.740741	25	22	23	22	0.962	0.815	0.852	0.815	0.217004	0.0365312	-0.0322423	0.0487246
spleen	5323	Rheumatoid arthritis	6 Human Diseases	63 Immune diseases	0.767442	0.809524	0.777778	41	35	35	39	0.774	0.593	0.673	0.696	0.272144	0.0313668	-0.0372838	0.0487232
spleen	4664	Fc epsilon RI signaling pathway	5 Organismal Systems	51 Immune system	0.733333	0.6875	0.65625	25	27	29	28	0.714	0.75	0.763	0.778	0.110569	0.0374592	0.0311169	0.0486976
nervous_system	4973	Carbohydrate digestion and absorption	5 Organismal Systems	54 Digestive system	0.647059	0.666667	0.625	14	14	11	12	0.538	0.56	0.44	0.571	0.0317919	0.0443795	-0.0198754	0.0486269
liver	650	Butanoate metabolism	1 Metabolism	11 Carbohydrate metabolism	0.875	0.8	0.875	14	16	13	16	0.737	0.842	0.765	0.941	0.382219	-0.0441585	0.0200825	0.0485106
nervous_system	62	Fatty acid elongation	1 Metabolism	13 Lipid metabolism	0.733333	0.714286	0.785714	13	13	11	12	0.813	0.813	0.786	0.8	0.200341	-0.0396985	-0.027757	0.0484399
kidney	510	N-Glycan biosynthesis	1 Metabolism	17 Glycan biosynthesis and metabolism	0.709677	0.636364	0.724138	27	26	27	23	0.771	0.722	0.818	0.697	0.105233	-0.0476479	0.008498	0.0483998
kidney	4974	Protein digestion and absorption	5 Organismal Systems	54 Digestive system	0.666667	0.6875	0.645161	28	32	26	23	0.596	0.711	0.619	0.657	0.0667902	0.0440884	-0.019941	0.0483883
liver	5133	Pertussis	6 Human Diseases	68 Infectious diseases: Bacterial	0.741935	0.709677	0.787879	29	25	24	30	0.644	0.625	0.632	0.75	0.203642	-0.044212	-0.0194715	0.0483098
heart	1212	Fatty acid metabolism	1 Metabolism	10 Global and overview maps	0.735294	0.657143	0.657143	31	28	27	27	0.838	0.8	0.818	0.818	0.0939617	0.0163067	0.0453639	0.0482058
lung	620	Pyruvate metabolism	1 Metabolism	11 Carbohydrate metabolism	0.8	0.84	0.8	23	22	23	22	0.821	0.815	0.885	0.846	0.32138	0.0363809	-0.0315115	0.0481306
liver	3040	Spliceosome	2 Genetic Information Processing	21 Transcription	0.881579	0.8	0.868421	73	70	62	69	0.948	0.909	0.886	0.896	0.382171	-0.0391654	0.0279331	0.048106
heart	4320	Dorso-ventral axis formation	5 Organismal Systems	58 Development	0.636364	0.636364	0.692308	11	7	7	11	0.733	0.583	0.538	0.846	0.0459117	-0.0259063	-0.0404547	0.0480388
lung	4350	TGF-beta signaling pathway	3 Environmental Information Processing	32 Signal transduction	0.74359	0.783784	0.756757	36	32	30	29	0.783	0.653	0.714	0.69	0.231326	0.0288732	-0.0383187	0.047979
nervous_system	4915	Estrogen signaling pathway	5 Organismal Systems	52 Endocrine system	0.745098	0.666667	0.75	44	45	36	40	0.71	0.75	0.61	0.645	0.158046	-0.0453639	0.015377	0.0478992
kidney	3010	Ribosome	2 Genetic Information Processing	22 Translation	0.917647	0.845238	0.845238	82	81	73	73	0.965	0.976	0.901	0.912	0.416392	0.00933449	0.0469483	0.0478673
nervous_system	4020	Calcium signaling pathway	3 Environmental Information Processing	32 Signal transduction	0.546875	0.546875	0.508197	50	49	49	42	0.455	0.467	0.476	0.412	-0.162888	0.0469871	-0.0087911	0.0478024
lung	260	Glycine, serine and threonine metabolism	1 Metabolism	15 Amino acid metabolism	0.466667	0.352941	0.4375	15	7	8	8	0.556	0.304	0.4	0.444	-0.364588	-0.0340459	0.0335482	0.0477976
spleen	4210	Apoptosis	4 Cellular Processes	42 Cell growth and death	0.686275	0.723404	0.708333	45	41	36	37	0.804	0.719	0.692	0.661	0.135317	0.02234	-0.0421993	0.0477479
liver	4141	Protein processing in endoplasmic reticulum	2 Genetic Information Processing	23 Folding, sorting and degradation	0.871287	0.811881	0.89	93	96	90	96	0.845	0.881	0.874	0.897	0.395801	-0.0472442	0.00644596	0.0476819
kidney	4020	Calcium signaling pathway	3 Environmental Information Processing	32 Signal transduction	0.509434	0.48	0.446809	44	36	30	24	0.415	0.367	0.326	0.369	-0.259006	0.0460572	0.0112835	0.0474192
kidney	4662	B cell receptor signaling pathway	5 Organismal Systems	51 Immune system	0.571429	0.6	0.59375	30	25	26	21	0.732	0.581	0.634	0.512	-0.0685073	0.0205324	-0.0425102	0.0472091
lung	4920	Adipocytokine signaling pathway	5 Organismal Systems	52 Endocrine system	0.731707	0.65	0.731707	35	36	31	36	0.7	0.706	0.674	0.783	0.130106	-0.0434858	0.0181204	0.0471102
kidney	5220	Chronic myeloid leukemia	6 Human Diseases	62 Cancers: Specific types	0.780488	0.75	0.825	37	36	33	36	0.804	0.75	0.717	0.783	0.270637	-0.0433629	-0.0184045	0.047107
heart	5214	Glioma	6 Human Diseases	62 Cancers: Specific types	0.714286	0.655172	0.740741	25	23	23	22	0.735	0.697	0.697	0.688	0.128561	-0.0470347	-0.00180167	0.0470691
muscle	4727	GABAergic synapse	5 Organismal Systems	56 Nervous system	0.444444	0.333333	0.423077	21	18	15	16	0.42	0.375	0.349	0.457	-0.397053	-0.0372088	0.0288264	0.0470686
nervous_system	3050	Proteasome	2 Genetic Information Processing	23 Folding, sorting and degradation	1	0.92	0.96	25	25	23	24	0.893	0.893	0.821	0.889	0.572866	-0.0226486	0.0410829	0.0469123
heart	5414	Dilated cardiomyopathy	6 Human Diseases	66 Cardiovascular diseases	0.805556	0.756757	0.72973	35	30	30	29	0.714	0.652	0.698	0.725	0.234546	0.0319008	0.0343528	0.0468804
muscle	4350	TGF-beta signaling pathway	3 Environmental Information Processing	32 Signal transduction	0.666667	0.6	0.588235	32	28	24	22	0.696	0.596	0.585	0.524	-0.0181235	0.0267793	0.0382559	0.0466974
liver	5218	Melanoma	6 Human Diseases	62 Cancers: Specific types	0.576923	0.576923	0.62963	24	17	17	20	0.585	0.472	0.486	0.526	-0.0588432	-0.021362	-0.0412693	0.0464704
muscle	4916	Melanogenesis	5 Organismal Systems	52 Endocrine system	0.529412	0.53125	0.580645	28	24	21	21	0.538	0.471	0.512	0.457	-0.140837	-0.0173062	-0.0431133	0.0464571
muscle	5213	Endometrial cancer	6 Human Diseases	62 Cancers: Specific types	0.703704	0.62963	0.714286	25	21	19	23	0.676	0.568	0.543	0.676	0.0922263	-0.0450906	0.0100427	0.0461955
lung	270	Cysteine and methionine metabolism	1 Metabolism	15 Amino acid metabolism	0.636364	0.666667	0.666667	20	16	15	15	0.741	0.615	0.6	0.625	0.0495002	0.0134685	-0.043988	0.0460037
nervous_system	4070	Phosphatidylinositol signaling system	3 Environmental Information Processing	32 Signal transduction	0.714286	0.75	0.72973	34	38	36	30	0.708	0.76	0.766	0.612	0.179199	0.0252319	-0.0382282	0.0458045
nervous_system	4960	Aldosterone-regulated sodium reabsorption	5 Organismal Systems	55 Excretory system	0.727273	0.666667	0.75	18	20	17	17	0.621	0.69	0.654	0.607	0.148028	-0.0457735	0.000638596	0.0457779
kidney	982	Drug metabolism - cytochrome P450	1 Metabolism	111 Xenobiotics biodegradation and metabolism	0.681818	0.652174	0.727273	20	17	18	18	0.8	0.68	0.783	0.857	0.100848	-0.0398975	-0.0224315	0.045771
heart	350	Tyrosine metabolism	1 Metabolism	15 Amino acid metabolism	0.6	0.5625	0.642857	13	11	12	10	0.542	0.55	0.545	0.526	-0.0469995	-0.0403259	-0.0208821	0.0454119
heart	4910	Insulin signaling pathway	5 Organismal Systems	52 Endocrine system	0.703125	0.612903	0.6875	55	54	45	53	0.705	0.72	0.652	0.697	0.0666158	-0.036708	0.0265173	0.045284
liver	480	Glutathione metabolism	1 Metabolism	16 Metabolism of other amino acids	0.72	0.64	0.72	25	18	16	18	0.962	0.72	0.727	0.783	0.110861	-0.0419049	0.0169978	0.045221
nervous_system	5211	Renal cell carcinoma	6 Human Diseases	62 Cancers: Specific types	0.823529	0.757576	0.75	31	31	27	25	0.816	0.816	0.711	0.676	0.256678	0.0179496	0.0414361	0.0451568
heart	4630	Jak-STAT signaling pathway	3 Environmental Information Processing	32 Signal transduction	0.490196	0.481481	0.54	41	35	39	36	0.432	0.432	0.476	0.522	-0.215879	-0.0219684	-0.0394069	0.0451167
heart	5223	Non-small cell lung cancer	6 Human Diseases	62 Cancers: Specific types	0.62963	0.615385	0.68	23	21	19	19	0.697	0.677	0.594	0.594	0.0225316	-0.0311979	-0.0325607	0.0450944
muscle	4918	Thyroid hormone synthesis	5 Organismal Systems	52 Endocrine system	0.548387	0.5	0.586207	24	24	24	22	0.5	0.522	0.6	0.537	-0.14576	-0.0421081	-0.0161283	0.0450911
kidney	533	Glycosaminoglycan biosynthesis - keratan sulfate	1 Metabolism	17 Glycan biosynthesis and metabolism	0.4	0.4	0.444444	8	6	6	5	0.8	0.5	0.5	0.625	-0.369861	-0.00884738	-0.0441977	0.0450745
heart	4940	Type I diabetes mellitus	6 Human Diseases	67 Endocrine and metabolic diseases	0.666667	0.666667	0.625	5	5	5	8	0.294	0.263	0.263	0.571	0.0428113	0.0448301	-0.00366313	0.0449795
lung	5014	Amyotrophic lateral sclerosis (ALS)	6 Human Diseases	64 Neurodegenerative diseases	0.695652	0.653846	0.625	23	16	20	16	0.742	0.552	0.769	0.593	0.0514074	0.0368214	0.0257731	0.0449452
liver	62	Fatty acid elongation	1 Metabolism	13 Lipid metabolism	0.733333	0.769231	0.75	11	15	12	10	0.786	0.938	0.857	0.714	0.212983	0.0237633	-0.0381132	0.0449145
spleen	5131	Shigellosis	6 Human Diseases	68 Infectious diseases: Bacterial	0.9	0.833333	0.903226	29	28	26	30	0.879	0.848	0.839	0.938	0.43234	-0.0418032	0.0161862	0.0448274
lung	4919	Thyroid hormone signaling pathway	5 Organismal Systems	52 Endocrine system	0.75	0.706897	0.678571	50	48	49	44	0.735	0.686	0.766	0.688	0.144282	0.0345385	0.0284409	0.0447414
lung	4210	Apoptosis	4 Cellular Processes	42 Cell growth and death	0.617021	0.644444	0.630435	40	36	34	35	0.727	0.643	0.654	0.636	0.00466934	0.0246534	-0.0372208	0.0446451
spleen	5416	Viral myocarditis	6 Human Diseases	66 Cardiovascular diseases	0.777778	0.72	0.703704	24	24	19	22	0.706	0.774	0.594	0.647	0.182062	0.0255463	0.0366069	0.0446394
spleen	4020	Calcium signaling pathway	3 Environmental Information Processing	32 Signal transduction	0.488889	0.5	0.477273	32	35	28	33	0.368	0.368	0.311	0.429	-0.241209	0.036697	-0.0254017	0.0446308
nervous_system	4724	Glutamatergic synapse	5 Organismal Systems	56 Nervous system	0.769231	0.765957	0.72	42	50	41	44	0.7	0.877	0.745	0.759	0.214115	0.0444523	0.00395842	0.0446282
kidney	4720	Long-term potentiation	5 Organismal Systems	56 Nervous system	0.619048	0.631579	0.666667	18	16	13	12	0.75	0.64	0.542	0.632	0.0187127	-0.0106707	-0.0433338	0.0446282
lung	4620	Toll-like receptor signaling pathway	5 Organismal Systems	51 Immune system	0.56	0.568627	0.537037	44	34	36	39	0.677	0.548	0.6	0.629	-0.126041	0.0407813	-0.0177897	0.0444926
nervous_system	3040	Spliceosome	2 Genetic Information Processing	21 Transcription	0.842105	0.77027	0.842105	69	71	62	71	0.896	0.922	0.886	0.922	0.327167	-0.0408207	0.0176246	0.044463
nervous_system	4920	Adipocytokine signaling pathway	5 Organismal Systems	52 Endocrine system	0.651163	0.589744	0.675	33	38	29	34	0.66	0.745	0.58	0.708	0.0163998	-0.0443727	-0.00198346	0.044417
kidney	561	Glycerolipid metabolism	1 Metabolism	13 Lipid metabolism	0.714286	0.655172	0.64	24	24	24	17	0.727	0.727	0.75	0.548	0.071214	0.0271074	0.0351168	0.0443621
kidney	5222	Small cell lung cancer	6 Human Diseases	62 Cancers: Specific types	0.722222	0.756757	0.742857	32	30	33	29	0.681	0.652	0.75	0.674	0.195186	0.0203247	-0.03936	0.0442979
muscle	4530	Tight junction	4 Cellular Processes	43 Cellular community - eukaryotes	0.787234	0.711111	0.717391	43	41	34	36	0.694	0.651	0.607	0.563	0.189834	0.00967547	0.0432022	0.0442724
muscle	4914	Progesterone-mediated oocyte maturation	5 Organismal Systems	52 Endocrine system	0.574468	0.594595	0.611111	34	40	25	24	0.642	0.755	0.472	0.511	-0.06016	0.00416762	-0.0440529	0.0442496
spleen	4962	Vasopressin-regulated water reabsorption	5 Organismal Systems	55 Excretory system	0.714286	0.619048	0.666667	20	16	14	15	0.833	0.64	0.636	0.6	0.0647158	-0.0169614	0.0407583	0.0441467
muscle	4330	Notch signaling pathway	3 Environmental Information Processing	32 Signal transduction	0.5	0.5	0.470588	13	14	11	12	0.52	0.583	0.478	0.5	-0.238769	0.0418719	-0.0137651	0.0440764
nervous_system	4260	Cardiac muscle contraction	5 Organismal Systems	53 Circulatory system	0.804348	0.840909	0.808511	40	43	41	45	0.69	0.754	0.745	0.804	0.329213	0.0308324	-0.0314235	0.0440235
spleen	4310	Wnt signaling pathway	3 Environmental Information Processing	32 Signal transduction	0.583333	0.590909	0.630435	38	38	32	37	0.576	0.585	0.5	0.552	-0.0463894	-0.012344	-0.0422319	0.043999
kidney	5133	Pertussis	6 Human Diseases	68 Infectious diseases: Bacterial	0.59375	0.5	0.580645	29	22	19	20	0.659	0.512	0.475	0.526	-0.123432	-0.0369725	0.023417	0.0437644
muscle	3015	mRNA surveillance pathway	2 Genetic Information Processing	22 Translation	0.822222	0.767442	0.75	40	42	36	37	0.833	0.857	0.8	0.771	0.261864	0.0245952	0.0361455	0.0437198
nervous_system	514	Other types of O-glycan biosynthesis	1 Metabolism	17 Glycan biosynthesis and metabolism	0.5625	0.5	0.588235	14	11	10	13	0.609	0.5	0.435	0.565	-0.136674	-0.0432766	-0.00520274	0.0435883
nervous_system	4210	Apoptosis	4 Cellular Processes	42 Cell growth and death	0.536585	0.514286	0.583333	31	32	22	26	0.574	0.582	0.407	0.473	-0.145455	-0.0305983	-0.0309287	0.0435068
heart	5215	Prostate cancer	6 Human Diseases	62 Cancers: Specific types	0.666667	0.604167	0.6875	42	38	35	39	0.646	0.603	0.574	0.672	0.0408837	-0.0434571	0.000100472	0.0434572
spleen	4940	Type I diabetes mellitus	6 Human Diseases	67 Endocrine and metabolic diseases	0.625	0.642857	0.666667	13	13	10	12	0.619	0.5	0.435	0.545	0.0288259	-0.00290278	-0.0432245	0.0433218
nervous_system	4722	Neurotrophin signaling pathway	5 Organismal Systems	56 Nervous system	0.769231	0.68254	0.746032	59	56	47	51	0.797	0.767	0.644	0.671	0.178875	-0.0311488	0.0300119	0.0432546
lung	520	Amino sugar and nucleotide sugar metabolism	1 Metabolism	11 Carbohydrate metabolism	0.62963	0.56	0.555556	21	23	18	21	0.677	0.719	0.621	0.656	-0.0815449	0.0229146	0.0366765	0.0432463
heart	3008	Ribosome biogenesis in eukaryotes	2 Genetic Information Processing	22 Translation	0.55814	0.47619	0.564103	36	31	26	25	0.621	0.544	0.491	0.472	-0.16715	-0.041726	0.0101951	0.0429535
heart	5020	Prion diseases	6 Human Diseases	64 Neurodegenerative diseases	0.882353	0.823529	0.8125	15	17	16	14	0.625	0.81	0.762	0.778	0.364893	0.0179291	0.0390267	0.0429481
lung	4110	Cell cycle	4 Cellular Processes	42 Cell growth and death	0.672131	0.619048	0.7	56	46	46	46	0.629	0.517	0.548	0.541	0.0600004	-0.0424623	-0.00631177	0.0429288
spleen	590	Arachidonic acid metabolism	1 Metabolism	13 Lipid metabolism	0.294118	0.176471	0.266667	10	12	10	9	0.333	0.364	0.313	0.375	-0.664705	-0.0316871	0.0287839	0.0428087
heart	62	Fatty acid elongation	1 Metabolism	13 Lipid metabolism	0.846154	0.769231	0.833333	11	13	12	11	0.688	0.813	0.857	0.917	0.323825	-0.0349752	0.0246302	0.0427775
spleen	4660	T cell receptor signaling pathway	5 Organismal Systems	51 Immune system	0.815385	0.761905	0.836066	57	61	54	55	0.826	0.859	0.806	0.775	0.303692	-0.0426499	0.00131415	0.0426702
kidney	630	Glyoxylate and dicarboxylate metabolism	1 Metabolism	11 Carbohydrate metabolism	0.857143	0.857143	0.809524	20	19	19	18	0.952	0.905	0.905	0.857	0.369202	0.042284	0.00493066	0.0425705
heart	3015	mRNA surveillance pathway	2 Genetic Information Processing	22 Translation	0.785714	0.697674	0.744186	40	35	33	35	0.8	0.729	0.733	0.729	0.19617	-0.0191711	0.0378595	0.0424367
lung	5220	Chronic myeloid leukemia	6 Human Diseases	62 Cancers: Specific types	0.767442	0.697674	0.772727	37	39	36	41	0.804	0.813	0.783	0.872	0.202148	-0.0405964	0.0122919	0.0424165
lung	4150	mTOR signaling pathway	3 Environmental Information Processing	32 Signal transduction	0.567568	0.588235	0.588235	29	29	25	25	0.725	0.725	0.676	0.625	-0.0808763	0.0165421	-0.0386617	0.042052
muscle	600	Sphingolipid metabolism	1 Metabolism	13 Lipid metabolism	0.4	0.4	0.4375	11	17	10	12	0.306	0.486	0.357	0.387	-0.373814	-0.00373649	-0.0416528	0.04182
heart	5143	African trypanosomiasis	6 Human Diseases	610 Infectious diseases: Parasitic	0.454545	0.363636	0.454545	10	6	5	6	0.476	0.316	0.227	0.429	-0.355278	-0.0396327	0.012716	0.0416227
spleen	4961	Endocrine and other factor-regulated calcium reabsorption	5 Organismal Systems	55 Excretory system	0.736842	0.722222	0.684211	15	18	16	17	0.577	0.621	0.615	0.708	0.149294	0.0404557	0.00895578	0.0414351
lung	4141	Protein processing in endoplasmic reticulum	2 Genetic Information Processing	23 Folding, sorting and degradation	0.852941	0.771429	0.807692	95	94	91	93	0.864	0.847	0.883	0.869	0.314362	-0.0144611	0.0387011	0.0413146
kidney	5212	Pancreatic cancer	6 Human Diseases	62 Cancers: Specific types	0.771429	0.764706	0.818182	32	30	28	28	0.821	0.769	0.737	0.778	0.270489	-0.0286027	-0.0296711	0.0412127
spleen	5330	Allograft rejection	6 Human Diseases	63 Immune diseases	0.75	0.727273	0.692308	11	10	8	11	0.611	0.526	0.4	0.579	0.164329	0.0382161	0.0147127	0.0409503
heart	4974	Protein digestion and absorption	5 Organismal Systems	54 Digestive system	0.545455	0.454545	0.478261	20	14	12	14	0.444	0.424	0.324	0.412	-0.236134	0.0065137	0.0404009	0.0409227
spleen	4910	Insulin signaling pathway	5 Organismal Systems	52 Endocrine system	0.672414	0.698113	0.696429	46	51	44	49	0.648	0.68	0.638	0.662	0.105573	0.0136705	-0.0385056	0.0408603
muscle	511	Other glycan degradation	1 Metabolism	17 Glycan biosynthesis and metabolism	0.571429	0.5	0.5	6	5	9	6	0.429	0.357	0.75	0.5	-0.181884	0.0218669	0.0345152	0.040859
kidney	4962	Vasopressin-regulated water reabsorption	5 Organismal Systems	55 Excretory system	0.818182	0.761905	0.75	20	20	17	15	0.741	0.769	0.654	0.625	0.25627	0.0207559	0.0351674	0.0408357
liver	280	Valine, leucine and isoleucine degradation	1 Metabolism	15 Amino acid metabolism	1	0.939394	0.939394	33	33	31	31	0.971	0.943	0.886	0.886	0.572774	0.00563923	0.0403592	0.0407513
liver	5221	Acute myeloid leukemia	6 Human Diseases	62 Cancers: Specific types	0.724138	0.75	0.724138	24	26	25	26	0.632	0.684	0.676	0.667	0.181552	0.0295737	-0.028033	0.0407486
spleen	5320	Autoimmune thyroid disease	6 Human Diseases	63 Immune diseases	0.75	0.666667	0.692308	12	9	8	10	0.632	0.474	0.381	0.526	0.127959	-0.00279156	0.0405726	0.0406685
kidney	4610	Complement and coagulation cascades	5 Organismal Systems	51 Immune system	0.473684	0.416667	0.405405	34	22	17	18	0.694	0.512	0.447	0.462	-0.340672	0.0328542	0.0239213	0.0406402
lung	5146	Amoebiasis	6 Human Diseases	610 Infectious diseases: Parasitic	0.651163	0.674419	0.659091	41	30	31	32	0.719	0.526	0.633	0.653	0.0581566	0.0246292	-0.0322831	0.0406053
kidney	4620	Toll-like receptor signaling pathway	5 Organismal Systems	51 Immune system	0.581395	0.487805	0.560976	35	33	26	29	0.547	0.541	0.433	0.527	-0.148891	-0.0310318	0.0256137	0.0402372
nervous_system	4140	Regulation of autophagy	4 Cellular Processes	41 Transport and catabolism	0.571429	0.5625	0.615385	12	10	13	9	0.632	0.526	0.684	0.474	-0.0786953	-0.0207634	-0.0344378	0.040213
nervous_system	590	Arachidonic acid metabolism	1 Metabolism	13 Lipid metabolism	0.5625	0.466667	0.538462	13	12	9	7	0.371	0.324	0.31	0.226	-0.185011	-0.0291989	0.0272608	0.0399466
nervous_system	4723	Retrograde endocannabinoid signaling	5 Organismal Systems	56 Nervous system	0.822222	0.767442	0.755556	39	43	37	40	0.722	0.811	0.712	0.769	0.265026	0.0205065	0.0341096	0.0397992
kidney	190	Oxidative phosphorylation	1 Metabolism	12 Energy metabolism	0.904762	0.93	0.95	100	100	93	95	0.935	0.935	0.912	0.922	0.519652	-0.0107109	-0.0382644	0.0397352
heart	5220	Chronic myeloid leukemia	6 Human Diseases	62 Cancers: Specific types	0.7	0.65	0.725	35	33	31	34	0.729	0.717	0.674	0.723	0.108468	-0.039278	-0.00563791	0.0396806
heart	4540	Gap junction	4 Cellular Processes	43 Cellular community - eukaryotes	0.676471	0.6	0.611111	31	26	25	27	0.646	0.531	0.521	0.659	0.000408387	0.0101687	0.0379787	0.0393165
nervous_system	4976	Bile secretion	5 Organismal Systems	54 Digestive system	0.7	0.615385	0.642857	25	26	17	21	0.543	0.565	0.347	0.5	0.0409355	-0.0022451	0.039235	0.0392992
kidney	5210	Colorectal cancer	6 Human Diseases	62 Cancers: Specific types	0.677419	0.612903	0.689655	28	24	22	21	0.7	0.6	0.579	0.568	0.0533963	-0.0388848	0.00447346	0.0391412
nervous_system	4914	Progesterone-mediated oocyte maturation	5 Organismal Systems	52 Endocrine system	0.586957	0.6	0.581395	39	34	33	29	0.709	0.63	0.611	0.547	-0.0668136	0.0299819	-0.0251437	0.0391295
lung	4130	SNARE interactions in vesicular transport	2 Genetic Information Processing	23 Folding, sorting and degradation	0.789474	0.714286	0.777778	16	18	20	16	0.727	0.818	0.909	0.727	0.227373	-0.0325676	0.0215696	0.0390627
heart	3020	RNA polymerase	2 Genetic Information Processing	21 Transcription	0.444444	0.45	0.444444	13	13	16	13	0.542	0.542	0.696	0.565	-0.314878	0.0260051	-0.0287844	0.0387918
kidney	5213	Endometrial cancer	6 Human Diseases	62 Cancers: Specific types	0.7	0.724138	0.724138	27	24	23	23	0.73	0.649	0.657	0.676	0.152467	0.0115201	-0.0369557	0.0387097
kidney	564	Glycerophospholipid metabolism	1 Metabolism	13 Lipid metabolism	0.652174	0.586957	0.585366	39	37	34	26	0.696	0.661	0.708	0.531	-0.0357291	0.0197326	0.03289	0.0383553
spleen	4710	Circadian rhythm	5 Organismal Systems	510 Environmental adaptation	0.545455	0.545455	0.583333	11	6	6	8	0.688	0.375	0.4	0.571	-0.121767	-0.00930487	-0.0368948	0.0380501
lung	4730	Long-term depression	5 Organismal Systems	56 Nervous system	0.64	0.576923	0.653846	22	19	19	21	0.647	0.543	0.679	0.75	-0.00960907	-0.0377353	0.00200949	0.0377888
muscle	4721	Synaptic vesicle cycle	5 Organismal Systems	56 Nervous system	0.76	0.708333	0.695652	22	22	19	17	0.611	0.579	0.633	0.531	0.160487	0.0231695	0.0298365	0.0377762
muscle	5212	Pancreatic cancer	6 Human Diseases	62 Cancers: Specific types	0.647059	0.666667	0.666667	28	28	27	27	0.718	0.718	0.73	0.73	0.0555108	0.0137142	-0.0351449	0.0377259
liver	4975	Fat digestion and absorption	5 Organismal Systems	54 Digestive system	0.7	0.619048	0.684211	17	17	17	15	0.85	0.739	0.81	0.75	0.0666743	-0.0302014	0.0225172	0.0376716
muscle	620	Pyruvate metabolism	1 Metabolism	11 Carbohydrate metabolism	0.846154	0.875	0.88	23	25	22	24	0.821	0.926	0.846	0.923	0.413861	0.00224584	-0.0376022	0.0376692
liver	4910	Insulin signaling pathway	5 Organismal Systems	52 Endocrine system	0.725806	0.701754	0.672131	54	53	43	48	0.711	0.726	0.614	0.658	0.123933	0.0352431	0.0129914	0.0375613
muscle	190	Oxidative phosphorylation	1 Metabolism	12 Energy metabolism	0.891089	0.919192	0.929293	97	94	93	94	0.915	0.913	0.93	0.922	0.493694	-0.00309835	-0.0373692	0.0374974
lung	4660	T cell receptor signaling pathway	5 Organismal Systems	51 Immune system	0.596154	0.581818	0.636364	44	39	43	46	0.587	0.527	0.672	0.667	-0.0412647	-0.022564	-0.0299254	0.0374789
kidney	4914	Progesterone-mediated oocyte maturation	5 Organismal Systems	52 Endocrine system	0.675676	0.621622	0.611111	33	29	27	25	0.623	0.547	0.529	0.568	0.0129367	0.0247802	0.0280958	0.0374624
kidney	5100	Bacterial invasion of epithelial cells	6 Human Diseases	68 Infectious diseases: Bacterial	0.769231	0.736842	0.710526	36	33	30	29	0.837	0.767	0.789	0.725	0.19125	0.0317245	0.0198534	0.0374246
kidney	5211	Renal cell carcinoma	6 Human Diseases	62 Cancers: Specific types	0.735294	0.757576	0.735294	31	28	27	28	0.816	0.737	0.73	0.824	0.198719	0.0267453	-0.0261297	0.0373908
kidney	3013	RNA transport	2 Genetic Information Processing	22 Translation	0.684783	0.697674	0.72093	80	75	66	68	0.762	0.714	0.673	0.701	0.126209	-0.00437467	-0.0370707	0.0373279
liver	230	Purine metabolism	1 Metabolism	14 Nucleotide metabolism	0.631579	0.545455	0.575342	66	58	53	49	0.564	0.527	0.52	0.471	-0.0779143	-0.001445	0.0372433	0.0372713
heart	280	Valine, leucine and isoleucine degradation	1 Metabolism	15 Amino acid metabolism	0.882353	0.852941	0.823529	34	30	29	28	1	0.857	0.829	0.848	0.388822	0.0297126	0.0224351	0.0372313
heart	4666	Fc gamma R-mediated phagocytosis	5 Organismal Systems	51 Immune system	0.571429	0.571429	0.548387	28	27	27	20	0.583	0.574	0.574	0.465	-0.111476	0.0345859	-0.0136949	0.0371986
spleen	3010	Ribosome	2 Genetic Information Processing	22 Translation	0.833333	0.759036	0.811765	77	77	69	77	0.906	0.917	0.841	0.906	0.298224	-0.0262939	0.0262841	0.0371782
liver	4623	Cytosolic DNA-sensing pathway	5 Organismal Systems	51 Immune system	0.53125	0.53125	0.566667	25	24	24	22	0.581	0.6	0.615	0.55	-0.147761	-0.00697627	-0.0364707	0.0371319
nervous_system	4670	Leukocyte transendothelial migration	5 Organismal Systems	51 Immune system	0.755556	0.780488	0.761905	41	38	32	33	0.672	0.613	0.582	0.516	0.239003	0.0231292	-0.0289053	0.03702
spleen	534	Glycosaminoglycan biosynthesis - heparan sulfate / heparin	1 Metabolism	17 Glycan biosynthesis and metabolism	0.454545	0.454545	0.444444	7	9	9	6	0.438	0.563	0.6	0.429	-0.306474	0.0293127	-0.0223721	0.0368748
muscle	4915	Estrogen signaling pathway	5 Organismal Systems	52 Endocrine system	0.688889	0.608696	0.673913	41	35	33	36	0.683	0.603	0.611	0.679	0.0483558	-0.0298825	0.0215211	0.0368255
kidney	280	Valine, leucine and isoleucine degradation	1 Metabolism	15 Amino acid metabolism	0.970588	0.941176	0.911765	34	33	32	31	0.971	0.943	0.941	0.912	0.541587	0.0265038	0.0254056	0.0367137
nervous_system	3410	Base excision repair	2 Genetic Information Processing	24 Replication and repair	0.428571	0.428571	0.454545	21	9	9	11	0.75	0.31	0.321	0.379	-0.330908	0.00370723	-0.036467	0.0366549
heart	4710	Circadian rhythm	5 Organismal Systems	510 Environmental adaptation	0.642857	0.642857	0.615385	13	10	10	8	0.813	0.625	0.667	0.533	0.00966899	0.0352495	-0.00966641	0.0365509
liver	250	Alanine, aspartate and glutamate metabolism	1 Metabolism	15 Amino acid metabolism	0.708333	0.625	0.68	22	19	17	20	0.786	0.679	0.773	0.833	0.0725327	-0.0228836	0.0284106	0.0364804
liver	380	Tryptophan metabolism	1 Metabolism	15 Amino acid metabolism	0.833333	0.833333	0.875	23	21	21	22	0.885	0.913	0.875	0.846	0.378806	-0.0225616	-0.0285914	0.0364211
liver	4070	Phosphatidylinositol signaling system	3 Environmental Information Processing	32 Signal transduction	0.413793	0.322581	0.407407	21	20	20	17	0.438	0.426	0.444	0.347	-0.429652	-0.0336563	0.0138137	0.0363808
lung	4973	Carbohydrate digestion and absorption	5 Organismal Systems	54 Digestive system	0.470588	0.470588	0.5	15	10	10	9	0.577	0.435	0.455	0.529	-0.256206	-0.00035082	-0.0363123	0.036314
nervous_system	310	Lysine degradation	1 Metabolism	15 Amino acid metabolism	0.647059	0.5625	0.59375	30	26	20	21	0.732	0.634	0.556	0.512	-0.0485073	-0.0031033	0.0360235	0.0361569
muscle	5133	Pertussis	6 Human Diseases	68 Infectious diseases: Bacterial	0.689655	0.607143	0.666667	25	24	20	20	0.581	0.558	0.513	0.5	0.0437296	-0.0255824	0.0254728	0.0361016
nervous_system	5110	Vibrio cholerae infection	6 Human Diseases	68 Infectious diseases: Bacterial	0.8	0.826087	0.826087	21	24	21	21	0.724	0.8	0.808	0.75	0.327881	0.00776785	-0.0351351	0.0359835
lung	4916	Melanogenesis	5 Organismal Systems	52 Endocrine system	0.595238	0.594595	0.631579	33	34	26	29	0.611	0.642	0.578	0.558	-0.036836	-0.0104188	-0.0343807	0.0359247
liver	4020	Calcium signaling pathway	3 Environmental Information Processing	32 Signal transduction	0.425532	0.326531	0.369565	40	27	25	23	0.417	0.318	0.41	0.343	-0.442226	-0.00286329	0.0357022	0.0358168
lung	4810	Regulation of actin cytoskeleton	4 Cellular Processes	45 Cell motility	0.690476	0.674419	0.728395	74	68	70	66	0.673	0.63	0.722	0.695	0.119702	-0.0254732	-0.0251757	0.0358148
liver	4360	Axon guidance	5 Organismal Systems	58 Development	0.552632	0.540541	0.589744	34	25	23	28	0.472	0.379	0.365	0.444	-0.117033	-0.0171827	-0.0312131	0.0356301
kidney	480	Glutathione metabolism	1 Metabolism	16 Metabolism of other amino acids	0.8	0.75	0.73913	23	22	19	17	0.885	0.88	0.792	0.773	0.232721	0.0202827	0.0291973	0.0355509
spleen	4380	Osteoclast differentiation	5 Organismal Systems	58 Development	0.769231	0.753846	0.806452	57	58	57	55	0.75	0.784	0.77	0.724	0.25606	-0.0273681	-0.0225558	0.0354652
kidney	5142	Chagas disease (American trypanosomiasis)	6 Human Diseases	610 Infectious diseases: Parasitic	0.6875	0.652174	0.717391	43	38	33	36	0.606	0.559	0.5	0.61	0.0984166	-0.0324945	-0.0141124	0.0354267
lung	5211	Renal cell carcinoma	6 Human Diseases	62 Cancers: Specific types	0.83871	0.764706	0.806452	29	28	31	27	0.763	0.737	0.861	0.75	0.301623	-0.0184238	0.0302573	0.0354251
muscle	5221	Acute myeloid leukemia	6 Human Diseases	62 Cancers: Specific types	0.6875	0.7	0.677419	26	28	25	26	0.684	0.718	0.676	0.684	0.104363	0.029284	-0.0198707	0.0353892
nervous_system	130	Ubiquinone and other terpenoid-quinone biosynthesis	1 Metabolism	18 Metabolism of cofactors and vitamins	0.428571	0.428571	0.428571	6	4	4	4	0.75	0.444	0.444	0.5	-0.345694	0.0228233	-0.0269483	0.0353145
lung	512	Mucin type O-Glycan biosynthesis	1 Metabolism	17 Glycan biosynthesis and metabolism	0.428571	0.416667	0.461538	10	10	7	9	0.5	0.556	0.412	0.5	-0.334071	-0.00949447	-0.0339501	0.0352527
nervous_system	4918	Thyroid hormone synthesis	5 Organismal Systems	52 Endocrine system	0.676471	0.666667	0.714286	26	31	24	22	0.52	0.633	0.533	0.5	0.0991473	-0.0206561	-0.0282776	0.0350185
nervous_system	4612	Antigen processing and presentation	5 Organismal Systems	51 Immune system	0.703704	0.652174	0.642857	23	23	15	23	0.657	0.622	0.455	0.639	0.0650941	0.0227326	0.0265997	0.0349902
muscle	760	Nicotinate and nicotinamide metabolism	1 Metabolism	18 Metabolism of cofactors and vitamins	0.444444	0.444444	0.444444	7	6	6	6	0.438	0.4	0.4	0.4	-0.318212	0.0222461	-0.0264139	0.0345338
heart	4530	Tight junction	4 Cellular Processes	43 Cellular community - eukaryotes	0.680851	0.666667	0.717391	42	37	38	37	0.656	0.673	0.691	0.638	0.103377	-0.0228411	-0.0257938	0.0344534
spleen	564	Glycerophospholipid metabolism	1 Metabolism	13 Lipid metabolism	0.589744	0.526316	0.527778	28	34	30	27	0.538	0.607	0.588	0.529	-0.139987	0.0196501	0.0282501	0.0344122
spleen	5218	Melanoma	6 Human Diseases	62 Cancers: Specific types	0.652174	0.583333	0.653846	20	18	18	23	0.5	0.462	0.474	0.59	0.00107934	-0.0331183	0.00933999	0.0344101
muscle	10	Glycolysis / Gluconeogenesis	1 Metabolism	11 Carbohydrate metabolism	0.814815	0.740741	0.777778	24	25	23	24	0.75	0.806	0.793	0.828	0.25749	-0.0140852	0.0312342	0.0342632
lung	3030	DNA replication	2 Genetic Information Processing	24 Replication and repair	0.421053	0.411765	0.45	17	10	7	12	0.63	0.37	0.269	0.462	-0.347807	-0.00449208	-0.0338467	0.0341435
heart	4664	Fc epsilon RI signaling pathway	5 Organismal Systems	51 Immune system	0.583333	0.52	0.521739	18	20	20	17	0.5	0.588	0.526	0.515	-0.150817	0.0196736	0.0278579	0.0341044
muscle	310	Lysine degradation	1 Metabolism	15 Amino acid metabolism	0.566667	0.571429	0.592593	23	24	21	20	0.575	0.6	0.636	0.513	-0.0889879	0.00194268	-0.0338322	0.0338879
kidney	4660	T cell receptor signaling pathway	5 Organismal Systems	51 Immune system	0.595745	0.586957	0.565217	40	35	33	32	0.563	0.486	0.516	0.516	-0.0789115	0.0332647	-0.00638319	0.0338716
kidney	4141	Protein processing in endoplasmic reticulum	2 Genetic Information Processing	23 Folding, sorting and degradation	0.872549	0.807692	0.823529	96	95	92	90	0.881	0.848	0.885	0.857	0.356158	-0.00112925	0.0336362	0.0336551
spleen	340	Histidine metabolism	1 Metabolism	15 Amino acid metabolism	0.444444	0.444444	0.454545	7	6	6	9	0.412	0.353	0.375	0.6	-0.312462	0.014812	-0.0301156	0.0335611
muscle	4966	Collecting duct acid secretion	5 Organismal Systems	55 Excretory system	0.692308	0.692308	0.727273	10	12	12	9	0.526	0.632	0.75	0.563	0.130828	-0.0125009	-0.0308832	0.0333173
kidney	5215	Prostate cancer	6 Human Diseases	62 Cancers: Specific types	0.711538	0.729167	0.723404	43	46	40	38	0.662	0.73	0.645	0.623	0.161552	0.0157278	-0.0292923	0.0332476
lung	20	Citrate cycle (TCA cycle)	1 Metabolism	11 Carbohydrate metabolism	0.92	0.923077	0.884615	25	23	25	24	0.962	0.885	1	0.923	0.48684	0.0330759	0.00125032	0.0330995
liver	4621	NOD-like receptor signaling pathway	5 Organismal Systems	51 Immune system	0.576923	0.583333	0.576923	21	20	17	20	0.553	0.588	0.5	0.606	-0.0849998	0.0217657	-0.0246891	0.0329135
heart	5221	Acute myeloid leukemia	6 Human Diseases	62 Cancers: Specific types	0.633333	0.633333	0.612903	25	24	24	25	0.658	0.632	0.649	0.676	-0.00281105	0.0304128	-0.0125679	0.0329073
nervous_system	5412	Arrhythmogenic right ventricular cardiomyopathy (ARVC)	6 Human Diseases	66 Cardiovascular diseases	0.655172	0.642857	0.689655	24	24	22	25	0.545	0.585	0.595	0.625	0.0588689	-0.0191283	-0.0267018	0.0328463
nervous_system	3008	Ribosome biogenesis in eukaryotes	2 Genetic Information Processing	22 Translation	0.613636	0.530612	0.590909	39	32	36	31	0.672	0.552	0.667	0.554	-0.0880433	-0.0233565	0.0230363	0.0328054
heart	830	Retinol metabolism	1 Metabolism	18 Metabolism of cofactors and vitamins	0.461538	0.428571	0.416667	12	7	8	5	0.6	0.368	0.5	0.5	-0.333944	0.0323423	0.0046724	0.0326781
muscle	5210	Colorectal cancer	6 Human Diseases	62 Cancers: Specific types	0.7	0.62069	0.666667	25	26	22	20	0.625	0.65	0.579	0.526	0.0576727	-0.0161786	0.0282459	0.0325512
lung	4970	Salivary secretion	5 Organismal Systems	54 Digestive system	0.540541	0.485714	0.558824	28	29	24	25	0.571	0.58	0.571	0.595	-0.174331	-0.0318011	-0.00648526	0.0324557
liver	1212	Fatty acid metabolism	1 Metabolism	10 Global and overview maps	0.878788	0.903226	0.90625	30	32	29	31	0.833	0.889	0.829	0.886	0.464083	0.00277479	-0.032283	0.0324021
kidney	5330	Allograft rejection	6 Human Diseases	63 Immune diseases	0.666667	0.6	0.666667	5	5	3	5	0.278	0.278	0.2	0.385	0.0265239	-0.0309437	0.00951314	0.032373
muscle	53	Ascorbate and aldarate metabolism	1 Metabolism	11 Carbohydrate metabolism	0.666667	0.6	0.666667	5	5	3	5	0.625	0.556	0.375	0.625	0.0265239	-0.0309437	0.00951314	0.032373
nervous_system	4114	Oocyte meiosis	4 Cellular Processes	42 Cell growth and death	0.645833	0.652174	0.636364	40	39	36	32	0.635	0.629	0.621	0.533	0.0288749	0.0261819	-0.0188692	0.0322729
lung	562	Inositol phosphate metabolism	1 Metabolism	11 Carbohydrate metabolism	0.612903	0.606061	0.586207	26	24	27	20	0.684	0.585	0.75	0.526	-0.0458558	0.0311376	-0.00803961	0.0321588
spleen	4150	mTOR signaling pathway	3 Environmental Information Processing	32 Signal transduction	0.514286	0.5	0.545455	25	28	26	26	0.641	0.7	0.684	0.667	-0.188123	-0.0128992	-0.0293896	0.0320957
heart	980	Metabolism of xenobiotics by cytochrome P450	1 Metabolism	111 Xenobiotics biodegradation and metabolism	0.611111	0.529412	0.5625	15	14	11	10	0.682	0.583	0.458	0.667	-0.106355	-0.0033186	0.0318716	0.0320439
muscle	4919	Thyroid hormone signaling pathway	5 Organismal Systems	52 Endocrine system	0.779661	0.706897	0.75	51	54	48	47	0.761	0.771	0.75	0.701	0.201612	-0.0173492	0.0267889	0.0319161
kidney	5332	Graft-versus-host disease	6 Human Diseases	63 Immune diseases	0.571429	0.5	0.571429	6	5	3	5	0.4	0.278	0.231	0.455	-0.141223	-0.0307023	0.00833877	0.0318145
lung	5218	Melanoma	6 Human Diseases	62 Cancers: Specific types	0.689655	0.7	0.714286	25	24	26	23	0.581	0.585	0.684	0.59	0.12656	0.00220099	-0.0315992	0.0316757
muscle	240	Pyrimidine metabolism	1 Metabolism	14 Nucleotide metabolism	0.471698	0.470588	0.477273	35	43	40	30	0.5	0.597	0.606	0.448	-0.26852	0.0164012	-0.0270657	0.0316474
muscle	4130	SNARE interactions in vesicular transport	2 Genetic Information Processing	23 Folding, sorting and degradation	0.65	0.6	0.666667	14	19	18	16	0.636	0.864	0.818	0.727	0.0171573	-0.0313266	-0.00426725	0.0316159
lung	5213	Endometrial cancer	6 Human Diseases	62 Cancers: Specific types	0.714286	0.703704	0.678571	22	26	24	25	0.595	0.703	0.706	0.694	0.122294	0.0315575	0.00027382	0.0315587
spleen	4972	Pancreatic secretion	5 Organismal Systems	54 Digestive system	0.444444	0.371429	0.384615	18	34	30	18	0.409	0.63	0.612	0.474	-0.396087	0.0168739	0.0266667	0.0315569
spleen	3013	RNA transport	2 Genetic Information Processing	22 Translation	0.692308	0.705263	0.706522	81	73	81	76	0.779	0.723	0.835	0.738	0.12679	0.0115372	-0.0288065	0.0310309
kidney	4260	Cardiac muscle contraction	5 Organismal Systems	53 Circulatory system	0.714286	0.690476	0.74359	38	34	33	30	0.704	0.642	0.673	0.638	0.151369	-0.025244	-0.0179094	0.0309517
kidney	4270	Vascular smooth muscle contraction	5 Organismal Systems	53 Circulatory system	0.560976	0.552632	0.589744	36	28	23	26	0.537	0.431	0.426	0.51	-0.105088	-0.00880983	-0.0294732	0.0307617
spleen	5222	Small cell lung cancer	6 Human Diseases	62 Cancers: Specific types	0.794872	0.725	0.756757	35	35	34	30	0.778	0.778	0.773	0.667	0.22487	-0.00972319	0.0291648	0.0307429
muscle	5214	Glioma	6 Human Diseases	62 Cancers: Specific types	0.733333	0.666667	0.724138	26	26	24	24	0.765	0.765	0.75	0.727	0.136712	-0.0266005	0.0151273	0.0306011
spleen	250	Alanine, aspartate and glutamate metabolism	1 Metabolism	15 Amino acid metabolism	0.615385	0.533333	0.583333	10	11	13	9	0.385	0.423	0.542	0.429	-0.0897404	-0.0158996	0.026097	0.030559
liver	4150	mTOR signaling pathway	3 Environmental Information Processing	32 Signal transduction	0.6875	0.677419	0.655172	27	27	25	21	0.675	0.711	0.658	0.538	0.0781479	0.0303783	-0.00208298	0.0304497
heart	1040	Biosynthesis of unsaturated fatty acids	1 Metabolism	13 Lipid metabolism	0.727273	0.666667	0.727273	10	9	10	9	0.714	0.643	0.909	0.818	0.135091	-0.0290469	0.00896747	0.0303996
heart	5142	Chagas disease (American trypanosomiasis)	6 Human Diseases	610 Infectious diseases: Parasitic	0.645833	0.608696	0.595745	40	39	34	35	0.606	0.609	0.515	0.603	-0.0203387	0.0266577	0.0145681	0.0303787
spleen	71	Fatty acid degradation	1 Metabolism	13 Lipid metabolism	0.62963	0.62963	0.615385	23	21	21	19	0.767	0.724	0.724	0.704	-0.00570254	0.0259955	-0.0149592	0.0299924
liver	3008	Ribosome biogenesis in eukaryotes	2 Genetic Information Processing	22 Translation	0.617021	0.590909	0.644444	39	37	31	35	0.696	0.661	0.585	0.66	-0.0194819	-0.0218806	-0.0195121	0.0293169
lung	4975	Fat digestion and absorption	5 Organismal Systems	54 Digestive system	0.588235	0.533333	0.6	14	13	9	10	0.636	0.52	0.5	0.667	-0.0955106	-0.0287896	-0.00245855	0.0288944
muscle	5150	Staphylococcus aureus infection	6 Human Diseases	68 Infectious diseases: Bacterial	0.636364	0.583333	0.583333	11	7	8	8	0.478	0.318	0.381	0.381	-0.0479456	0.0184137	0.0221085	0.0287724
muscle	5142	Chagas disease (American trypanosomiasis)	6 Human Diseases	610 Infectious diseases: Parasitic	0.653061	0.577778	0.630435	38	43	33	37	0.551	0.632	0.541	0.617	-0.0150829	-0.0196269	0.0210237	0.0287613
kidney	5320	Autoimmune thyroid disease	6 Human Diseases	63 Immune diseases	0.5	0.428571	0.5	7	5	3	5	0.368	0.238	0.188	0.357	-0.264891	-0.0281047	0.00593411	0.0287243
liver	4914	Progesterone-mediated oocyte maturation	5 Organismal Systems	52 Endocrine system	0.641026	0.631579	0.615385	37	27	25	26	0.698	0.551	0.521	0.553	0.00187171	0.0275763	-0.00636847	0.0283021
spleen	561	Glycerolipid metabolism	1 Metabolism	13 Lipid metabolism	0.52381	0.47619	0.473684	14	18	17	14	0.438	0.545	0.515	0.452	-0.237914	0.0240302	0.0149459	0.028299
spleen	4730	Long-term depression	5 Organismal Systems	56 Nervous system	0.590909	0.545455	0.608696	17	18	17	20	0.607	0.529	0.531	0.69	-0.081784	-0.0269263	-0.00860646	0.0282683
heart	4919	Thyroid hormone signaling pathway	5 Organismal Systems	52 Endocrine system	0.789474	0.724138	0.75	51	51	49	47	0.761	0.785	0.766	0.691	0.217473	-0.00545776	0.0275455	0.028081
nervous_system	4913	Ovarian steroidogenesis	5 Organismal Systems	52 Endocrine system	0.45	0.4375	0.4375	13	16	10	10	0.433	0.533	0.333	0.357	-0.323211	0.0227858	-0.0163124	0.028023
lung	4976	Bile secretion	5 Organismal Systems	54 Digestive system	0.53125	0.518519	0.555556	23	26	18	19	0.434	0.553	0.474	0.528	-0.161726	-0.00741329	-0.0269665	0.0279669
muscle	5223	Non-small cell lung cancer	6 Human Diseases	62 Cancers: Specific types	0.714286	0.642857	0.678571	25	23	21	22	0.758	0.719	0.677	0.688	0.0857806	-0.00961283	0.0262363	0.0279419
heart	5100	Bacterial invasion of epithelial cells	6 Human Diseases	68 Infectious diseases: Bacterial	0.736842	0.702703	0.756757	36	30	27	29	0.818	0.732	0.73	0.763	0.178878	-0.0261434	-0.00930151	0.0277488
muscle	5217	Basal cell carcinoma	6 Human Diseases	62 Cancers: Specific types	0.4375	0.357143	0.428571	12	11	7	8	0.324	0.314	0.25	0.258	-0.38354	-0.025302	0.0109118	0.0275546
spleen	4630	Jak-STAT signaling pathway	3 Environmental Information Processing	32 Signal transduction	0.666667	0.65	0.693548	53	52	46	52	0.582	0.591	0.505	0.619	0.0718312	-0.0168965	-0.0216726	0.0274808
liver	640	Propanoate metabolism	1 Metabolism	11 Carbohydrate metabolism	0.956522	0.913043	0.956522	23	22	21	22	1	0.957	0.913	0.957	0.542277	-0.0257947	0.00937696	0.0274462
muscle	450	Selenocompound metabolism	1 Metabolism	16 Metabolism of other amino acids	0.444444	0.428571	0.428571	5	8	5	5	0.417	0.667	0.417	0.417	-0.336773	0.023188	-0.0138241	0.0269961
liver	3015	mRNA surveillance pathway	2 Genetic Information Processing	22 Translation	0.782609	0.717391	0.75	42	40	37	35	0.857	0.851	0.86	0.714	0.209566	-0.0101804	0.0247481	0.0267602
liver	340	Histidine metabolism	1 Metabolism	15 Amino acid metabolism	0.75	0.6875	0.705882	15	13	12	14	0.75	0.684	0.667	0.737	0.148189	0.00131429	0.0267085	0.0267408
muscle	3050	Proteasome	2 Genetic Information Processing	23 Folding, sorting and degradation	1	0.96	1	25	25	24	25	0.926	0.893	0.96	0.962	0.61964	-0.0250223	0.00935653	0.0267144
lung	190	Oxidative phosphorylation	1 Metabolism	12 Energy metabolism	0.929293	0.875	0.908163	94	97	86	93	0.887	0.907	0.896	0.903	0.476617	-0.0165712	0.0208182	0.0266083
muscle	5110	Vibrio cholerae infection	6 Human Diseases	68 Infectious diseases: Bacterial	0.692308	0.666667	0.652174	20	24	20	18	0.69	0.828	0.833	0.667	0.0726903	0.0254201	0.00757904	0.0265259
lung	4610	Complement and coagulation cascades	5 Organismal Systems	51 Immune system	0.666667	0.666667	0.657143	33	22	22	25	0.673	0.468	0.537	0.735	0.0611088	0.0211739	-0.0154425	0.026207
lung	280	Valine, leucine and isoleucine degradation	1 Metabolism	15 Amino acid metabolism	0.6875	0.657143	0.645161	27	27	31	24	0.771	0.771	0.939	0.727	0.0602812	0.0240266	0.0102375	0.0261168
lung	1212	Fatty acid metabolism	1 Metabolism	10 Global and overview maps	0.705882	0.709677	0.7	28	30	25	23	0.757	0.811	0.758	0.676	0.133355	0.0196357	-0.0170761	0.0260222
spleen	640	Propanoate metabolism	1 Metabolism	11 Carbohydrate metabolism	0.764706	0.736842	0.722222	16	14	17	15	0.696	0.609	0.773	0.652	0.195365	0.0230127	0.0118259	0.0258735
kidney	511	Other glycan degradation	1 Metabolism	17 Glycan biosynthesis and metabolism	0.615385	0.583333	0.636364	10	11	9	8	0.714	0.786	0.75	0.727	-0.0295479	-0.021097	-0.0146714	0.025697
liver	20	Citrate cycle (TCA cycle)	1 Metabolism	11 Carbohydrate metabolism	1	0.961538	1	26	26	25	26	1	1	1	1	0.620564	-0.0239814	0.00870009	0.0255107
liver	4664	Fc epsilon RI signaling pathway	5 Organismal Systems	51 Immune system	0.5	0.478261	0.521739	17	19	17	18	0.5	0.576	0.515	0.5	-0.222697	-0.0104829	-0.0232345	0.0254899
nervous_system	5221	Acute myeloid leukemia	6 Human Diseases	62 Cancers: Specific types	0.628571	0.625	0.647059	29	28	23	27	0.744	0.7	0.605	0.692	0.00895521	-0.00047257	-0.0254664	0.0254708
muscle	280	Valine, leucine and isoleucine degradation	1 Metabolism	15 Amino acid metabolism	0.909091	0.903226	0.935484	31	32	28	29	0.886	0.914	0.824	0.879	0.497754	-0.0180442	-0.0179411	0.0254455
kidney	3050	Proteasome	2 Genetic Information Processing	23 Folding, sorting and degradation	0.961538	0.92	0.96	25	26	23	24	0.893	0.929	0.885	0.923	0.551251	-0.0235323	0.00928196	0.0252968
liver	4662	B cell receptor signaling pathway	5 Organismal Systems	51 Immune system	0.655172	0.642857	0.678571	23	25	23	24	0.548	0.595	0.548	0.571	0.0525594	-0.010971	-0.0226399	0.0251581
liver	591	Linoleic acid metabolism	1 Metabolism	13 Lipid metabolism	0.857143	0.857143	0.833333	6	7	7	5	0.6	0.538	0.583	0.5	0.382756	0.0247609	-0.00379482	0.02505
muscle	3022	Basal transcription factors	2 Genetic Information Processing	21 Transcription	0.545455	0.5	0.5	15	19	15	18	0.536	0.679	0.577	0.667	-0.196482	0.0212701	0.0130393	0.0249488
heart	4670	Leukocyte transendothelial migration	5 Organismal Systems	51 Immune system	0.627907	0.619048	0.609756	38	32	30	28	0.633	0.627	0.577	0.528	-0.0162249	0.0229383	-0.00980564	0.0249462
lung	5100	Bacterial invasion of epithelial cells	6 Human Diseases	68 Infectious diseases: Bacterial	0.804878	0.780488	0.825	38	36	35	35	0.884	0.837	0.921	0.854	0.302639	-0.0221737	-0.0112469	0.0248629
lung	3015	mRNA surveillance pathway	2 Genetic Information Processing	22 Translation	0.772727	0.772727	0.795455	41	37	37	38	0.82	0.755	0.841	0.776	0.263095	-0.00641884	-0.023691	0.0245452
heart	4920	Adipocytokine signaling pathway	5 Organismal Systems	52 Endocrine system	0.75	0.692308	0.707317	35	35	31	35	0.714	0.714	0.66	0.814	0.15189	0.00351139	0.0241313	0.0243855
lung	5142	Chagas disease (American trypanosomiasis)	6 Human Diseases	610 Infectious diseases: Parasitic	0.690909	0.666667	0.711864	52	41	43	49	0.722	0.586	0.672	0.731	0.105883	-0.0185424	-0.0154521	0.0241369
spleen	3050	Proteasome	2 Genetic Information Processing	23 Folding, sorting and degradation	0.962963	0.923077	0.961538	26	27	24	25	1	1	0.889	0.926	0.554774	-0.0225499	0.00858309	0.0241282
heart	190	Oxidative phosphorylation	1 Metabolism	12 Energy metabolism	0.960396	0.938776	0.92	98	100	92	94	0.925	0.962	0.911	0.931	0.539106	0.0185841	0.0149849	0.023873
muscle	4620	Toll-like receptor signaling pathway	5 Organismal Systems	51 Immune system	0.578947	0.545455	0.540541	27	33	24	30	0.429	0.532	0.429	0.526	-0.127304	0.0229588	0.00648013	0.0238558
nervous_system	533	Glycosaminoglycan biosynthesis - keratan sulfate	1 Metabolism	17 Glycan biosynthesis and metabolism	0.666667	0.666667	0.666667	7	8	8	8	0.636	0.667	0.667	0.727	0.0665303	0.0141647	-0.0189327	0.023645
heart	640	Propanoate metabolism	1 Metabolism	11 Carbohydrate metabolism	0.869565	0.826087	0.869565	23	20	19	20	1	0.87	0.826	0.87	0.391726	-0.0226324	0.00644955	0.0235334
heart	510	N-Glycan biosynthesis	1 Metabolism	17 Glycan biosynthesis and metabolism	0.5	0.481481	0.481481	21	21	19	19	0.6	0.618	0.576	0.576	-0.243681	0.0213247	-0.00985548	0.0234919
spleen	4670	Leukocyte transendothelial migration	5 Organismal Systems	51 Immune system	0.777778	0.729167	0.777778	41	39	42	39	0.774	0.696	0.75	0.696	0.22973	-0.0227675	0.00554963	0.0234341
muscle	4630	Jak-STAT signaling pathway	3 Environmental Information Processing	32 Signal transduction	0.563636	0.491228	0.545455	45	41	40	40	0.455	0.436	0.506	0.548	-0.165652	-0.0177006	0.0151576	0.0233037
nervous_system	4725	Cholinergic synapse	5 Organismal Systems	56 Nervous system	0.708333	0.704545	0.727273	38	44	37	38	0.623	0.721	0.649	0.633	0.147178	-0.00385231	-0.0228545	0.0231769
spleen	4920	Adipocytokine signaling pathway	5 Organismal Systems	52 Endocrine system	0.794872	0.736842	0.763158	35	35	31	32	0.761	0.7	0.66	0.696	0.235621	-0.00642155	0.0217661	0.0226936
spleen	4540	Gap junction	4 Cellular Processes	43 Cellular community - eukaryotes	0.612903	0.580645	0.575758	23	27	26	29	0.479	0.551	0.553	0.659	-0.0670559	0.0216313	0.00663422	0.0226257
liver	565	Ether lipid metabolism	1 Metabolism	13 Lipid metabolism	0.5	0.444444	0.454545	7	8	6	9	0.438	0.444	0.353	0.529	-0.281241	0.0160885	0.015819	0.0225628
nervous_system	4130	SNARE interactions in vesicular transport	2 Genetic Information Processing	23 Folding, sorting and degradation	0.761905	0.761905	0.75	18	19	19	17	0.818	0.864	0.864	0.773	0.224643	0.0194628	-0.0113638	0.0225374
liver	4114	Oocyte meiosis	4 Cellular Processes	42 Cell growth and death	0.586957	0.545455	0.6	43	30	25	29	0.694	0.536	0.472	0.569	-0.0889553	-0.0206174	-0.00868784	0.0223731
liver	5323	Rheumatoid arthritis	6 Human Diseases	63 Immune diseases	0.633333	0.612903	0.605263	28	21	22	33	0.528	0.396	0.512	0.688	-0.0194202	0.0222121	-0.00105074	0.022237
spleen	4916	Melanogenesis	5 Organismal Systems	52 Endocrine system	0.529412	0.46875	0.529412	27	25	20	25	0.529	0.51	0.455	0.543	-0.207508	-0.0218892	0.0023302	0.0220129
spleen	4621	NOD-like receptor signaling pathway	5 Organismal Systems	51 Immune system	0.774194	0.727273	0.774194	28	27	29	27	0.737	0.73	0.806	0.75	0.224539	-0.0214934	0.00470774	0.022003
nervous_system	5223	Non-small cell lung cancer	6 Human Diseases	62 Cancers: Specific types	0.7	0.666667	0.714286	27	24	23	21	0.818	0.75	0.697	0.636	0.112371	-0.0201155	-0.00882291	0.0219654
liver	5142	Chagas disease (American trypanosomiasis)	6 Human Diseases	610 Infectious diseases: Parasitic	0.613636	0.6	0.595745	39	32	33	36	0.549	0.561	0.541	0.571	-0.0436514	0.0200342	-0.00834276	0.0217019
nervous_system	770	Pantothenate and CoA biosynthesis	1 Metabolism	18 Metabolism of cofactors and vitamins	0.714286	0.714286	0.714286	7	5	5	5	0.636	0.455	0.5	0.5	0.148975	0.012433	-0.0173296	0.0213283
lung	601	Glycosphingolipid biosynthesis - lacto and neolacto series	1 Metabolism	17 Glycan biosynthesis and metabolism	0.444444	0.375	0.4	7	6	4	7	0.583	0.462	0.364	0.583	-0.385186	0.00796786	0.0195048	0.0210695
liver	4620	Toll-like receptor signaling pathway	5 Organismal Systems	51 Immune system	0.5	0.477273	0.48	36	33	29	38	0.554	0.579	0.518	0.644	-0.24705	0.0195672	-0.00751674	0.0209613
nervous_system	4141	Protein processing in endoplasmic reticulum	2 Genetic Information Processing	23 Folding, sorting and degradation	0.826923	0.805825	0.843137	94	96	92	94	0.862	0.873	0.86	0.862	0.340558	-0.0178716	-0.0104775	0.0207165
spleen	4360	Axon guidance	5 Organismal Systems	58 Development	0.6	0.585366	0.613636	39	33	26	32	0.549	0.458	0.394	0.471	-0.0499119	-0.00334866	-0.0199302	0.0202095
heart	3013	RNA transport	2 Genetic Information Processing	22 Translation	0.651163	0.635294	0.666667	75	67	64	65	0.714	0.65	0.653	0.657	0.0389907	-0.00741899	-0.0183654	0.0198073
spleen	5210	Colorectal cancer	6 Human Diseases	62 Cancers: Specific types	0.764706	0.757576	0.78125	31	29	27	26	0.775	0.725	0.711	0.667	0.241409	-0.00640095	-0.0186528	0.0197205
muscle	4660	T cell receptor signaling pathway	5 Organismal Systems	51 Immune system	0.714286	0.657895	0.7	34	38	29	34	0.507	0.535	0.453	0.548	0.107003	-0.0152088	0.011967	0.0193524
nervous_system	4530	Tight junction	4 Cellular Processes	43 Cellular community - eukaryotes	0.833333	0.795918	0.795918	46	42	42	42	0.719	0.636	0.724	0.618	0.311336	0.010324	0.0163541	0.0193402
spleen	980	Metabolism of xenobiotics by cytochrome P450	1 Metabolism	111 Xenobiotics biodegradation and metabolism	0.6	0.533333	0.571429	13	11	10	9	0.684	0.458	0.417	0.529	-0.105163	-0.0074916	0.0177394	0.0192564
liver	620	Pyruvate metabolism	1 Metabolism	11 Carbohydrate metabolism	0.857143	0.814815	0.851852	27	25	22	23	0.964	0.893	0.815	0.852	0.367897	-0.0175084	0.00747956	0.0190391
spleen	4810	Regulation of actin cytoskeleton	4 Cellular Processes	45 Cell motility	0.689189	0.680556	0.701299	65	60	56	66	0.637	0.6	0.571	0.702	0.107237	-0.0014083	-0.0189284	0.0189807
nervous_system	410	beta-Alanine metabolism	1 Metabolism	16 Metabolism of other amino acids	0.764706	0.764706	0.764706	16	14	14	14	0.8	0.7	0.737	0.737	0.23627	0.0105994	-0.0156322	0.0188869
kidney	4724	Glutamatergic synapse	5 Organismal Systems	56 Nervous system	0.463415	0.425	0.475	38	22	19	21	0.691	0.379	0.388	0.512	-0.301826	-0.0129626	-0.0136299	0.0188097
nervous_system	4728	Dopaminergic synapse	5 Organismal Systems	56 Nervous system	0.803922	0.755102	0.791667	42	50	44	44	0.712	0.833	0.786	0.746	0.267893	-0.01484	0.0110098	0.0184781
kidney	4623	Cytosolic DNA-sensing pathway	5 Organismal Systems	51 Immune system	0.548387	0.518519	0.56	23	25	18	16	0.548	0.61	0.45	0.421	-0.149565	-0.0102905	-0.0144259	0.01772
liver	4610	Complement and coagulation cascades	5 Organismal Systems	51 Immune system	0.704545	0.681818	0.717391	43	32	31	36	0.896	0.711	0.705	0.783	0.125785	-0.0120448	-0.0126677	0.0174799
muscle	3450	Non-homologous end-joining	2 Genetic Information Processing	24 Replication and repair	0.5	0.444444	0.5	8	4	5	4	0.615	0.308	0.417	0.364	-0.255365	-0.0173646	-0.000838712	0.0173848
kidney	4915	Estrogen signaling pathway	5 Organismal Systems	52 Endocrine system	0.704545	0.697674	0.704545	41	34	32	34	0.683	0.576	0.561	0.68	0.127988	0.0081381	-0.0147257	0.0168249
lung	4630	Jak-STAT signaling pathway	3 Environmental Information Processing	32 Signal transduction	0.596774	0.571429	0.57377	53	46	46	43	0.51	0.46	0.548	0.524	-0.0827822	0.0164869	-0.00204083	0.0166128
spleen	4141	Protein processing in endoplasmic reticulum	2 Genetic Information Processing	23 Folding, sorting and degradation	0.838095	0.809524	0.84466	95	98	95	95	0.88	0.891	0.913	0.88	0.349923	-0.0162332	-0.00337632	0.0165806
lung	4910	Insulin signaling pathway	5 Organismal Systems	52 Endocrine system	0.677419	0.625	0.644068	51	53	53	46	0.671	0.679	0.757	0.605	0.0347047	0.00285109	0.0160183	0.0162701
spleen	5211	Renal cell carcinoma	6 Human Diseases	62 Cancers: Specific types	0.806452	0.8	0.818182	29	27	25	31	0.784	0.73	0.676	0.861	0.311352	-0.00391709	-0.0157728	0.0162519
spleen	3410	Base excision repair	2 Genetic Information Processing	24 Replication and repair	0.55	0.529412	0.555556	15	16	11	13	0.536	0.571	0.407	0.448	-0.144652	0.000388174	-0.0161115	0.0161162
spleen	190	Oxidative phosphorylation	1 Metabolism	12 Energy metabolism	0.94898	0.927083	0.918367	96	95	89	92	0.96	0.913	0.881	0.893	0.524744	0.0116122	0.0111327	0.0160867
muscle	5131	Shigellosis	6 Human Diseases	68 Infectious diseases: Bacterial	0.766667	0.724138	0.733333	26	27	24	26	0.788	0.818	0.774	0.813	0.195168	0.00628435	0.014796	0.0160753
heart	1210	2-Oxocarboxylic acid metabolism	1 Metabolism	10 Global and overview maps	0.846154	0.846154	0.846154	11	13	13	13	0.733	0.929	0.929	0.929	0.377284	0.00763748	-0.0128902	0.014983
heart	4916	Melanogenesis	5 Organismal Systems	52 Endocrine system	0.636364	0.580645	0.606061	29	25	20	24	0.547	0.543	0.476	0.585	-0.0366212	-0.00013177	0.0149267	0.0149273
kidney	4622	RIG-I-like receptor signaling pathway	5 Organismal Systems	51 Immune system	0.615385	0.56	0.583333	23	19	16	15	0.605	0.559	0.516	0.484	-0.0737379	0.00214371	0.0147186	0.0148739
kidney	4380	Osteoclast differentiation	5 Organismal Systems	58 Development	0.589286	0.555556	0.596154	49	40	35	34	0.636	0.526	0.493	0.523	-0.0837742	-0.0108987	-0.00966249	0.0145652
liver	740	Riboflavin metabolism	1 Metabolism	18 Metabolism of cofactors and vitamins	0.857143	0.857143	0.857143	6	7	7	7	0.857	1	1	1	0.39631	0.00723786	-0.0125203	0.0144618
spleen	62	Fatty acid elongation	1 Metabolism	13 Lipid metabolism	0.727273	0.7	0.7	8	11	9	9	0.615	0.688	0.75	0.75	0.139569	0.0135791	0.00473918	0.0143824
heart	900	Terpenoid backbone biosynthesis	1 Metabolism	19 Metabolism of terpenoids and polyketides	0.615385	0.571429	0.615385	13	8	9	8	0.765	0.444	0.5	0.471	-0.0486343	-0.0137122	-0.00190363	0.0138437
kidney	3008	Ribosome biogenesis in eukaryotes	2 Genetic Information Processing	22 Translation	0.619048	0.564103	0.605263	33	35	28	28	0.579	0.603	0.519	0.538	-0.0567337	-0.0111359	0.00796015	0.0136884
kidney	790	Folate biosynthesis	1 Metabolism	18 Metabolism of cofactors and vitamins	0.875	0.875	0.875	8	7	7	7	1	0.875	1	0.875	0.427226	0.00658846	-0.0119191	0.0136189
lung	330	Arginine and proline metabolism	1 Metabolism	15 Amino acid metabolism	0.71875	0.7	0.7	29	26	22	22	0.674	0.634	0.595	0.629	0.134779	0.0133833	-0.00230761	0.0135808
nervous_system	4115	p53 signaling pathway	4 Cellular Processes	42 Cell growth and death	0.536585	0.512195	0.526316	36	27	26	22	0.692	0.54	0.565	0.468	-0.179167	0.00995027	-0.00914143	0.013512
lung	4664	Fc epsilon RI signaling pathway	5 Organismal Systems	51 Immune system	0.516129	0.470588	0.485714	26	21	24	26	0.667	0.553	0.632	0.722	-0.238744	0.0112094	0.0065772	0.0129965
liver	4912	GnRH signaling pathway	5 Organismal Systems	52 Endocrine system	0.5	0.4375	0.483871	25	20	21	21	0.568	0.465	0.512	0.512	-0.268714	-0.0101929	0.00803521	0.0129792
nervous_system	4610	Complement and coagulation cascades	5 Organismal Systems	51 Immune system	0.5	0.4375	0.470588	14	19	9	11	0.286	0.452	0.22	0.306	-0.276275	-0.000417265	0.0129029	0.0129097
heart	330	Arginine and proline metabolism	1 Metabolism	15 Amino acid metabolism	0.617647	0.575758	0.588235	30	25	22	24	0.75	0.694	0.611	0.706	-0.0602199	0.00924999	0.00806929	0.012275
nervous_system	190	Oxidative phosphorylation	1 Metabolism	12 Energy metabolism	0.89	0.877551	0.897959	93	96	91	93	0.877	0.897	0.91	0.903	0.450257	-0.00823804	-0.00901913	0.0122152
lung	5215	Prostate cancer	6 Human Diseases	62 Cancers: Specific types	0.734694	0.6875	0.714286	41	44	40	43	0.631	0.688	0.667	0.683	0.14437	-0.005222	0.0109735	0.0121526
muscle	230	Purine metabolism	1 Metabolism	14 Nucleotide metabolism	0.494382	0.465116	0.493506	66	67	60	49	0.555	0.568	0.566	0.467	-0.249814	0.00127243	-0.0119245	0.0119922
spleen	3020	RNA polymerase	2 Genetic Information Processing	21 Transcription	0.555556	0.5	0.526316	13	15	20	16	0.542	0.625	0.87	0.667	-0.175825	0.00213461	0.0117471	0.0119395
nervous_system	4330	Notch signaling pathway	3 Environmental Information Processing	32 Signal transduction	0.631579	0.611111	0.631579	18	13	11	13	0.72	0.542	0.44	0.542	-0.00650123	0.00159165	-0.0113806	0.0114913
liver	562	Inositol phosphate metabolism	1 Metabolism	11 Carbohydrate metabolism	0.416667	0.375	0.416667	18	16	15	16	0.474	0.421	0.405	0.4	-0.391309	-0.00493652	-0.00957037	0.0107685
muscle	330	Arginine and proline metabolism	1 Metabolism	15 Amino acid metabolism	0.757576	0.71875	0.75	31	27	24	25	0.775	0.692	0.649	0.658	0.196313	-0.00983628	0.00347052	0.0104306
spleen	4666	Fc gamma R-mediated phagocytosis	5 Organismal Systems	51 Immune system	0.725	0.682927	0.7	34	35	35	34	0.723	0.714	0.729	0.739	0.128046	0.00197478	0.0101449	0.0103354
lung	40	Pentose and glucuronate interconversions	1 Metabolism	11 Carbohydrate metabolism	0.818182	0.8	0.8	9	11	9	9	0.692	0.733	0.643	0.692	0.307594	0.00973367	0.000589124	0.00975148
muscle	4664	Fc epsilon RI signaling pathway	5 Organismal Systems	51 Immune system	0.72	0.68	0.695652	21	22	21	18	0.6	0.579	0.568	0.545	0.121005	0.00307939	0.00885302	0.0093733
liver	5213	Endometrial cancer	6 Human Diseases	62 Cancers: Specific types	0.653846	0.62963	0.653846	22	21	22	21	0.611	0.618	0.667	0.583	0.0298013	-0.00175458	-0.00903143	0.00920029
heart	4810	Regulation of actin cytoskeleton	4 Cellular Processes	45 Cell motility	0.64557	0.620253	0.64557	73	57	55	57	0.682	0.576	0.55	0.633	0.0148118	-0.00219784	-0.00884074	0.00910984
kidney	40	Pentose and glucuronate interconversions	1 Metabolism	11 Carbohydrate metabolism	0.866667	0.857143	0.857143	14	14	12	12	1	0.933	0.857	0.8	0.401662	0.00745668	-0.00464579	0.00878553
lung	4977	Vitamin digestion and absorption	5 Organismal Systems	54 Digestive system	0.416667	0.375	0.4	8	9	3	6	0.4	0.409	0.188	0.462	-0.400797	0.00732962	-0.00346253	0.00810632
liver	5215	Prostate cancer	6 Human Diseases	62 Cancers: Specific types	0.659091	0.636364	0.652174	39	34	33	37	0.619	0.567	0.559	0.578	0.035838	0.00415305	-0.00695544	0.00810098
liver	4930	Type II diabetes mellitus	6 Human Diseases	67 Endocrine and metabolic diseases	0.6	0.55	0.578947	17	15	14	13	0.548	0.517	0.5	0.464	-0.0908816	-0.0017481	0.00787249	0.00806424
kidney	4918	Thyroid hormone synthesis	5 Organismal Systems	52 Endocrine system	0.628571	0.580645	0.612903	30	27	19	20	0.612	0.563	0.432	0.541	-0.0371051	-0.00534676	0.00597628	0.00801896
kidney	20	Citrate cycle (TCA cycle)	1 Metabolism	11 Carbohydrate metabolism	1	1	1	26	26	26	26	1	1	1	1	0.643644	0.00204271	-0.00771098	0.00797696
kidney	1210	2-Oxocarboxylic acid metabolism	1 Metabolism	10 Global and overview maps	1	1	1	14	14	14	14	0.933	1	1	1	0.643644	0.00204271	-0.00771098	0.00797696
liver	52	Galactose metabolism	1 Metabolism	11 Carbohydrate metabolism	0.769231	0.75	0.769231	11	12	10	12	0.647	0.706	0.667	0.8	0.232563	-0.00257717	-0.00727434	0.00771738
kidney	4727	GABAergic synapse	5 Organismal Systems	56 Nervous system	0.551724	0.516129	0.548387	28	17	19	20	0.549	0.347	0.463	0.714	-0.155735	-0.00328389	-0.00639136	0.00718564
kidney	5130	Pathogenic Escherichia coli infection	6 Human Diseases	68 Infectious diseases: Bacterial	0.708333	0.666667	0.692308	23	18	17	21	0.793	0.667	0.607	0.75	0.104543	-0.00374891	0.00612158	0.0071783
heart	4722	Neurotrophin signaling pathway	5 Organismal Systems	56 Nervous system	0.672414	0.642857	0.654545	47	50	45	44	0.635	0.704	0.625	0.647	0.0485721	0.00710746	0.000420433	0.00711988
kidney	4913	Ovarian steroidogenesis	5 Organismal Systems	52 Endocrine system	0.333333	0.266667	0.3125	13	11	6	8	0.464	0.367	0.214	0.348	-0.562449	-0.00348899	0.00592619	0.00687698
muscle	565	Ether lipid metabolism	1 Metabolism	13 Lipid metabolism	0.3	0.25	0.285714	6	7	4	3	0.316	0.35	0.267	0.188	-0.606432	0.00418147	-0.00470696	0.00629604
muscle	5146	Amoebiasis	6 Human Diseases	610 Infectious diseases: Parasitic	0.594595	0.5625	0.580645	27	32	23	22	0.509	0.571	0.479	0.478	-0.0854517	0.005336	-0.00255262	0.00591513
nervous_system	4110	Cell cycle	4 Cellular Processes	42 Cell growth and death	0.535211	0.5	0.528571	67	42	44	40	0.744	0.472	0.537	0.471	-0.185974	7.08513e-06	-0.00590068	0.00590068
muscle	5215	Prostate cancer	6 Human Diseases	62 Cancers: Specific types	0.686275	0.645833	0.673469	42	44	37	40	0.646	0.688	0.627	0.645	0.0689202	-0.00448772	0.00367583	0.00580098
kidney	590	Arachidonic acid metabolism	1 Metabolism	13 Lipid metabolism	0.521739	0.473684	0.5	16	19	12	11	0.444	0.5	0.4	0.393	-0.225601	0.00291927	0.00465945	0.00549842
kidney	4360	Axon guidance	5 Organismal Systems	58 Development	0.56	0.511111	0.543478	38	40	30	33	0.507	0.541	0.441	0.485	-0.156889	-0.00287625	0.00439134	0.00524945

## Sheet: Suppl. Table9
Suppl. Table 9: Average Jaccard indices for the agreement between human and the compared organisms. Only experimental data from the TISSUES database is used in the analysis.
tissue	human-mouse	human-rat	human-pig
heart	0.613156	0.576151	0.561318
kidney	0.637399	0.61976	0.622614
liver	0.667141	0.626602	0.664331
lung	0.636241	0.569218	0.633702
muscle	0.620578	0.571469	0.613805
nervous system	0.64409	0.612188	0.636617
spleen	0.625471	0.601544	0.616034
all	0.634868	0.596705	0.621203

## Sheet: Suppl.Table10
Suppl. Table 10: Overview of top 100, 200 and 500 pathway-tissue combinations. In each column, the numbers are given for one or two of the model organisms that are specifically more consistent with human than the other(s). The analysis is based on the experimental data from the TISSUES database.
		top 200						top 500						top 100
	all	mouse	rat	pig	mouse & rat	rat & pig	mouse & pig	mouse	rat	pig	mouse & rat	rat & pig	mouse & pig	mouse	rat	pig	mouse & rat	rat & pig	mouse & pig
pairs	1347	24	35	41	44	20	36	64	94	99	88	62	93	12	19	15	21	14	19
pathways	203	20	28	34	34	17	27	52	73	78	60	50	64	10	17	14	18	12	17
average JI	--	0.719118	0.744659	0.721818	0.691035	0.62211	0.702846	0.701508	0.710104	0.731144	0.670274	0.642381	0.693561	0.755919	0.737979	0.670604	0.707818	0.633087	0.699076
	number of pathways in each tissue							number of pathways in each tissue						number of pathways in each tissue
heart	188	4	7	5	10	1	2	13	15	7	18	7	5	0	4	2	2	1	1
kidney	199	3	8	4	8	1	5	6	22	14	15	12	8	1	3	2	6	1	2
liver	196	2	3	6	6	2	4	6	10	19	14	8	16	1	2	2	4	0	3
lung	199	7	2	8	4	4	12	15	8	18	8	11	31	6	2	5	2	3	8
muscle	189	4	1	10	9	1	4	11	7	23	18	6	12	2	1	2	6	0	2
nerv. system	191	3	5	2	5	6	6	10	14	6	11	10	11	2	4	1		6	1
spleen	185	1	9	6	2	5	3	3	18	12	4	8	10	0	3	1	1	3	2
